# Supplementary material for: Iron in Hydroxyapatite: Interstitial or Substitution Sites?
Source: Nanomaterials (Basel). 2021 Nov 5;11(11):2978. doi: 10.3390/nano11112978 (PMC8625999; doi:10.3390/nano11112978)
Supplement: Supplementary file 1 [file nanomaterials-11-02978-s001.zip]

Archive with 37 entries (34 files):
- supplement/
- supplement/tabS1_figS1_figS2.pdf
- supplement/QE_example/
- supplement/QE_example/Fe.pbe-sp-van-oncv.UPF
- supplement/QE_example/pw.out
- supplement/QE_example/pw.in
- supplement/QE_example/Ca_ONCV_PBE-1.0.upf
- supplement/QE_example/P_ONCV_PBE-1.1.upf
- supplement/QE_example/O_ONCV_PBE-1.0.upf
- supplement/QE_example/H_ONCV_PBE-1.0.upf
- supplement/structures/
- supplement/structures/Fe_Ca1_0.POSCAR
- supplement/structures/Fe_Ca1_plus1.POSCAR
- supplement/structures/Fe_Ca2_0.POSCAR
- supplement/structures/Fe_Ca2_plus1.POSCAR
- supplement/structures/Fe_P_0.POSCAR
- supplement/structures/Fe_P_1minus.POSCAR
- supplement/structures/Fe_P_1plus.POSCAR
- supplement/structures/Fe_P_2minus.POSCAR
- supplement/structures/Fe_iA_0_flip.POSCAR
- supplement/structures/Fe_iA_1plus_flip.POSCAR
- supplement/structures/Fe_iB_0.POSCAR
- supplement/structures/Fe_iB_1plus.POSCAR
- supplement/structures/Fe_iB_2plus.POSCAR
- supplement/structures/Fe_iB_3plus.POSCAR
- supplement/structures/Fe_iC_0.POSCAR
- supplement/structures/Fe_iC_0_flip.POSCAR
- supplement/structures/Fe_iC_1plus.POSCAR
- supplement/structures/Fe_iC_1plus_flip.POSCAR
- supplement/structures/Fe_iC_2plus.POSCAR
- supplement/structures/Fe_iC_2plus_flip.POSCAR
- supplement/structures/Fe_iC_3plus.POSCAR
- supplement/structures/Fe_iC_3plus_flip.POSCAR
- supplement/structures/Fe_iD_0.POSCAR
- supplement/structures/Fe_iD_1plus.POSCAR
- supplement/structures/Fe_iD_2plus.POSCAR
- supplement/structures/Fe_iD_3plus.POSCAR
