# Supplementary material for: Iron in Hydroxyapatite: Interstitial or Substitution Sites?
Source: Nanomaterials (Basel). 2021 Nov 5;11(11):2978. doi: 10.3390/nano11112978 (PMC8625999; doi:10.3390/nano11112978)
Supplement: Supplementary file 1 [file nanomaterials-11-02978-s001.zip › supplement/QE_example/Fe.pbe-sp-van-oncv.UPF]

<UPF version="2.0.1">
  <PP_INFO>

 This pseudopotential file has been produced using the code
 ONCVPSP  (Optimized Norm-Conservinng Vanderbilt PSeudopotential)
 scalar-relativistic version 2.1.1, 03/26/2014 by D. R. Hamann
 The code is available through a link at URL www.mat-simresearch.com.
 Documentation with the package provides a full discription of the
 input data below.


 While it is not required under the terms of the GNU GPL, it is
 suggested that you cite D. R. Hamann, Phys. Rev. B 88, 085117 (2013)
 in any publication using these pseudopotentials.


 Copyright 2015 The Regents of the University of California
 
 This work is licensed under the Creative Commons Attribution-ShareAlike 
 4.0 International License. To view a copy of this license, visit 
 http://creativecommons.org/licenses/by-sa/4.0/ or send a letter to 
 Creative Commons, PO Box 1866, Mountain View, CA 94042, USA.
 
 This pseudopotential is part of the Schlipf-Gygi norm-conserving 
 pseudopotential library. Its construction parameters were tuned to 
 reproduce materials of a training set with very high accuracy and 
 should be suitable as a general purpose pseudopotential to treat a 
 variety of different compounds. For details of the construction and 
 testing of the pseudopotential please refer to:
 
 M. Schlipf, F. Gygi, Comp. Phys. Comm. 196, 36 (2015)
 http://dx.doi.org/10.1016/j.cpc.2015.05.011
 
 We kindly ask that you include this reference in all publications 
 associated to this pseudopotential.


    <PP_INPUTFILE>
# ATOM AND REFERENCE CONFIGURATION
# atsym  z    nc    nv    iexc   psfile
  Fe 26.00     3     4     4      upf
#
#   n    l    f        energy (Ha)
    1    0    2.00
    2    0    2.00
    2    1    6.00
    3    0    2.00
    3    1    6.00
    4    0    2.00
    3    2    6.00
#
# PSEUDOPOTENTIAL AND OPTIMIZATION
# lmax
    2
#
#   l,   rc,     ep,   ncon, nbas, qcut
    0   2.08667  -3.45509    5    8   6.68986
    1   2.11172  -2.20653    5    8   7.45338
    2   2.06193  -0.27580    5    8   8.55864
#
# LOCAL POTENTIAL
# lloc, lpopt,  rc(5),   dvloc0
    4    5   1.87426      0.00000
#
# VANDERBILT-KLEINMAN-BYLANDER PROJECTORs
# l, nproj, debl
    0    2   3.26061
    1    2   2.97009
    2    2   1.24375
#
# MODEL CORE CHARGE
# icmod, fcfact
    0   0.00000
#
# LOG DERIVATIVE ANALYSIS
# epsh1, epsh2, depsh
   -5.00    3.00    0.02
#
# OUTPUT GRID
# rlmax, drl
    6.00    0.01
#
# TEST CONFIGURATIONS
# ncnf
    0
# nvcnf
#   n    l    f
    </PP_INPUTFILE>
  </PP_INFO>
  <!--                               -->
  <!-- END OF HUMAN READABLE SECTION -->
  <!--                               -->
    <PP_HEADER
       generated="Generated using ONCVPSP code by D. R. Hamann"
       author="Martin Schlipf and Francois Gygi"
       date="150105"
       comment=""
       element="Fe"
       pseudo_type="NC"
       relativistic="scalar"
       is_ultrasoft="F"
       is_paw="F"
       is_coulomb="F"
       has_so="F"
       has_wfc="F"
       has_gipaw="F"
       core_correction="F"
       functional="PBE"
       z_valence="   16.00"
       total_psenergy="  -1.18017023654E+02"
       rho_cutoff="   6.01000000000E+00"
       l_max="2"
       l_local="-1"
       mesh_size="   602"
       number_of_wfc="0"
       number_of_proj="6"/>
 <PP_MESH>
   <PP_R type="real"  size=" 602" columns="8">
    0.0000    0.0100    0.0200    0.0300    0.0400    0.0500    0.0600    0.0700
    0.0800    0.0900    0.1000    0.1100    0.1200    0.1300    0.1400    0.1500
    0.1600    0.1700    0.1800    0.1900    0.2000    0.2100    0.2200    0.2300
    0.2400    0.2500    0.2600    0.2700    0.2800    0.2900    0.3000    0.3100
    0.3200    0.3300    0.3400    0.3500    0.3600    0.3700    0.3800    0.3900
    0.4000    0.4100    0.4200    0.4300    0.4400    0.4500    0.4600    0.4700
    0.4800    0.4900    0.5000    0.5100    0.5200    0.5300    0.5400    0.5500
    0.5600    0.5700    0.5800    0.5900    0.6000    0.6100    0.6200    0.6300
    0.6400    0.6500    0.6600    0.6700    0.6800    0.6900    0.7000    0.7100
    0.7200    0.7300    0.7400    0.7500    0.7600    0.7700    0.7800    0.7900
    0.8000    0.8100    0.8200    0.8300    0.8400    0.8500    0.8600    0.8700
    0.8800    0.8900    0.9000    0.9100    0.9200    0.9300    0.9400    0.9500
    0.9600    0.9700    0.9800    0.9900    1.0000    1.0100    1.0200    1.0300
    1.0400    1.0500    1.0600    1.0700    1.0800    1.0900    1.1000    1.1100
    1.1200    1.1300    1.1400    1.1500    1.1600    1.1700    1.1800    1.1900
    1.2000    1.2100    1.2200    1.2300    1.2400    1.2500    1.2600    1.2700
    1.2800    1.2900    1.3000    1.3100    1.3200    1.3300    1.3400    1.3500
    1.3600    1.3700    1.3800    1.3900    1.4000    1.4100    1.4200    1.4300
    1.4400    1.4500    1.4600    1.4700    1.4800    1.4900    1.5000    1.5100
    1.5200    1.5300    1.5400    1.5500    1.5600    1.5700    1.5800    1.5900
    1.6000    1.6100    1.6200    1.6300    1.6400    1.6500    1.6600    1.6700
    1.6800    1.6900    1.7000    1.7100    1.7200    1.7300    1.7400    1.7500
    1.7600    1.7700    1.7800    1.7900    1.8000    1.8100    1.8200    1.8300
    1.8400    1.8500    1.8600    1.8700    1.8800    1.8900    1.9000    1.9100
    1.9200    1.9300    1.9400    1.9500    1.9600    1.9700    1.9800    1.9900
    2.0000    2.0100    2.0200    2.0300    2.0400    2.0500    2.0600    2.0700
    2.0800    2.0900    2.1000    2.1100    2.1200    2.1300    2.1400    2.1500
    2.1600    2.1700    2.1800    2.1900    2.2000    2.2100    2.2200    2.2300
    2.2400    2.2500    2.2600    2.2700    2.2800    2.2900    2.3000    2.3100
    2.3200    2.3300    2.3400    2.3500    2.3600    2.3700    2.3800    2.3900
    2.4000    2.4100    2.4200    2.4300    2.4400    2.4500    2.4600    2.4700
    2.4800    2.4900    2.5000    2.5100    2.5200    2.5300    2.5400    2.5500
    2.5600    2.5700    2.5800    2.5900    2.6000    2.6100    2.6200    2.6300
    2.6400    2.6500    2.6600    2.6700    2.6800    2.6900    2.7000    2.7100
    2.7200    2.7300    2.7400    2.7500    2.7600    2.7700    2.7800    2.7900
    2.8000    2.8100    2.8200    2.8300    2.8400    2.8500    2.8600    2.8700
    2.8800    2.8900    2.9000    2.9100    2.9200    2.9300    2.9400    2.9500
    2.9600    2.9700    2.9800    2.9900    3.0000    3.0100    3.0200    3.0300
    3.0400    3.0500    3.0600    3.0700    3.0800    3.0900    3.1000    3.1100
    3.1200    3.1300    3.1400    3.1500    3.1600    3.1700    3.1800    3.1900
    3.2000    3.2100    3.2200    3.2300    3.2400    3.2500    3.2600    3.2700
    3.2800    3.2900    3.3000    3.3100    3.3200    3.3300    3.3400    3.3500
    3.3600    3.3700    3.3800    3.3900    3.4000    3.4100    3.4200    3.4300
    3.4400    3.4500    3.4600    3.4700    3.4800    3.4900    3.5000    3.5100
    3.5200    3.5300    3.5400    3.5500    3.5600    3.5700    3.5800    3.5900
    3.6000    3.6100    3.6200    3.6300    3.6400    3.6500    3.6600    3.6700
    3.6800    3.6900    3.7000    3.7100    3.7200    3.7300    3.7400    3.7500
    3.7600    3.7700    3.7800    3.7900    3.8000    3.8100    3.8200    3.8300
    3.8400    3.8500    3.8600    3.8700    3.8800    3.8900    3.9000    3.9100
    3.9200    3.9300    3.9400    3.9500    3.9600    3.9700    3.9800    3.9900
    4.0000    4.0100    4.0200    4.0300    4.0400    4.0500    4.0600    4.0700
    4.0800    4.0900    4.1000    4.1100    4.1200    4.1300    4.1400    4.1500
    4.1600    4.1700    4.1800    4.1900    4.2000    4.2100    4.2200    4.2300
    4.2400    4.2500    4.2600    4.2700    4.2800    4.2900    4.3000    4.3100
    4.3200    4.3300    4.3400    4.3500    4.3600    4.3700    4.3800    4.3900
    4.4000    4.4100    4.4200    4.4300    4.4400    4.4500    4.4600    4.4700
    4.4800    4.4900    4.5000    4.5100    4.5200    4.5300    4.5400    4.5500
    4.5600    4.5700    4.5800    4.5900    4.6000    4.6100    4.6200    4.6300
    4.6400    4.6500    4.6600    4.6700    4.6800    4.6900    4.7000    4.7100
    4.7200    4.7300    4.7400    4.7500    4.7600    4.7700    4.7800    4.7900
    4.8000    4.8100    4.8200    4.8300    4.8400    4.8500    4.8600    4.8700
    4.8800    4.8900    4.9000    4.9100    4.9200    4.9300    4.9400    4.9500
    4.9600    4.9700    4.9800    4.9900    5.0000    5.0100    5.0200    5.0300
    5.0400    5.0500    5.0600    5.0700    5.0800    5.0900    5.1000    5.1100
    5.1200    5.1300    5.1400    5.1500    5.1600    5.1700    5.1800    5.1900
    5.2000    5.2100    5.2200    5.2300    5.2400    5.2500    5.2600    5.2700
    5.2800    5.2900    5.3000    5.3100    5.3200    5.3300    5.3400    5.3500
    5.3600    5.3700    5.3800    5.3900    5.4000    5.4100    5.4200    5.4300
    5.4400    5.4500    5.4600    5.4700    5.4800    5.4900    5.5000    5.5100
    5.5200    5.5300    5.5400    5.5500    5.5600    5.5700    5.5800    5.5900
    5.6000    5.6100    5.6200    5.6300    5.6400    5.6500    5.6600    5.6700
    5.6800    5.6900    5.7000    5.7100    5.7200    5.7300    5.7400    5.7500
    5.7600    5.7700    5.7800    5.7900    5.8000    5.8100    5.8200    5.8300
    5.8400    5.8500    5.8600    5.8700    5.8800    5.8900    5.9000    5.9100
    5.9200    5.9300    5.9400    5.9500    5.9600    5.9700    5.9800    5.9900
    6.0000    6.0100
   </PP_R>
   <PP_RAB type="real"  size=" 602" columns="8">
    0.0100    0.0100    0.0100    0.0100    0.0100    0.0100    0.0100    0.0100
    0.0100    0.0100    0.0100    0.0100    0.0100    0.0100    0.0100    0.0100
    0.0100    0.0100    0.0100    0.0100    0.0100    0.0100    0.0100    0.0100
    0.0100    0.0100    0.0100    0.0100    0.0100    0.0100    0.0100    0.0100
    0.0100    0.0100    0.0100    0.0100    0.0100    0.0100    0.0100    0.0100
    0.0100    0.0100    0.0100    0.0100    0.0100    0.0100    0.0100    0.0100
    0.0100    0.0100    0.0100    0.0100    0.0100    0.0100    0.0100    0.0100
    0.0100    0.0100    0.0100    0.0100    0.0100    0.0100    0.0100    0.0100
    0.0100    0.0100    0.0100    0.0100    0.0100    0.0100    0.0100    0.0100
    0.0100    0.0100    0.0100    0.0100    0.0100    0.0100    0.0100    0.0100
    0.0100    0.0100    0.0100    0.0100    0.0100    0.0100    0.0100    0.0100
    0.0100    0.0100    0.0100    0.0100    0.0100    0.0100    0.0100    0.0100
    0.0100    0.0100    0.0100    0.0100    0.0100    0.0100    0.0100    0.0100
    0.0100    0.0100    0.0100    0.0100    0.0100    0.0100    0.0100    0.0100
    0.0100    0.0100    0.0100    0.0100    0.0100    0.0100    0.0100    0.0100
    0.0100    0.0100    0.0100    0.0100    0.0100    0.0100    0.0100    0.0100
    0.0100    0.0100    0.0100    0.0100    0.0100    0.0100    0.0100    0.0100
    0.0100    0.0100    0.0100    0.0100    0.0100    0.0100    0.0100    0.0100
    0.0100    0.0100    0.0100    0.0100    0.0100    0.0100    0.0100    0.0100
    0.0100    0.0100    0.0100    0.0100    0.0100    0.0100    0.0100    0.0100
    0.0100    0.0100    0.0100    0.0100    0.0100    0.0100    0.0100    0.0100
    0.0100    0.0100    0.0100    0.0100    0.0100    0.0100    0.0100    0.0100
    0.0100    0.0100    0.0100    0.0100    0.0100    0.0100    0.0100    0.0100
    0.0100    0.0100    0.0100    0.0100    0.0100    0.0100    0.0100    0.0100
    0.0100    0.0100    0.0100    0.0100    0.0100    0.0100    0.0100    0.0100
    0.0100    0.0100    0.0100    0.0100    0.0100    0.0100    0.0100    0.0100
    0.0100    0.0100    0.0100    0.0100    0.0100    0.0100    0.0100    0.0100
    0.0100    0.0100    0.0100    0.0100    0.0100    0.0100    0.0100    0.0100
    0.0100    0.0100    0.0100    0.0100    0.0100    0.0100    0.0100    0.0100
    0.0100    0.0100    0.0100    0.0100    0.0100    0.0100    0.0100    0.0100
    0.0100    0.0100    0.0100    0.0100    0.0100    0.0100    0.0100    0.0100
    0.0100    0.0100    0.0100    0.0100    0.0100    0.0100    0.0100    0.0100
    0.0100    0.0100    0.0100    0.0100    0.0100    0.0100    0.0100    0.0100
    0.0100    0.0100    0.0100    0.0100    0.0100    0.0100    0.0100    0.0100
    0.0100    0.0100    0.0100    0.0100    0.0100    0.0100    0.0100    0.0100
    0.0100    0.0100    0.0100    0.0100    0.0100    0.0100    0.0100    0.0100
    0.0100    0.0100    0.0100    0.0100    0.0100    0.0100    0.0100    0.0100
    0.0100    0.0100    0.0100    0.0100    0.0100    0.0100    0.0100    0.0100
    0.0100    0.0100    0.0100    0.0100    0.0100    0.0100    0.0100    0.0100
    0.0100    0.0100    0.0100    0.0100    0.0100    0.0100    0.0100    0.0100
    0.0100    0.0100    0.0100    0.0100    0.0100    0.0100    0.0100    0.0100
    0.0100    0.0100    0.0100    0.0100    0.0100    0.0100    0.0100    0.0100
    0.0100    0.0100    0.0100    0.0100    0.0100    0.0100    0.0100    0.0100
    0.0100    0.0100    0.0100    0.0100    0.0100    0.0100    0.0100    0.0100
    0.0100    0.0100    0.0100    0.0100    0.0100    0.0100    0.0100    0.0100
    0.0100    0.0100    0.0100    0.0100    0.0100    0.0100    0.0100    0.0100
    0.0100    0.0100    0.0100    0.0100    0.0100    0.0100    0.0100    0.0100
    0.0100    0.0100    0.0100    0.0100    0.0100    0.0100    0.0100    0.0100
    0.0100    0.0100    0.0100    0.0100    0.0100    0.0100    0.0100    0.0100
    0.0100    0.0100    0.0100    0.0100    0.0100    0.0100    0.0100    0.0100
    0.0100    0.0100    0.0100    0.0100    0.0100    0.0100    0.0100    0.0100
    0.0100    0.0100    0.0100    0.0100    0.0100    0.0100    0.0100    0.0100
    0.0100    0.0100    0.0100    0.0100    0.0100    0.0100    0.0100    0.0100
    0.0100    0.0100    0.0100    0.0100    0.0100    0.0100    0.0100    0.0100
    0.0100    0.0100    0.0100    0.0100    0.0100    0.0100    0.0100    0.0100
    0.0100    0.0100    0.0100    0.0100    0.0100    0.0100    0.0100    0.0100
    0.0100    0.0100    0.0100    0.0100    0.0100    0.0100    0.0100    0.0100
    0.0100    0.0100    0.0100    0.0100    0.0100    0.0100    0.0100    0.0100
    0.0100    0.0100    0.0100    0.0100    0.0100    0.0100    0.0100    0.0100
    0.0100    0.0100    0.0100    0.0100    0.0100    0.0100    0.0100    0.0100
    0.0100    0.0100    0.0100    0.0100    0.0100    0.0100    0.0100    0.0100
    0.0100    0.0100    0.0100    0.0100    0.0100    0.0100    0.0100    0.0100
    0.0100    0.0100    0.0100    0.0100    0.0100    0.0100    0.0100    0.0100
    0.0100    0.0100    0.0100    0.0100    0.0100    0.0100    0.0100    0.0100
    0.0100    0.0100    0.0100    0.0100    0.0100    0.0100    0.0100    0.0100
    0.0100    0.0100    0.0100    0.0100    0.0100    0.0100    0.0100    0.0100
    0.0100    0.0100    0.0100    0.0100    0.0100    0.0100    0.0100    0.0100
    0.0100    0.0100    0.0100    0.0100    0.0100    0.0100    0.0100    0.0100
    0.0100    0.0100    0.0100    0.0100    0.0100    0.0100    0.0100    0.0100
    0.0100    0.0100    0.0100    0.0100    0.0100    0.0100    0.0100    0.0100
    0.0100    0.0100    0.0100    0.0100    0.0100    0.0100    0.0100    0.0100
    0.0100    0.0100    0.0100    0.0100    0.0100    0.0100    0.0100    0.0100
    0.0100    0.0100    0.0100    0.0100    0.0100    0.0100    0.0100    0.0100
    0.0100    0.0100    0.0100    0.0100    0.0100    0.0100    0.0100    0.0100
    0.0100    0.0100    0.0100    0.0100    0.0100    0.0100    0.0100    0.0100
    0.0100    0.0100
   </PP_RAB>
 </PP_MESH>
  <PP_LOCAL type="real"  size=" 602" columns="4">
   -4.1198024945E+01   -4.1197713854E+01   -4.1197094345E+01   -4.1195780034E+01
   -4.1193384535E+01   -4.1189432138E+01   -4.1183408009E+01   -4.1174806003E+01
   -4.1163167885E+01   -4.1148110509E+01   -4.1129340261E+01   -4.1106656214E+01
   -4.1079944657E+01   -4.1049168039E+01   -4.1014351092E+01   -4.0975566331E+01
   -4.0932920430E+01   -4.0886542329E+01   -4.0836573460E+01   -4.0783160114E+01
   -4.0726447765E+01   -4.0666577068E+01   -4.0603681213E+01   -4.0537884316E+01
   -4.0469300601E+01   -4.0398034110E+01   -4.0324178798E+01   -4.0247818845E+01
   -4.0169029105E+01   -4.0087875604E+01   -4.0004416042E+01   -3.9918700268E+01
   -3.9830770710E+01   -3.9740662742E+01   -3.9648404982E+01   -3.9554019570E+01
   -3.9457522332E+01   -3.9358922959E+01   -3.9258225143E+01   -3.9155426660E+01
   -3.9050519516E+01   -3.8943490078E+01   -3.8834319253E+01   -3.8722982740E+01
   -3.8609451355E+01   -3.8493691466E+01   -3.8375665554E+01   -3.8255332907E+01
   -3.8132650461E+01   -3.8007573771E+01   -3.7880058164E+01   -3.7750059979E+01
   -3.7617537907E+01   -3.7482454490E+01   -3.7344777435E+01   -3.7204481219E+01
   -3.7061548279E+01   -3.6915970358E+01   -3.6767749450E+01   -3.6616898767E+01
   -3.6463443002E+01   -3.6307419102E+01   -3.6148875591E+01   -3.5987872875E+01
   -3.5824482347E+01   -3.5658785404E+01   -3.5490872855E+01   -3.5320843460E+01
   -3.5148802650E+01   -3.4974861221E+01   -3.4799134200E+01   -3.4621739340E+01
   -3.4442796009E+01   -3.4262424107E+01   -3.4080743119E+01   -3.3897871259E+01
   -3.3713924783E+01   -3.3529017459E+01   -3.3343260140E+01   -3.3156760451E+01
   -3.2969622590E+01   -3.2781947191E+01   -3.2593831281E+01   -3.2405368268E+01
   -3.2216647981E+01   -3.2027756730E+01   -3.1838777390E+01   -3.1649789477E+01
   -3.1460869242E+01   -3.1272089742E+01   -3.1083520915E+01   -3.0895229635E+01
   -3.0707279760E+01   -3.0519732161E+01   -3.0332644739E+01   -3.0146072440E+01
   -2.9960067318E+01   -2.9774678349E+01   -2.9589951509E+01   -2.9405929787E+01
   -2.9222653135E+01   -2.9040158448E+01   -2.8858479556E+01   -2.8677647404E+01
   -2.8497689445E+01   -2.8318630238E+01   -2.8140491301E+01   -2.7963291167E+01
   -2.7787045706E+01   -2.7611767375E+01   -2.7437466129E+01   -2.7264149346E+01
   -2.7091822154E+01   -2.6920487073E+01   -2.6750144565E+01   -2.6580793403E+01
   -2.6412430924E+01   -2.6245052788E+01   -2.6078653802E+01   -2.5913228118E+01
   -2.5748769342E+01   -2.5585270978E+01   -2.5422726792E+01   -2.5261130711E+01
   -2.5100477738E+01   -2.4940763775E+01   -2.4781985432E+01   -2.4624141321E+01
   -2.4467231399E+01   -2.4311256554E+01   -2.4156220364E+01   -2.4002127636E+01
   -2.3848984278E+01   -2.3696798963E+01   -2.3545581009E+01   -2.3395341245E+01
   -2.3246092184E+01   -2.3097846677E+01   -2.2950619000E+01   -2.2804423695E+01
   -2.2659275743E+01   -2.2515190239E+01   -2.2372182177E+01   -2.2230266174E+01
   -2.2089456036E+01   -2.1949765386E+01   -2.1811205743E+01   -2.1673788885E+01
   -2.1537523761E+01   -2.1402418992E+01   -2.1268481209E+01   -2.1135715228E+01
   -2.1004125250E+01   -2.0873712293E+01   -2.0744478094E+01   -2.0616420519E+01
   -2.0489538451E+01   -2.0363827854E+01   -2.0239285130E+01   -2.0115905006E+01
   -1.9993682321E+01   -1.9872611164E+01   -1.9752685817E+01   -1.9633900334E+01
   -1.9516249300E+01   -1.9399727286E+01   -1.9284329760E+01   -1.9170052228E+01
   -1.9056891276E+01   -1.8944843558E+01   -1.8833906678E+01   -1.8724078393E+01
   -1.8615356974E+01   -1.8507740953E+01   -1.8401228790E+01   -1.8295819198E+01
   -1.8191510350E+01   -1.8088300342E+01   -1.7986186673E+01   -1.7885165937E+01
   -1.7785234689E+01   -1.7686387178E+01   -1.7588618845E+01   -1.7491920944E+01
   -1.7396287625E+01   -1.7301707232E+01   -1.7208171167E+01   -1.7115666202E+01
   -1.7024180016E+01   -1.6933698630E+01   -1.6844207075E+01   -1.6755690699E+01
   -1.6668133494E+01   -1.6581520252E+01   -1.6495834515E+01   -1.6411060277E+01
   -1.6327181303E+01   -1.6244181223E+01   -1.6162043903E+01   -1.6080753555E+01
   -1.6000293779E+01   -1.5920650013E+01   -1.5841806414E+01   -1.5763748970E+01
   -1.5686463737E+01   -1.5609936505E+01   -1.5534155896E+01   -1.5459108384E+01
   -1.5384783624E+01   -1.5311170755E+01   -1.5238258939E+01   -1.5166038761E+01
   -1.5094499913E+01   -1.5023633018E+01   -1.4953428406E+01   -1.4883876460E+01
   -1.4814968653E+01   -1.4746695742E+01   -1.4679049236E+01   -1.4612020633E+01
   -1.4545601149E+01   -1.4479782936E+01   -1.4414557591E+01   -1.4349917140E+01
   -1.4285854015E+01   -1.4222360102E+01   -1.4159428184E+01   -1.4097050829E+01
   -1.4035220413E+01   -1.3973930176E+01   -1.3913172862E+01   -1.3852941487E+01
   -1.3793229523E+01   -1.3734029961E+01   -1.3675336396E+01   -1.3617142518E+01
   -1.3559441575E+01   -1.3502227673E+01   -1.3445494687E+01   -1.3389236214E+01
   -1.3333446719E+01   -1.3278120271E+01   -1.3223250887E+01   -1.3168833260E+01
   -1.3114861694E+01   -1.3061330582E+01   -1.3008234836E+01   -1.2955568998E+01
   -1.2903327785E+01   -1.2851506332E+01   -1.2800099416E+01   -1.2749102035E+01
   -1.2698509542E+01   -1.2648316953E+01   -1.2598519502E+01   -1.2549112762E+01
   -1.2500091986E+01   -1.2451452605E+01   -1.2403190412E+01   -1.2355300897E+01
   -1.2307779652E+01   -1.2260622686E+01   -1.2213825731E+01   -1.2167384500E+01
   -1.2121295222E+01   -1.2075553869E+01   -1.2030156246E+01   -1.1985098798E+01
   -1.1940377716E+01   -1.1895988935E+01   -1.1851929046E+01   -1.1808194440E+01
   -1.1764781285E+01   -1.1721686186E+01   -1.1678905766E+01   -1.1636436433E+01
   -1.1594274777E+01   -1.1552417647E+01   -1.1510861698E+01   -1.1469603480E+01
   -1.1428640065E+01   -1.1387968308E+01   -1.1347584846E+01   -1.1307486821E+01
   -1.1267671281E+01   -1.1228135104E+01   -1.1188875332E+01   -1.1149889246E+01
   -1.1111173975E+01   -1.1072726442E+01   -1.1034544153E+01   -1.0996624380E+01
   -1.0958964250E+01   -1.0921561151E+01   -1.0884412588E+01   -1.0847515937E+01
   -1.0810868421E+01   -1.0774467770E+01   -1.0738311507E+01   -1.0702397022E+01
   -1.0666721922E+01   -1.0631283951E+01   -1.0596080745E+01   -1.0561109728E+01
   -1.0526368849E+01   -1.0491855861E+01   -1.0457568433E+01   -1.0423504278E+01
   -1.0389661396E+01   -1.0356037638E+01   -1.0322630707E+01   -1.0289438598E+01
   -1.0256459336E+01   -1.0223690873E+01   -1.0191130959E+01   -1.0158777832E+01
   -1.0126629545E+01   -1.0094684101E+01   -1.0062939448E+01   -1.0031393886E+01
   -1.0000045555E+01   -9.9688925067E+00   -9.9379328777E+00   -9.9071650151E+00
   -9.8765871440E+00   -9.8461973761E+00   -9.8159940056E+00   -9.7859754299E+00
   -9.7561399568E+00   -9.7264857634E+00   -9.6970112732E+00   -9.6677149395E+00
   -9.6385951489E+00   -9.6096501497E+00   -9.5808784671E+00   -9.5522786166E+00
   -9.5238490599E+00   -9.4955881213E+00   -9.4674944025E+00   -9.4395664868E+00
   -9.4118029077E+00   -9.3842020703E+00   -9.3567626286E+00   -9.3294832397E+00
   -9.3023625054E+00   -9.2753989161E+00   -9.2485911558E+00   -9.2219379604E+00
   -9.1954379968E+00   -9.1690898457E+00   -9.1428921999E+00   -9.1168438785E+00
   -9.0909436107E+00   -9.0651900722E+00   -9.0395819450E+00   -9.0141181353E+00
   -8.9887974312E+00   -8.9636186086E+00   -8.9385803216E+00   -8.9136815651E+00
   -8.8889211839E+00   -8.8642980229E+00   -8.8398107993E+00   -8.8154584923E+00
   -8.7912400356E+00   -8.7671543275E+00   -8.7432001933E+00   -8.7193765409E+00
   -8.6956824070E+00   -8.6721167417E+00   -8.6486784838E+00   -8.6253664561E+00
   -8.6021797984E+00   -8.5791175095E+00   -8.5561785884E+00   -8.5333619379E+00
   -8.5106666247E+00   -8.4880917513E+00   -8.4656363631E+00   -8.4432994848E+00
   -8.4210800627E+00   -8.3989773124E+00   -8.3769903238E+00   -8.3551181870E+00
   -8.3333599058E+00   -8.3117146210E+00   -8.2901815248E+00   -8.2687597496E+00
   -8.2474484278E+00   -8.2262465550E+00   -8.2051534385E+00   -8.1841682526E+00
   -8.1632901699E+00   -8.1425183164E+00   -8.1218518324E+00   -8.1012900211E+00
   -8.0808320938E+00   -8.0604772619E+00   -8.0402246525E+00   -8.0200735319E+00
   -8.0000231999E+00   -7.9800729047E+00   -7.9602218942E+00   -7.9404693053E+00
   -7.9208145073E+00   -7.9012568029E+00   -7.8817954753E+00   -7.8624298038E+00
   -7.8431589537E+00   -7.8239823637E+00   -7.8048993502E+00   -7.7859092299E+00
   -7.7670113008E+00   -7.7482047960E+00   -7.7294891700E+00   -7.7108637712E+00
   -7.6923279480E+00   -7.6738810234E+00   -7.6555222799E+00   -7.6372511932E+00
   -7.6190671421E+00   -7.6009695054E+00   -7.5829576373E+00   -7.5650308514E+00
   -7.5471886505E+00   -7.5294304422E+00   -7.5117556343E+00   -7.4941636178E+00
   -7.4766537211E+00   -7.4592254788E+00   -7.4418783263E+00   -7.4246116990E+00
   -7.4074250300E+00   -7.3903176468E+00   -7.3732891209E+00   -7.3563389140E+00
   -7.3394664877E+00   -7.3226713036E+00   -7.3059527309E+00   -7.2893103252E+00
   -7.2727435922E+00   -7.2562520185E+00   -7.2398350910E+00   -7.2234922317E+00
   -7.2072229600E+00   -7.1910268321E+00   -7.1749033585E+00   -7.1588520499E+00
   -7.1428723868E+00   -7.1269638393E+00   -7.1111260173E+00   -7.0953584543E+00
   -7.0796606838E+00   -7.0640322392E+00   -7.0484725605E+00   -7.0329812839E+00
   -7.0175579745E+00   -7.0022021875E+00   -6.9869134779E+00   -6.9716913529E+00
   -6.9565353708E+00   -6.9414451618E+00   -6.9264203017E+00   -6.9114603664E+00
   -6.8965649319E+00   -6.8817334794E+00   -6.8669656946E+00   -6.8522611768E+00
   -6.8376195215E+00   -6.8230403245E+00   -6.8085231422E+00   -6.7940675580E+00
   -6.7796732450E+00   -6.7653398175E+00   -6.7510668902E+00   -6.7368540775E+00
   -6.7227009217E+00   -6.7086071000E+00   -6.6945722678E+00   -6.6805960573E+00
   -6.6666781012E+00   -6.6528180262E+00   -6.6390153852E+00   -6.6252699138E+00
   -6.6115812613E+00   -6.5979490775E+00   -6.5843730118E+00   -6.5708526875E+00
   -6.5573877207E+00   -6.5439778415E+00   -6.5306227158E+00   -6.5173220096E+00
   -6.5040753887E+00   -6.4908824791E+00   -6.4777429443E+00   -6.4646565149E+00
   -6.4516228721E+00   -6.4386416975E+00   -6.4257126726E+00   -6.4128354322E+00
   -6.4000096719E+00   -6.3872351281E+00   -6.3745114973E+00   -6.3618384756E+00
   -6.3492157595E+00   -6.3366429981E+00   -6.3241199047E+00   -6.3116462274E+00
   -6.2992216768E+00   -6.2868459632E+00   -6.2745187971E+00   -6.2622398474E+00
   -6.2500088315E+00   -6.2378255145E+00   -6.2256896203E+00   -6.2136008729E+00
   -6.2015589962E+00   -6.1895636836E+00   -6.1776146441E+00   -6.1657116646E+00
   -6.1538544818E+00   -6.1420428327E+00   -6.1302764541E+00   -6.1185550686E+00
   -6.1068783649E+00   -6.0952461563E+00   -6.0836581917E+00   -6.0721142204E+00
   -6.0606139912E+00   -6.0491572535E+00   -6.0377436873E+00   -6.0263731134E+00
   -6.0150453000E+00   -6.0037600079E+00   -5.9925169979E+00   -5.9813160307E+00
   -5.9701568253E+00   -5.9590391567E+00   -5.9479628302E+00   -5.9369276178E+00
   -5.9259332915E+00   -5.9149796230E+00   -5.9040663749E+00   -5.8931932664E+00
   -5.8823601433E+00   -5.8715667881E+00   -5.8608129835E+00   -5.8500985118E+00
   -5.8394231557E+00   -5.8287866528E+00   -5.8181888097E+00   -5.8076294461E+00
   -5.7971083545E+00   -5.7866253276E+00   -5.7761801582E+00   -5.7657726356E+00
   -5.7554024902E+00   -5.7450695901E+00   -5.7347737376E+00   -5.7245147351E+00
   -5.7142923849E+00   -5.7041064893E+00   -5.6939568241E+00   -5.6838431796E+00
   -5.6737654093E+00   -5.6637233247E+00   -5.6537167374E+00   -5.6437454588E+00
   -5.6338093006E+00   -5.6239080310E+00   -5.6140414867E+00   -5.6042095115E+00
   -5.5944119259E+00   -5.5846485501E+00   -5.5749192045E+00   -5.5652237093E+00
   -5.5555618314E+00   -5.5459334399E+00   -5.5363383750E+00   -5.5267764652E+00
   -5.5172475395E+00   -5.5077514263E+00   -5.4982879544E+00   -5.4888568942E+00
   -5.4794581351E+00   -5.4700915185E+00   -5.4607568811E+00   -5.4514540597E+00
   -5.4421828908E+00   -5.4329432112E+00   -5.4237347996E+00   -5.4145575539E+00
   -5.4054113220E+00   -5.3962959482E+00   -5.3872112769E+00   -5.3781571523E+00
   -5.3691334186E+00   -5.3601398678E+00   -5.3511763947E+00   -5.3422428589E+00
   -5.3333391119E+00   -5.3244650053E+00
  </PP_LOCAL>
 <PP_NONLOCAL>
   <PP_BETA.1
       type="real"
       size=" 602"
       columns="4"
       index="1"
       angular_momentum="0"
       cutoff_radius_index=" 216"
       cutoff_radius="    2.1500000000E+00" >
    0.0000000000E+00    4.7602896530E-02    9.5144980836E-02    1.4256518351E-01
    1.8980192433E-01    2.3679286571E-01    2.8347467666E-01    3.2978281074E-01
    3.7565130112E-01    4.2101257602E-01    4.6579729734E-01    5.0993422537E-01
    5.5335011208E-01    5.9596962520E-01    6.3771530537E-01    6.7850755785E-01
    7.1826468053E-01    7.5690292918E-01    7.9433662101E-01    8.3047827693E-01
    8.6523880264E-01    8.9852770872E-01    9.3025336876E-01    9.6032331512E-01
    9.8864457056E-01    1.0151240157E+00    1.0396687875E+00    1.0621867111E+00
    1.0825867575E+00    1.1007795281E+00    1.1166777622E+00    1.1301968633E+00
    1.1412554389E+00    1.1497758583E+00    1.1556848155E+00    1.1589138878E+00
    1.1594001165E+00    1.1570865604E+00    1.1519228429E+00    1.1438657158E+00
    1.1328795647E+00    1.1189369176E+00    1.1020189221E+00    1.0821157933E+00
    1.0592272273E+00    1.0333627768E+00    1.0045421850E+00    9.7279567433E-01
    9.3816417393E-01    9.0069954329E-01    8.6046468333E-01    8.1753360568E-01
    7.7199146513E-01    7.2393454876E-01    6.7347010793E-01    6.2071627086E-01
    5.6580175701E-01    5.0886562488E-01    4.5005689937E-01    3.8953417110E-01
    3.2746511842E-01    2.6402595692E-01    1.9940089514E-01    1.3378142358E-01
    6.7365642838E-02    3.5759057511E-04   -6.7033697030E-02   -1.3459494351E-01
   -2.0210947881E-01   -2.6935806497E-01   -3.3612014055E-01   -4.0217448785E-01
   -4.6730029143E-01   -5.3127812891E-01   -5.9389088459E-01   -6.5492496418E-01
   -7.1417117114E-01   -7.7142564139E-01   -8.2649085408E-01   -8.7917658161E-01
   -9.2930081274E-01   -9.7669064335E-01   -1.0211831294E+00   -1.0626260966E+00
   -1.1008789026E+00   -1.1358131463E+00   -1.1673133192E+00   -1.1952773971E+00
   -1.2196173646E+00   -1.2402596727E+00   -1.2571456229E+00   -1.2702316776E+00
   -1.2794896932E+00   -1.2849070741E+00   -1.2864868465E+00   -1.2842476514E+00
   -1.2782234494E+00   -1.2684639161E+00   -1.2550338296E+00   -1.2380126704E+00
   -1.2174943012E+00   -1.1935864856E+00   -1.1664103302E+00   -1.1360995135E+00
   -1.1028002892E+00   -1.0666699092E+00   -1.0278760994E+00   -9.8659621348E-01
   -9.4301653794E-01   -8.9733102865E-01   -8.4974033357E-01   -8.0045086372E-01
   -7.4967428740E-01   -6.9762549368E-01   -6.4452160171E-01   -5.9058144937E-01
   -5.3602561852E-01   -4.8107213017E-01   -4.2593742285E-01   -3.7083619246E-01
   -3.1598005261E-01   -2.6157271655E-01   -2.0781371990E-01   -1.5489932179E-01
   -1.0301195589E-01   -5.2328302395E-02   -3.0198644044E-03    4.4758319091E-02
    9.0859573849E-02    1.3514302311E-01    1.7748785745E-01    2.1778150096E-01
    2.5591890107E-01    2.9181747838E-01    3.2540034731E-01    3.5660383749E-01
    3.8538312188E-01    4.1169796824E-01    4.3552813082E-01    4.5686413876E-01
    4.7570426948E-01    4.9206792934E-01    5.0597743160E-01    5.1747231644E-01
    5.2660111102E-01    5.3342012312E-01    5.3800069260E-01    5.4041656814E-01
    5.4075579459E-01    5.3910960965E-01    5.3557823136E-01    5.3026687499E-01
    5.2328618240E-01    5.1475061696E-01    5.0477935001E-01    4.9349182265E-01
    4.8101239292E-01    4.6746274723E-01    4.5296827437E-01    4.3765060943E-01
    4.2163228057E-01    4.0503244908E-01    3.8796743332E-01    3.7055147742E-01
    3.5289196826E-01    3.3509582843E-01    3.1725947886E-01    2.9948024097E-01
    2.8184223944E-01    2.6443113835E-01    2.4731812038E-01    2.3057546604E-01
    2.1426139833E-01    1.9843353370E-01    1.8313764767E-01    1.6841598695E-01
    1.5430277848E-01    1.4082491136E-01    1.2800616486E-01    1.1585894871E-01
    1.0439768871E-01    9.3622187636E-02    8.3538409577E-02    7.4136514451E-02
    6.5414466563E-02    5.7357150922E-02    4.9953966914E-02    4.3188638025E-02
    3.7046328853E-02    3.1507186133E-02    2.6549296262E-02    2.2149628858E-02
    1.8276072395E-02    1.4900417876E-02    1.1986691000E-02    9.5001578206E-03
    7.4050659941E-03    5.6638551910E-03    4.2397064600E-03    3.0978204294E-03
    2.1985620795E-03    1.5125625178E-03    1.0026287457E-03    6.4031225139E-04
    3.9714408038E-04    2.4257933471E-04    1.5858999907E-04    1.1959232528E-04
    1.0634360952E-04    8.8289313884E-05    4.4859014994E-05    5.5880193442E-06
   -6.5158641634E-06   -4.5773168883E-06    0.0000000000E+00    0.0000000000E+00
    0.0000000000E+00    0.0000000000E+00    0.0000000000E+00    0.0000000000E+00
    0.0000000000E+00    0.0000000000E+00    0.0000000000E+00    0.0000000000E+00
    0.0000000000E+00    0.0000000000E+00    0.0000000000E+00    0.0000000000E+00
    0.0000000000E+00    0.0000000000E+00    0.0000000000E+00    0.0000000000E+00
    0.0000000000E+00    0.0000000000E+00    0.0000000000E+00    0.0000000000E+00
    0.0000000000E+00    0.0000000000E+00    0.0000000000E+00    0.0000000000E+00
    0.0000000000E+00    0.0000000000E+00    0.0000000000E+00    0.0000000000E+00
    0.0000000000E+00    0.0000000000E+00    0.0000000000E+00    0.0000000000E+00
    0.0000000000E+00    0.0000000000E+00    0.0000000000E+00    0.0000000000E+00
    0.0000000000E+00    0.0000000000E+00    0.0000000000E+00    0.0000000000E+00
    0.0000000000E+00    0.0000000000E+00    0.0000000000E+00    0.0000000000E+00
    0.0000000000E+00    0.0000000000E+00    0.0000000000E+00    0.0000000000E+00
    0.0000000000E+00    0.0000000000E+00    0.0000000000E+00    0.0000000000E+00
    0.0000000000E+00    0.0000000000E+00    0.0000000000E+00    0.0000000000E+00
    0.0000000000E+00    0.0000000000E+00    0.0000000000E+00    0.0000000000E+00
    0.0000000000E+00    0.0000000000E+00    0.0000000000E+00    0.0000000000E+00
    0.0000000000E+00    0.0000000000E+00    0.0000000000E+00    0.0000000000E+00
    0.0000000000E+00    0.0000000000E+00    0.0000000000E+00    0.0000000000E+00
    0.0000000000E+00    0.0000000000E+00    0.0000000000E+00    0.0000000000E+00
    0.0000000000E+00    0.0000000000E+00    0.0000000000E+00    0.0000000000E+00
    0.0000000000E+00    0.0000000000E+00    0.0000000000E+00    0.0000000000E+00
    0.0000000000E+00    0.0000000000E+00    0.0000000000E+00    0.0000000000E+00
    0.0000000000E+00    0.0000000000E+00    0.0000000000E+00    0.0000000000E+00
    0.0000000000E+00    0.0000000000E+00    0.0000000000E+00    0.0000000000E+00
    0.0000000000E+00    0.0000000000E+00    0.0000000000E+00    0.0000000000E+00
    0.0000000000E+00    0.0000000000E+00    0.0000000000E+00    0.0000000000E+00
    0.0000000000E+00    0.0000000000E+00    0.0000000000E+00    0.0000000000E+00
    0.0000000000E+00    0.0000000000E+00    0.0000000000E+00    0.0000000000E+00
    0.0000000000E+00    0.0000000000E+00    0.0000000000E+00    0.0000000000E+00
    0.0000000000E+00    0.0000000000E+00    0.0000000000E+00    0.0000000000E+00
    0.0000000000E+00    0.0000000000E+00    0.0000000000E+00    0.0000000000E+00
    0.0000000000E+00    0.0000000000E+00    0.0000000000E+00    0.0000000000E+00
    0.0000000000E+00    0.0000000000E+00    0.0000000000E+00    0.0000000000E+00
    0.0000000000E+00    0.0000000000E+00    0.0000000000E+00    0.0000000000E+00
    0.0000000000E+00    0.0000000000E+00    0.0000000000E+00    0.0000000000E+00
    0.0000000000E+00    0.0000000000E+00    0.0000000000E+00    0.0000000000E+00
    0.0000000000E+00    0.0000000000E+00    0.0000000000E+00    0.0000000000E+00
    0.0000000000E+00    0.0000000000E+00    0.0000000000E+00    0.0000000000E+00
    0.0000000000E+00    0.0000000000E+00    0.0000000000E+00    0.0000000000E+00
    0.0000000000E+00    0.0000000000E+00    0.0000000000E+00    0.0000000000E+00
    0.0000000000E+00    0.0000000000E+00    0.0000000000E+00    0.0000000000E+00
    0.0000000000E+00    0.0000000000E+00    0.0000000000E+00    0.0000000000E+00
    0.0000000000E+00    0.0000000000E+00    0.0000000000E+00    0.0000000000E+00
    0.0000000000E+00    0.0000000000E+00    0.0000000000E+00    0.0000000000E+00
    0.0000000000E+00    0.0000000000E+00    0.0000000000E+00    0.0000000000E+00
    0.0000000000E+00    0.0000000000E+00    0.0000000000E+00    0.0000000000E+00
    0.0000000000E+00    0.0000000000E+00    0.0000000000E+00    0.0000000000E+00
    0.0000000000E+00    0.0000000000E+00    0.0000000000E+00    0.0000000000E+00
    0.0000000000E+00    0.0000000000E+00    0.0000000000E+00    0.0000000000E+00
    0.0000000000E+00    0.0000000000E+00    0.0000000000E+00    0.0000000000E+00
    0.0000000000E+00    0.0000000000E+00    0.0000000000E+00    0.0000000000E+00
    0.0000000000E+00    0.0000000000E+00    0.0000000000E+00    0.0000000000E+00
    0.0000000000E+00    0.0000000000E+00    0.0000000000E+00    0.0000000000E+00
    0.0000000000E+00    0.0000000000E+00    0.0000000000E+00    0.0000000000E+00
    0.0000000000E+00    0.0000000000E+00    0.0000000000E+00    0.0000000000E+00
    0.0000000000E+00    0.0000000000E+00    0.0000000000E+00    0.0000000000E+00
    0.0000000000E+00    0.0000000000E+00    0.0000000000E+00    0.0000000000E+00
    0.0000000000E+00    0.0000000000E+00    0.0000000000E+00    0.0000000000E+00
    0.0000000000E+00    0.0000000000E+00    0.0000000000E+00    0.0000000000E+00
    0.0000000000E+00    0.0000000000E+00    0.0000000000E+00    0.0000000000E+00
    0.0000000000E+00    0.0000000000E+00    0.0000000000E+00    0.0000000000E+00
    0.0000000000E+00    0.0000000000E+00    0.0000000000E+00    0.0000000000E+00
    0.0000000000E+00    0.0000000000E+00    0.0000000000E+00    0.0000000000E+00
    0.0000000000E+00    0.0000000000E+00    0.0000000000E+00    0.0000000000E+00
    0.0000000000E+00    0.0000000000E+00    0.0000000000E+00    0.0000000000E+00
    0.0000000000E+00    0.0000000000E+00    0.0000000000E+00    0.0000000000E+00
    0.0000000000E+00    0.0000000000E+00    0.0000000000E+00    0.0000000000E+00
    0.0000000000E+00    0.0000000000E+00    0.0000000000E+00    0.0000000000E+00
    0.0000000000E+00    0.0000000000E+00    0.0000000000E+00    0.0000000000E+00
    0.0000000000E+00    0.0000000000E+00    0.0000000000E+00    0.0000000000E+00
    0.0000000000E+00    0.0000000000E+00    0.0000000000E+00    0.0000000000E+00
    0.0000000000E+00    0.0000000000E+00    0.0000000000E+00    0.0000000000E+00
    0.0000000000E+00    0.0000000000E+00    0.0000000000E+00    0.0000000000E+00
    0.0000000000E+00    0.0000000000E+00    0.0000000000E+00    0.0000000000E+00
    0.0000000000E+00    0.0000000000E+00    0.0000000000E+00    0.0000000000E+00
    0.0000000000E+00    0.0000000000E+00    0.0000000000E+00    0.0000000000E+00
    0.0000000000E+00    0.0000000000E+00    0.0000000000E+00    0.0000000000E+00
    0.0000000000E+00    0.0000000000E+00    0.0000000000E+00    0.0000000000E+00
    0.0000000000E+00    0.0000000000E+00    0.0000000000E+00    0.0000000000E+00
    0.0000000000E+00    0.0000000000E+00    0.0000000000E+00    0.0000000000E+00
    0.0000000000E+00    0.0000000000E+00    0.0000000000E+00    0.0000000000E+00
    0.0000000000E+00    0.0000000000E+00    0.0000000000E+00    0.0000000000E+00
    0.0000000000E+00    0.0000000000E+00    0.0000000000E+00    0.0000000000E+00
    0.0000000000E+00    0.0000000000E+00    0.0000000000E+00    0.0000000000E+00
    0.0000000000E+00    0.0000000000E+00    0.0000000000E+00    0.0000000000E+00
    0.0000000000E+00    0.0000000000E+00    0.0000000000E+00    0.0000000000E+00
    0.0000000000E+00    0.0000000000E+00    0.0000000000E+00    0.0000000000E+00
    0.0000000000E+00    0.0000000000E+00    0.0000000000E+00    0.0000000000E+00
    0.0000000000E+00    0.0000000000E+00    0.0000000000E+00    0.0000000000E+00
    0.0000000000E+00    0.0000000000E+00    0.0000000000E+00    0.0000000000E+00
    0.0000000000E+00    0.0000000000E+00    0.0000000000E+00    0.0000000000E+00
    0.0000000000E+00    0.0000000000E+00    0.0000000000E+00    0.0000000000E+00
    0.0000000000E+00    0.0000000000E+00    0.0000000000E+00    0.0000000000E+00
    0.0000000000E+00    0.0000000000E+00    0.0000000000E+00    0.0000000000E+00
    0.0000000000E+00    0.0000000000E+00    0.0000000000E+00    0.0000000000E+00
    0.0000000000E+00    0.0000000000E+00    0.0000000000E+00    0.0000000000E+00
    0.0000000000E+00    0.0000000000E+00
   </PP_BETA.1>
   <PP_BETA.2
       type="real"
       size=" 602"
       columns="4"
       index="2"
       angular_momentum="0"
       cutoff_radius_index=" 216"
       cutoff_radius="    2.1500000000E+00" >
    0.0000000000E+00   -3.2558291001E-02   -6.5087387385E-02   -9.7558176489E-02
   -1.2994170905E-01   -1.6220927959E-01   -1.9433250530E-01   -2.2628340282E-01
   -2.5803446256E-01   -2.8955871995E-01   -3.2082982338E-01   -3.5182209815E-01
   -3.8251060625E-01   -4.1287120157E-01   -4.4288058011E-01   -4.7251632500E-01
   -5.0175694609E-01   -5.3058191379E-01   -5.5897168707E-01   -5.8690773555E-01
   -6.1437255535E-01   -6.4134967907E-01   -6.6782367940E-01   -6.9378016685E-01
   -7.1920578145E-01   -7.4408817860E-01   -7.6841600929E-01   -7.9217889488E-01
   -8.1536739669E-01   -8.3797298073E-01   -8.5998797790E-01   -8.8140553993E-01
   -9.0221959181E-01   -9.2242478048E-01   -9.4201642075E-01   -9.6099043956E-01
   -9.7934331653E-01   -9.9707202503E-01   -1.0141739722E+00   -1.0306469359E+00
   -1.0464890057E+00   -1.0616985223E+00   -1.0762740185E+00   -1.0902141622E+00
   -1.1035177012E+00   -1.1161834117E+00   -1.1282100485E+00   -1.1395963005E+00
   -1.1503407510E+00   -1.1604418367E+00   -1.1698978190E+00   -1.1787067583E+00
   -1.1868664920E+00   -1.1943746142E+00   -1.2012284761E+00   -1.2074251710E+00
   -1.2129615465E+00   -1.2178342065E+00   -1.2220395310E+00   -1.2255736927E+00
   -1.2284326902E+00   -1.2306123740E+00   -1.2321084927E+00   -1.2329167325E+00
   -1.2330327704E+00   -1.2324523254E+00   -1.2311712225E+00   -1.2291854550E+00
   -1.2264912498E+00   -1.2230851330E+00   -1.2189640215E+00   -1.2141252819E+00
   -1.2085668130E+00   -1.2022871235E+00   -1.1952854056E+00   -1.1875616285E+00
   -1.1791166086E+00   -1.1699520823E+00   -1.1600707838E+00   -1.1494765167E+00
   -1.1381742235E+00   -1.1261700497E+00   -1.1134714051E+00   -1.1000870188E+00
   -1.0860269894E+00   -1.0713028287E+00   -1.0559274994E+00   -1.0399154455E+00
   -1.0232826151E+00   -1.0060464761E+00   -9.8822602358E-01   -9.6984177891E-01
   -9.5091578027E-01   -9.3147156481E-01   -9.1153414194E-01   -8.9112995796E-01
   -8.7028684443E-01   -8.4903399076E-01   -8.2740186299E-01   -8.0542213297E-01
   -7.8312760466E-01   -7.6055212916E-01   -7.3773051349E-01   -7.1469844495E-01
   -6.9149233363E-01   -6.6814923208E-01   -6.4470671349E-01   -6.2120275291E-01
   -5.9767568821E-01   -5.7416386240E-01   -5.5070567289E-01   -5.2733940190E-01
   -5.0410319546E-01   -4.8103467230E-01   -4.5817087227E-01   -4.3554823315E-01
   -4.1320263369E-01   -3.9116866256E-01   -3.6947991048E-01   -3.4816897156E-01
   -3.2726724362E-01   -3.0680422774E-01   -2.8680818131E-01   -2.6730624758E-01
   -2.4832291837E-01   -2.2988130772E-01   -2.1200321587E-01   -1.9470755993E-01
   -1.7801158538E-01   -1.6193119963E-01   -1.4647907038E-01   -1.3166628198E-01
   -1.1750239789E-01   -1.0399357223E-01   -9.1144751462E-02   -7.8958697513E-02
   -6.7435369984E-02   -5.6573669271E-02   -4.6369606456E-02   -3.6817473396E-02
   -2.7910140769E-02   -1.9637660867E-02   -1.1989267052E-02   -4.9518702346E-03
    1.4889796904E-03    7.3490617730E-03    1.2645944206E-02    1.7398005337E-02
    2.1625177048E-02    2.5348151947E-02    2.8588712929E-02    3.1369244063E-02
    3.3713083921E-02    3.5643597962E-02    3.7185353290E-02    3.8362133137E-02
    3.9199024180E-02    3.9720013534E-02    3.9949996800E-02    3.9912840072E-02
    3.9632674421E-02    3.9132867968E-02    3.8436313276E-02    3.7565499418E-02
    3.6541703584E-02    3.5386160953E-02    3.4118258760E-02    3.2757622644E-02
    3.1321577729E-02    2.9827817644E-02    2.8291531505E-02    2.6728206144E-02
    2.5150910249E-02    2.3572712295E-02    2.2004651319E-02    2.0457246497E-02
    1.8939652675E-02    1.7459809059E-02    1.6025159923E-02    1.4641155023E-02
    1.3313699535E-02    1.2045984444E-02    1.0842515862E-02    9.7046161346E-03
    8.6354557492E-03    7.6351738175E-03    6.7052613437E-03    5.8455144269E-03
    5.0561975710E-03    4.3365189890E-03    3.6852390090E-03    3.1010421780E-03
    2.5808868491E-03    2.1226892535E-03    1.7225305230E-03    1.3771346482E-03
    1.0825271073E-03    8.3458856726E-04    6.2918807252E-04    4.6209459072E-04
    3.2878378214E-04    2.2539062451E-04    1.4740010064E-04    9.1040015697E-05
    5.2493212163E-05    2.7735622219E-05    1.3933512036E-05    7.1159246568E-06
    4.9830032823E-06    4.1076820558E-06    1.8623005033E-06    2.1170171855E-07
   -3.1694617018E-07   -2.2265090570E-07    0.0000000000E+00    0.0000000000E+00
    0.0000000000E+00    0.0000000000E+00    0.0000000000E+00    0.0000000000E+00
    0.0000000000E+00    0.0000000000E+00    0.0000000000E+00    0.0000000000E+00
    0.0000000000E+00    0.0000000000E+00    0.0000000000E+00    0.0000000000E+00
    0.0000000000E+00    0.0000000000E+00    0.0000000000E+00    0.0000000000E+00
    0.0000000000E+00    0.0000000000E+00    0.0000000000E+00    0.0000000000E+00
    0.0000000000E+00    0.0000000000E+00    0.0000000000E+00    0.0000000000E+00
    0.0000000000E+00    0.0000000000E+00    0.0000000000E+00    0.0000000000E+00
    0.0000000000E+00    0.0000000000E+00    0.0000000000E+00    0.0000000000E+00
    0.0000000000E+00    0.0000000000E+00    0.0000000000E+00    0.0000000000E+00
    0.0000000000E+00    0.0000000000E+00    0.0000000000E+00    0.0000000000E+00
    0.0000000000E+00    0.0000000000E+00    0.0000000000E+00    0.0000000000E+00
    0.0000000000E+00    0.0000000000E+00    0.0000000000E+00    0.0000000000E+00
    0.0000000000E+00    0.0000000000E+00    0.0000000000E+00    0.0000000000E+00
    0.0000000000E+00    0.0000000000E+00    0.0000000000E+00    0.0000000000E+00
    0.0000000000E+00    0.0000000000E+00    0.0000000000E+00    0.0000000000E+00
    0.0000000000E+00    0.0000000000E+00    0.0000000000E+00    0.0000000000E+00
    0.0000000000E+00    0.0000000000E+00    0.0000000000E+00    0.0000000000E+00
    0.0000000000E+00    0.0000000000E+00    0.0000000000E+00    0.0000000000E+00
    0.0000000000E+00    0.0000000000E+00    0.0000000000E+00    0.0000000000E+00
    0.0000000000E+00    0.0000000000E+00    0.0000000000E+00    0.0000000000E+00
    0.0000000000E+00    0.0000000000E+00    0.0000000000E+00    0.0000000000E+00
    0.0000000000E+00    0.0000000000E+00    0.0000000000E+00    0.0000000000E+00
    0.0000000000E+00    0.0000000000E+00    0.0000000000E+00    0.0000000000E+00
    0.0000000000E+00    0.0000000000E+00    0.0000000000E+00    0.0000000000E+00
    0.0000000000E+00    0.0000000000E+00    0.0000000000E+00    0.0000000000E+00
    0.0000000000E+00    0.0000000000E+00    0.0000000000E+00    0.0000000000E+00
    0.0000000000E+00    0.0000000000E+00    0.0000000000E+00    0.0000000000E+00
    0.0000000000E+00    0.0000000000E+00    0.0000000000E+00    0.0000000000E+00
    0.0000000000E+00    0.0000000000E+00    0.0000000000E+00    0.0000000000E+00
    0.0000000000E+00    0.0000000000E+00    0.0000000000E+00    0.0000000000E+00
    0.0000000000E+00    0.0000000000E+00    0.0000000000E+00    0.0000000000E+00
    0.0000000000E+00    0.0000000000E+00    0.0000000000E+00    0.0000000000E+00
    0.0000000000E+00    0.0000000000E+00    0.0000000000E+00    0.0000000000E+00
    0.0000000000E+00    0.0000000000E+00    0.0000000000E+00    0.0000000000E+00
    0.0000000000E+00    0.0000000000E+00    0.0000000000E+00    0.0000000000E+00
    0.0000000000E+00    0.0000000000E+00    0.0000000000E+00    0.0000000000E+00
    0.0000000000E+00    0.0000000000E+00    0.0000000000E+00    0.0000000000E+00
    0.0000000000E+00    0.0000000000E+00    0.0000000000E+00    0.0000000000E+00
    0.0000000000E+00    0.0000000000E+00    0.0000000000E+00    0.0000000000E+00
    0.0000000000E+00    0.0000000000E+00    0.0000000000E+00    0.0000000000E+00
    0.0000000000E+00    0.0000000000E+00    0.0000000000E+00    0.0000000000E+00
    0.0000000000E+00    0.0000000000E+00    0.0000000000E+00    0.0000000000E+00
    0.0000000000E+00    0.0000000000E+00    0.0000000000E+00    0.0000000000E+00
    0.0000000000E+00    0.0000000000E+00    0.0000000000E+00    0.0000000000E+00
    0.0000000000E+00    0.0000000000E+00    0.0000000000E+00    0.0000000000E+00
    0.0000000000E+00    0.0000000000E+00    0.0000000000E+00    0.0000000000E+00
    0.0000000000E+00    0.0000000000E+00    0.0000000000E+00    0.0000000000E+00
    0.0000000000E+00    0.0000000000E+00    0.0000000000E+00    0.0000000000E+00
    0.0000000000E+00    0.0000000000E+00    0.0000000000E+00    0.0000000000E+00
    0.0000000000E+00    0.0000000000E+00    0.0000000000E+00    0.0000000000E+00
    0.0000000000E+00    0.0000000000E+00    0.0000000000E+00    0.0000000000E+00
    0.0000000000E+00    0.0000000000E+00    0.0000000000E+00    0.0000000000E+00
    0.0000000000E+00    0.0000000000E+00    0.0000000000E+00    0.0000000000E+00
    0.0000000000E+00    0.0000000000E+00    0.0000000000E+00    0.0000000000E+00
    0.0000000000E+00    0.0000000000E+00    0.0000000000E+00    0.0000000000E+00
    0.0000000000E+00    0.0000000000E+00    0.0000000000E+00    0.0000000000E+00
    0.0000000000E+00    0.0000000000E+00    0.0000000000E+00    0.0000000000E+00
    0.0000000000E+00    0.0000000000E+00    0.0000000000E+00    0.0000000000E+00
    0.0000000000E+00    0.0000000000E+00    0.0000000000E+00    0.0000000000E+00
    0.0000000000E+00    0.0000000000E+00    0.0000000000E+00    0.0000000000E+00
    0.0000000000E+00    0.0000000000E+00    0.0000000000E+00    0.0000000000E+00
    0.0000000000E+00    0.0000000000E+00    0.0000000000E+00    0.0000000000E+00
    0.0000000000E+00    0.0000000000E+00    0.0000000000E+00    0.0000000000E+00
    0.0000000000E+00    0.0000000000E+00    0.0000000000E+00    0.0000000000E+00
    0.0000000000E+00    0.0000000000E+00    0.0000000000E+00    0.0000000000E+00
    0.0000000000E+00    0.0000000000E+00    0.0000000000E+00    0.0000000000E+00
    0.0000000000E+00    0.0000000000E+00    0.0000000000E+00    0.0000000000E+00
    0.0000000000E+00    0.0000000000E+00    0.0000000000E+00    0.0000000000E+00
    0.0000000000E+00    0.0000000000E+00    0.0000000000E+00    0.0000000000E+00
    0.0000000000E+00    0.0000000000E+00    0.0000000000E+00    0.0000000000E+00
    0.0000000000E+00    0.0000000000E+00    0.0000000000E+00    0.0000000000E+00
    0.0000000000E+00    0.0000000000E+00    0.0000000000E+00    0.0000000000E+00
    0.0000000000E+00    0.0000000000E+00    0.0000000000E+00    0.0000000000E+00
    0.0000000000E+00    0.0000000000E+00    0.0000000000E+00    0.0000000000E+00
    0.0000000000E+00    0.0000000000E+00    0.0000000000E+00    0.0000000000E+00
    0.0000000000E+00    0.0000000000E+00    0.0000000000E+00    0.0000000000E+00
    0.0000000000E+00    0.0000000000E+00    0.0000000000E+00    0.0000000000E+00
    0.0000000000E+00    0.0000000000E+00    0.0000000000E+00    0.0000000000E+00
    0.0000000000E+00    0.0000000000E+00    0.0000000000E+00    0.0000000000E+00
    0.0000000000E+00    0.0000000000E+00    0.0000000000E+00    0.0000000000E+00
    0.0000000000E+00    0.0000000000E+00    0.0000000000E+00    0.0000000000E+00
    0.0000000000E+00    0.0000000000E+00    0.0000000000E+00    0.0000000000E+00
    0.0000000000E+00    0.0000000000E+00    0.0000000000E+00    0.0000000000E+00
    0.0000000000E+00    0.0000000000E+00    0.0000000000E+00    0.0000000000E+00
    0.0000000000E+00    0.0000000000E+00    0.0000000000E+00    0.0000000000E+00
    0.0000000000E+00    0.0000000000E+00    0.0000000000E+00    0.0000000000E+00
    0.0000000000E+00    0.0000000000E+00    0.0000000000E+00    0.0000000000E+00
    0.0000000000E+00    0.0000000000E+00    0.0000000000E+00    0.0000000000E+00
    0.0000000000E+00    0.0000000000E+00    0.0000000000E+00    0.0000000000E+00
    0.0000000000E+00    0.0000000000E+00    0.0000000000E+00    0.0000000000E+00
    0.0000000000E+00    0.0000000000E+00    0.0000000000E+00    0.0000000000E+00
    0.0000000000E+00    0.0000000000E+00    0.0000000000E+00    0.0000000000E+00
    0.0000000000E+00    0.0000000000E+00    0.0000000000E+00    0.0000000000E+00
    0.0000000000E+00    0.0000000000E+00    0.0000000000E+00    0.0000000000E+00
    0.0000000000E+00    0.0000000000E+00    0.0000000000E+00    0.0000000000E+00
    0.0000000000E+00    0.0000000000E+00    0.0000000000E+00    0.0000000000E+00
    0.0000000000E+00    0.0000000000E+00
   </PP_BETA.2>
   <PP_BETA.3
       type="real"
       size=" 602"
       columns="4"
       index="3"
       angular_momentum="1"
       cutoff_radius_index=" 216"
       cutoff_radius="    2.1500000000E+00" >
    0.0000000000E+00    1.1241751088E-03    4.4932884715E-03    1.0097114745E-02
    1.7918646817E-02    2.7934148395E-02    4.0113227406E-02    5.4418930010E-02
    7.0807854934E-02    8.9230287809E-02    1.0963035510E-01    1.3194619720E-01
    1.5611016012E-01    1.8204900532E-01    2.0968413688E-01    2.3893184556E-01
    2.6970356879E-01    3.0190616597E-01    3.3544220818E-01    3.7021028145E-01
    4.0610530254E-01    4.4301884656E-01    4.8083948504E-01    5.1945313365E-01
    5.5874340836E-01    5.9859198922E-01    6.3887898987E-01    6.7948333269E-01
    7.2028312727E-01    7.6115605182E-01    8.0197973582E-01    8.4263214287E-01
    8.8299195219E-01    9.2293893808E-01    9.6235434556E-01    1.0011212604E+00
    1.0391249746E+00    1.0762533422E+00    1.1123971282E+00    1.1474503471E+00
    1.1813105898E+00    1.2138793388E+00    1.2450622700E+00    1.2747695401E+00
    1.3029160582E+00    1.3294217412E+00    1.3542117520E+00    1.3772167190E+00
    1.3983729388E+00    1.4176225530E+00    1.4349137099E+00    1.4502007074E+00
    1.4634441100E+00    1.4746108324E+00    1.4836742377E+00    1.4906141573E+00
    1.4954169452E+00    1.4980754633E+00    1.4985890778E+00    1.4969635964E+00
    1.4932112457E+00    1.4873505113E+00    1.4794061279E+00    1.4694088506E+00
    1.4573953486E+00    1.4434080774E+00    1.4274949851E+00    1.4097093593E+00
    1.3901096084E+00    1.3687590448E+00    1.3457254796E+00    1.3210810827E+00
    1.2949020486E+00    1.2672682901E+00    1.2382631511E+00    1.2079730008E+00
    1.1764869442E+00    1.1438964952E+00    1.1102952128E+00    1.0757783473E+00
    1.0404424836E+00    1.0043851826E+00    9.6770462374E-01    9.3049924820E-01
    8.9286740566E-01    8.5490700542E-01    8.1671517354E-01    7.7838791735E-01
    7.4001979872E-01    7.0170361750E-01    6.6353010632E-01    6.2558763813E-01
    5.8796194764E-01    5.5073586762E-01    5.1398908132E-01    4.7779789176E-01
    4.4223506700E-01    4.0736948848E-01    3.7326607548E-01    3.3998564963E-01
    3.0758477512E-01    2.7611564357E-01    2.4562598111E-01    2.1615903233E-01
    1.8775327045E-01    1.6044263061E-01    1.3425640975E-01    1.0921927205E-01
    8.5351261714E-02    6.2667815333E-02    4.1179927481E-02    2.0894187797E-02
    1.8127832499E-03   -1.6066232533E-02   -3.2748782170E-02   -4.8244726862E-02
   -6.2567949891E-02   -7.5735524241E-02   -8.7767915464E-02   -9.8688994920E-02
   -1.0852578996E-01   -1.1730738309E-01   -1.2506573728E-01   -1.3183595432E-01
   -1.3765372066E-01   -1.4255716717E-01   -1.4658705111E-01   -1.4978383839E-01
   -1.5218962870E-01   -1.5384885946E-01   -1.5480436378E-01   -1.5510038864E-01
   -1.5478285027E-01   -1.5389482488E-01   -1.5248124977E-01   -1.5058670333E-01
   -1.4825327751E-01   -1.4552505384E-01   -1.4244288254E-01   -1.3904705009E-01
   -1.3537852933E-01   -1.3147341461E-01   -1.2736984129E-01   -1.2310202576E-01
   -1.1870303993E-01   -1.1420576714E-01   -1.0963808418E-01   -1.0503002584E-01
   -1.0040579943E-01   -9.5790524555E-02   -9.1206087283E-02   -8.6672282777E-02
   -8.2208443603E-02   -7.7829385122E-02   -7.3551623829E-02   -6.9385786271E-02
   -6.5344507414E-02   -6.1435588037E-02   -5.7667602299E-02   -5.4045786854E-02
   -5.0575098861E-02   -4.7258330257E-02   -4.4097373459E-02   -4.1092745830E-02
   -3.8243835807E-02   -3.5549116994E-02   -3.3006011845E-02   -3.0611241092E-02
   -2.8360754571E-02   -2.6249863559E-02   -2.4273479089E-02   -2.2425887124E-02
   -2.0701324767E-02   -1.9093462914E-02   -1.7596156524E-02   -1.6202880576E-02
   -1.4907328436E-02   -1.3703186886E-02   -1.2584145854E-02   -1.1544476132E-02
   -1.0577976418E-02   -9.6798106098E-03   -8.8439755812E-03   -8.0667365453E-03
   -7.3424077759E-03   -6.6682215784E-03   -6.0395678630E-03   -5.4539835874E-03
   -4.9083143489E-03   -4.4002278832E-03   -3.9277759989E-03   -3.4887680035E-03
   -3.0820447894E-03   -2.7055747995E-03   -2.3586567131E-03   -2.0398189701E-03
   -1.7482655834E-03   -1.4830935989E-03   -1.2433961666E-03   -1.0285194949E-03
   -8.3757712942E-04   -6.6981151016E-04   -5.2439741006E-04   -4.0033267679E-04
   -2.9657321621E-04   -2.1202472617E-04   -1.4515560214E-04   -9.4698078159E-05
   -5.8735952725E-05   -3.5928967017E-05   -2.4255376817E-05   -1.8562147618E-05
   -1.0808505065E-05   -3.7060149746E-06    6.0094223441E-07    1.1853067662E-06
    3.3423003219E-07    0.0000000000E+00    0.0000000000E+00    0.0000000000E+00
    0.0000000000E+00    0.0000000000E+00    0.0000000000E+00    0.0000000000E+00
    0.0000000000E+00    0.0000000000E+00    0.0000000000E+00    0.0000000000E+00
    0.0000000000E+00    0.0000000000E+00    0.0000000000E+00    0.0000000000E+00
    0.0000000000E+00    0.0000000000E+00    0.0000000000E+00    0.0000000000E+00
    0.0000000000E+00    0.0000000000E+00    0.0000000000E+00    0.0000000000E+00
    0.0000000000E+00    0.0000000000E+00    0.0000000000E+00    0.0000000000E+00
    0.0000000000E+00    0.0000000000E+00    0.0000000000E+00    0.0000000000E+00
    0.0000000000E+00    0.0000000000E+00    0.0000000000E+00    0.0000000000E+00
    0.0000000000E+00    0.0000000000E+00    0.0000000000E+00    0.0000000000E+00
    0.0000000000E+00    0.0000000000E+00    0.0000000000E+00    0.0000000000E+00
    0.0000000000E+00    0.0000000000E+00    0.0000000000E+00    0.0000000000E+00
    0.0000000000E+00    0.0000000000E+00    0.0000000000E+00    0.0000000000E+00
    0.0000000000E+00    0.0000000000E+00    0.0000000000E+00    0.0000000000E+00
    0.0000000000E+00    0.0000000000E+00    0.0000000000E+00    0.0000000000E+00
    0.0000000000E+00    0.0000000000E+00    0.0000000000E+00    0.0000000000E+00
    0.0000000000E+00    0.0000000000E+00    0.0000000000E+00    0.0000000000E+00
    0.0000000000E+00    0.0000000000E+00    0.0000000000E+00    0.0000000000E+00
    0.0000000000E+00    0.0000000000E+00    0.0000000000E+00    0.0000000000E+00
    0.0000000000E+00    0.0000000000E+00    0.0000000000E+00    0.0000000000E+00
    0.0000000000E+00    0.0000000000E+00    0.0000000000E+00    0.0000000000E+00
    0.0000000000E+00    0.0000000000E+00    0.0000000000E+00    0.0000000000E+00
    0.0000000000E+00    0.0000000000E+00    0.0000000000E+00    0.0000000000E+00
    0.0000000000E+00    0.0000000000E+00    0.0000000000E+00    0.0000000000E+00
    0.0000000000E+00    0.0000000000E+00    0.0000000000E+00    0.0000000000E+00
    0.0000000000E+00    0.0000000000E+00    0.0000000000E+00    0.0000000000E+00
    0.0000000000E+00    0.0000000000E+00    0.0000000000E+00    0.0000000000E+00
    0.0000000000E+00    0.0000000000E+00    0.0000000000E+00    0.0000000000E+00
    0.0000000000E+00    0.0000000000E+00    0.0000000000E+00    0.0000000000E+00
    0.0000000000E+00    0.0000000000E+00    0.0000000000E+00    0.0000000000E+00
    0.0000000000E+00    0.0000000000E+00    0.0000000000E+00    0.0000000000E+00
    0.0000000000E+00    0.0000000000E+00    0.0000000000E+00    0.0000000000E+00
    0.0000000000E+00    0.0000000000E+00    0.0000000000E+00    0.0000000000E+00
    0.0000000000E+00    0.0000000000E+00    0.0000000000E+00    0.0000000000E+00
    0.0000000000E+00    0.0000000000E+00    0.0000000000E+00    0.0000000000E+00
    0.0000000000E+00    0.0000000000E+00    0.0000000000E+00    0.0000000000E+00
    0.0000000000E+00    0.0000000000E+00    0.0000000000E+00    0.0000000000E+00
    0.0000000000E+00    0.0000000000E+00    0.0000000000E+00    0.0000000000E+00
    0.0000000000E+00    0.0000000000E+00    0.0000000000E+00    0.0000000000E+00
    0.0000000000E+00    0.0000000000E+00    0.0000000000E+00    0.0000000000E+00
    0.0000000000E+00    0.0000000000E+00    0.0000000000E+00    0.0000000000E+00
    0.0000000000E+00    0.0000000000E+00    0.0000000000E+00    0.0000000000E+00
    0.0000000000E+00    0.0000000000E+00    0.0000000000E+00    0.0000000000E+00
    0.0000000000E+00    0.0000000000E+00    0.0000000000E+00    0.0000000000E+00
    0.0000000000E+00    0.0000000000E+00    0.0000000000E+00    0.0000000000E+00
    0.0000000000E+00    0.0000000000E+00    0.0000000000E+00    0.0000000000E+00
    0.0000000000E+00    0.0000000000E+00    0.0000000000E+00    0.0000000000E+00
    0.0000000000E+00    0.0000000000E+00    0.0000000000E+00    0.0000000000E+00
    0.0000000000E+00    0.0000000000E+00    0.0000000000E+00    0.0000000000E+00
    0.0000000000E+00    0.0000000000E+00    0.0000000000E+00    0.0000000000E+00
    0.0000000000E+00    0.0000000000E+00    0.0000000000E+00    0.0000000000E+00
    0.0000000000E+00    0.0000000000E+00    0.0000000000E+00    0.0000000000E+00
    0.0000000000E+00    0.0000000000E+00    0.0000000000E+00    0.0000000000E+00
    0.0000000000E+00    0.0000000000E+00    0.0000000000E+00    0.0000000000E+00
    0.0000000000E+00    0.0000000000E+00    0.0000000000E+00    0.0000000000E+00
    0.0000000000E+00    0.0000000000E+00    0.0000000000E+00    0.0000000000E+00
    0.0000000000E+00    0.0000000000E+00    0.0000000000E+00    0.0000000000E+00
    0.0000000000E+00    0.0000000000E+00    0.0000000000E+00    0.0000000000E+00
    0.0000000000E+00    0.0000000000E+00    0.0000000000E+00    0.0000000000E+00
    0.0000000000E+00    0.0000000000E+00    0.0000000000E+00    0.0000000000E+00
    0.0000000000E+00    0.0000000000E+00    0.0000000000E+00    0.0000000000E+00
    0.0000000000E+00    0.0000000000E+00    0.0000000000E+00    0.0000000000E+00
    0.0000000000E+00    0.0000000000E+00    0.0000000000E+00    0.0000000000E+00
    0.0000000000E+00    0.0000000000E+00    0.0000000000E+00    0.0000000000E+00
    0.0000000000E+00    0.0000000000E+00    0.0000000000E+00    0.0000000000E+00
    0.0000000000E+00    0.0000000000E+00    0.0000000000E+00    0.0000000000E+00
    0.0000000000E+00    0.0000000000E+00    0.0000000000E+00    0.0000000000E+00
    0.0000000000E+00    0.0000000000E+00    0.0000000000E+00    0.0000000000E+00
    0.0000000000E+00    0.0000000000E+00    0.0000000000E+00    0.0000000000E+00
    0.0000000000E+00    0.0000000000E+00    0.0000000000E+00    0.0000000000E+00
    0.0000000000E+00    0.0000000000E+00    0.0000000000E+00    0.0000000000E+00
    0.0000000000E+00    0.0000000000E+00    0.0000000000E+00    0.0000000000E+00
    0.0000000000E+00    0.0000000000E+00    0.0000000000E+00    0.0000000000E+00
    0.0000000000E+00    0.0000000000E+00    0.0000000000E+00    0.0000000000E+00
    0.0000000000E+00    0.0000000000E+00    0.0000000000E+00    0.0000000000E+00
    0.0000000000E+00    0.0000000000E+00    0.0000000000E+00    0.0000000000E+00
    0.0000000000E+00    0.0000000000E+00    0.0000000000E+00    0.0000000000E+00
    0.0000000000E+00    0.0000000000E+00    0.0000000000E+00    0.0000000000E+00
    0.0000000000E+00    0.0000000000E+00    0.0000000000E+00    0.0000000000E+00
    0.0000000000E+00    0.0000000000E+00    0.0000000000E+00    0.0000000000E+00
    0.0000000000E+00    0.0000000000E+00    0.0000000000E+00    0.0000000000E+00
    0.0000000000E+00    0.0000000000E+00    0.0000000000E+00    0.0000000000E+00
    0.0000000000E+00    0.0000000000E+00    0.0000000000E+00    0.0000000000E+00
    0.0000000000E+00    0.0000000000E+00    0.0000000000E+00    0.0000000000E+00
    0.0000000000E+00    0.0000000000E+00    0.0000000000E+00    0.0000000000E+00
    0.0000000000E+00    0.0000000000E+00    0.0000000000E+00    0.0000000000E+00
    0.0000000000E+00    0.0000000000E+00    0.0000000000E+00    0.0000000000E+00
    0.0000000000E+00    0.0000000000E+00    0.0000000000E+00    0.0000000000E+00
    0.0000000000E+00    0.0000000000E+00    0.0000000000E+00    0.0000000000E+00
    0.0000000000E+00    0.0000000000E+00    0.0000000000E+00    0.0000000000E+00
    0.0000000000E+00    0.0000000000E+00    0.0000000000E+00    0.0000000000E+00
    0.0000000000E+00    0.0000000000E+00    0.0000000000E+00    0.0000000000E+00
    0.0000000000E+00    0.0000000000E+00    0.0000000000E+00    0.0000000000E+00
    0.0000000000E+00    0.0000000000E+00    0.0000000000E+00    0.0000000000E+00
    0.0000000000E+00    0.0000000000E+00    0.0000000000E+00    0.0000000000E+00
    0.0000000000E+00    0.0000000000E+00    0.0000000000E+00    0.0000000000E+00
    0.0000000000E+00    0.0000000000E+00
   </PP_BETA.3>
   <PP_BETA.4
       type="real"
       size=" 602"
       columns="4"
       index="4"
       angular_momentum="1"
       cutoff_radius_index=" 216"
       cutoff_radius="    2.1500000000E+00" >
    0.0000000000E+00    9.1218998701E-04    3.6442865603E-03    8.1828860365E-03
    1.4505703833E-02    2.2581656652E-02    3.2370977230E-02    4.3825361354E-02
    5.6888146750E-02    7.1494523360E-02    8.7571774444E-02    1.0503954785E-01
    1.2381015670E-01    1.4378890866E-01    1.6487446287E-01    1.8695921352E-01
    2.0992969897E-01    2.3366703517E-01    2.5804737222E-01    2.8294237257E-01
    3.0821970934E-01    3.3374358360E-01    3.5937525837E-01    3.8497360814E-01
    4.1039568181E-01    4.3549727752E-01    4.6013352668E-01    4.8415948645E-01
    5.0743073698E-01    5.2980398271E-01    5.5113765464E-01    5.7129251173E-01
    5.9013223866E-01    6.0752403859E-01    6.2333921753E-01    6.3745375775E-01
    6.4974888003E-01    6.6011158902E-01    6.6843520193E-01    6.7461985769E-01
    6.7857300291E-01    6.8020985408E-01    6.7945383283E-01    6.7623697225E-01
    6.7050029214E-01    6.6219414126E-01    6.5127850462E-01    6.3772327408E-01
    6.2150848504E-01    6.0262449937E-01    5.8107216087E-01    5.5686290986E-01
    5.3001884764E-01    5.0057273203E-01    4.6856800443E-01    4.3405865684E-01
    3.9710917025E-01    3.5779431419E-01    3.1619896706E-01    2.7241782147E-01
    2.2655516773E-01    1.7872440439E-01    1.2904785210E-01    7.7656126861E-02
    2.4687764370E-02   -2.9711197827E-02   -8.5387969401E-02   -1.4218346725E-01
   -1.9993290672E-01   -2.5846638409E-01   -3.1760982654E-01   -3.7718541204E-01
   -4.3701236652E-01   -4.9690769965E-01   -5.5668689758E-01   -6.1616483456E-01
   -6.7515645131E-01   -7.3347749602E-01   -7.9094532633E-01   -8.4737968005E-01
   -9.0260343902E-01   -9.5644338198E-01   -1.0087309231E+00   -1.0593028323E+00
   -1.1080019336E+00   -1.1546777783E+00   -1.1991872891E+00   -1.2413953722E+00
   -1.2811754939E+00   -1.3184102186E+00   -1.3529917053E+00   -1.3848221596E+00
   -1.4138142401E+00   -1.4398914142E+00   -1.4629882648E+00   -1.4830507435E+00
   -1.5000363180E+00   -1.5139142843E+00   -1.5246657250E+00   -1.5322835315E+00
   -1.5367724042E+00   -1.5381487728E+00   -1.5364406649E+00   -1.5316876240E+00
   -1.5239402400E+00   -1.5132599613E+00   -1.4997187354E+00   -1.4833986245E+00
   -1.4643918022E+00   -1.4427988976E+00   -1.4187293742E+00   -1.3923007806E+00
   -1.3636387424E+00   -1.3328749842E+00   -1.3001470897E+00   -1.2655983935E+00
   -1.2293782095E+00   -1.1916378919E+00   -1.1525323127E+00   -1.1122197837E+00
   -1.0708608694E+00   -1.0286144169E+00   -9.8564092099E-01   -9.4210308893E-01
   -8.9815709918E-01   -8.5395937124E-01   -8.0966674049E-01   -7.6542728501E-01
   -7.2138680372E-01   -6.7769052268E-01   -6.3447168324E-01   -5.9186071844E-01
   -5.4998544715E-01   -5.0895922674E-01   -4.6889377081E-01   -4.2989295900E-01
   -3.9204822281E-01   -3.5544931008E-01   -3.2017197616E-01   -2.8628485824E-01
   -2.5385156687E-01   -2.2291976457E-01   -1.9353530181E-01   -1.6573048344E-01
   -1.3953026645E-01   -1.1495310865E-01   -9.2004386103E-02   -7.0686921466E-02
   -5.0990253440E-02   -3.2900080711E-02   -1.6392859435E-02   -1.4386892782E-03
    1.1998561212E-02    2.3961672926E-02    3.4498667784E-02    4.3662492821E-02
    5.1511535721E-02    5.8106878111E-02    6.3514744627E-02    6.7802844007E-02
    7.1042503019E-02    7.3306369877E-02    7.4668293818E-02    7.5203996161E-02
    7.4987523442E-02    7.4095659324E-02    7.2600642510E-02    7.0578220308E-02
    6.8097178389E-02    6.5230109620E-02    6.2041080316E-02    5.8597467312E-02
    5.4957727890E-02    5.1182101233E-02    4.7322895072E-02    4.3431523680E-02
    3.9553895963E-02    3.5731256826E-02    3.2003067467E-02    2.8399523011E-02
    2.4953669243E-02    2.1684359362E-02    1.8618205159E-02    1.5763174934E-02
    1.3139094885E-02    1.0745488061E-02    8.5915196556E-03    6.6731118770E-03
    4.9882339105E-03    3.5299369003E-03    2.2879288354E-03    1.2521135808E-03
    4.0768818803E-04   -2.5898769605E-04   -7.6447768600E-04   -1.1260318335E-03
   -1.3604196543E-03   -1.4860166056E-03   -1.5207294884E-03   -1.4805308344E-03
   -1.3855570020E-03   -1.2478037023E-03   -1.0854823013E-03   -9.1011632299E-04
   -7.3323159829E-04   -5.6797944475E-04   -4.1767308238E-04   -2.9380273191E-04
   -1.9604428175E-04   -1.2885905893E-04   -9.3730377798E-05   -7.2751111034E-05
   -4.3320219925E-05   -1.5270832369E-05    2.3446447692E-06    4.6246097381E-06
    1.3040366474E-06    0.0000000000E+00    0.0000000000E+00    0.0000000000E+00
    0.0000000000E+00    0.0000000000E+00    0.0000000000E+00    0.0000000000E+00
    0.0000000000E+00    0.0000000000E+00    0.0000000000E+00    0.0000000000E+00
    0.0000000000E+00    0.0000000000E+00    0.0000000000E+00    0.0000000000E+00
    0.0000000000E+00    0.0000000000E+00    0.0000000000E+00    0.0000000000E+00
    0.0000000000E+00    0.0000000000E+00    0.0000000000E+00    0.0000000000E+00
    0.0000000000E+00    0.0000000000E+00    0.0000000000E+00    0.0000000000E+00
    0.0000000000E+00    0.0000000000E+00    0.0000000000E+00    0.0000000000E+00
    0.0000000000E+00    0.0000000000E+00    0.0000000000E+00    0.0000000000E+00
    0.0000000000E+00    0.0000000000E+00    0.0000000000E+00    0.0000000000E+00
    0.0000000000E+00    0.0000000000E+00    0.0000000000E+00    0.0000000000E+00
    0.0000000000E+00    0.0000000000E+00    0.0000000000E+00    0.0000000000E+00
    0.0000000000E+00    0.0000000000E+00    0.0000000000E+00    0.0000000000E+00
    0.0000000000E+00    0.0000000000E+00    0.0000000000E+00    0.0000000000E+00
    0.0000000000E+00    0.0000000000E+00    0.0000000000E+00    0.0000000000E+00
    0.0000000000E+00    0.0000000000E+00    0.0000000000E+00    0.0000000000E+00
    0.0000000000E+00    0.0000000000E+00    0.0000000000E+00    0.0000000000E+00
    0.0000000000E+00    0.0000000000E+00    0.0000000000E+00    0.0000000000E+00
    0.0000000000E+00    0.0000000000E+00    0.0000000000E+00    0.0000000000E+00
    0.0000000000E+00    0.0000000000E+00    0.0000000000E+00    0.0000000000E+00
    0.0000000000E+00    0.0000000000E+00    0.0000000000E+00    0.0000000000E+00
    0.0000000000E+00    0.0000000000E+00    0.0000000000E+00    0.0000000000E+00
    0.0000000000E+00    0.0000000000E+00    0.0000000000E+00    0.0000000000E+00
    0.0000000000E+00    0.0000000000E+00    0.0000000000E+00    0.0000000000E+00
    0.0000000000E+00    0.0000000000E+00    0.0000000000E+00    0.0000000000E+00
    0.0000000000E+00    0.0000000000E+00    0.0000000000E+00    0.0000000000E+00
    0.0000000000E+00    0.0000000000E+00    0.0000000000E+00    0.0000000000E+00
    0.0000000000E+00    0.0000000000E+00    0.0000000000E+00    0.0000000000E+00
    0.0000000000E+00    0.0000000000E+00    0.0000000000E+00    0.0000000000E+00
    0.0000000000E+00    0.0000000000E+00    0.0000000000E+00    0.0000000000E+00
    0.0000000000E+00    0.0000000000E+00    0.0000000000E+00    0.0000000000E+00
    0.0000000000E+00    0.0000000000E+00    0.0000000000E+00    0.0000000000E+00
    0.0000000000E+00    0.0000000000E+00    0.0000000000E+00    0.0000000000E+00
    0.0000000000E+00    0.0000000000E+00    0.0000000000E+00    0.0000000000E+00
    0.0000000000E+00    0.0000000000E+00    0.0000000000E+00    0.0000000000E+00
    0.0000000000E+00    0.0000000000E+00    0.0000000000E+00    0.0000000000E+00
    0.0000000000E+00    0.0000000000E+00    0.0000000000E+00    0.0000000000E+00
    0.0000000000E+00    0.0000000000E+00    0.0000000000E+00    0.0000000000E+00
    0.0000000000E+00    0.0000000000E+00    0.0000000000E+00    0.0000000000E+00
    0.0000000000E+00    0.0000000000E+00    0.0000000000E+00    0.0000000000E+00
    0.0000000000E+00    0.0000000000E+00    0.0000000000E+00    0.0000000000E+00
    0.0000000000E+00    0.0000000000E+00    0.0000000000E+00    0.0000000000E+00
    0.0000000000E+00    0.0000000000E+00    0.0000000000E+00    0.0000000000E+00
    0.0000000000E+00    0.0000000000E+00    0.0000000000E+00    0.0000000000E+00
    0.0000000000E+00    0.0000000000E+00    0.0000000000E+00    0.0000000000E+00
    0.0000000000E+00    0.0000000000E+00    0.0000000000E+00    0.0000000000E+00
    0.0000000000E+00    0.0000000000E+00    0.0000000000E+00    0.0000000000E+00
    0.0000000000E+00    0.0000000000E+00    0.0000000000E+00    0.0000000000E+00
    0.0000000000E+00    0.0000000000E+00    0.0000000000E+00    0.0000000000E+00
    0.0000000000E+00    0.0000000000E+00    0.0000000000E+00    0.0000000000E+00
    0.0000000000E+00    0.0000000000E+00    0.0000000000E+00    0.0000000000E+00
    0.0000000000E+00    0.0000000000E+00    0.0000000000E+00    0.0000000000E+00
    0.0000000000E+00    0.0000000000E+00    0.0000000000E+00    0.0000000000E+00
    0.0000000000E+00    0.0000000000E+00    0.0000000000E+00    0.0000000000E+00
    0.0000000000E+00    0.0000000000E+00    0.0000000000E+00    0.0000000000E+00
    0.0000000000E+00    0.0000000000E+00    0.0000000000E+00    0.0000000000E+00
    0.0000000000E+00    0.0000000000E+00    0.0000000000E+00    0.0000000000E+00
    0.0000000000E+00    0.0000000000E+00    0.0000000000E+00    0.0000000000E+00
    0.0000000000E+00    0.0000000000E+00    0.0000000000E+00    0.0000000000E+00
    0.0000000000E+00    0.0000000000E+00    0.0000000000E+00    0.0000000000E+00
    0.0000000000E+00    0.0000000000E+00    0.0000000000E+00    0.0000000000E+00
    0.0000000000E+00    0.0000000000E+00    0.0000000000E+00    0.0000000000E+00
    0.0000000000E+00    0.0000000000E+00    0.0000000000E+00    0.0000000000E+00
    0.0000000000E+00    0.0000000000E+00    0.0000000000E+00    0.0000000000E+00
    0.0000000000E+00    0.0000000000E+00    0.0000000000E+00    0.0000000000E+00
    0.0000000000E+00    0.0000000000E+00    0.0000000000E+00    0.0000000000E+00
    0.0000000000E+00    0.0000000000E+00    0.0000000000E+00    0.0000000000E+00
    0.0000000000E+00    0.0000000000E+00    0.0000000000E+00    0.0000000000E+00
    0.0000000000E+00    0.0000000000E+00    0.0000000000E+00    0.0000000000E+00
    0.0000000000E+00    0.0000000000E+00    0.0000000000E+00    0.0000000000E+00
    0.0000000000E+00    0.0000000000E+00    0.0000000000E+00    0.0000000000E+00
    0.0000000000E+00    0.0000000000E+00    0.0000000000E+00    0.0000000000E+00
    0.0000000000E+00    0.0000000000E+00    0.0000000000E+00    0.0000000000E+00
    0.0000000000E+00    0.0000000000E+00    0.0000000000E+00    0.0000000000E+00
    0.0000000000E+00    0.0000000000E+00    0.0000000000E+00    0.0000000000E+00
    0.0000000000E+00    0.0000000000E+00    0.0000000000E+00    0.0000000000E+00
    0.0000000000E+00    0.0000000000E+00    0.0000000000E+00    0.0000000000E+00
    0.0000000000E+00    0.0000000000E+00    0.0000000000E+00    0.0000000000E+00
    0.0000000000E+00    0.0000000000E+00    0.0000000000E+00    0.0000000000E+00
    0.0000000000E+00    0.0000000000E+00    0.0000000000E+00    0.0000000000E+00
    0.0000000000E+00    0.0000000000E+00    0.0000000000E+00    0.0000000000E+00
    0.0000000000E+00    0.0000000000E+00    0.0000000000E+00    0.0000000000E+00
    0.0000000000E+00    0.0000000000E+00    0.0000000000E+00    0.0000000000E+00
    0.0000000000E+00    0.0000000000E+00    0.0000000000E+00    0.0000000000E+00
    0.0000000000E+00    0.0000000000E+00    0.0000000000E+00    0.0000000000E+00
    0.0000000000E+00    0.0000000000E+00    0.0000000000E+00    0.0000000000E+00
    0.0000000000E+00    0.0000000000E+00    0.0000000000E+00    0.0000000000E+00
    0.0000000000E+00    0.0000000000E+00    0.0000000000E+00    0.0000000000E+00
    0.0000000000E+00    0.0000000000E+00    0.0000000000E+00    0.0000000000E+00
    0.0000000000E+00    0.0000000000E+00    0.0000000000E+00    0.0000000000E+00
    0.0000000000E+00    0.0000000000E+00    0.0000000000E+00    0.0000000000E+00
    0.0000000000E+00    0.0000000000E+00    0.0000000000E+00    0.0000000000E+00
    0.0000000000E+00    0.0000000000E+00    0.0000000000E+00    0.0000000000E+00
    0.0000000000E+00    0.0000000000E+00    0.0000000000E+00    0.0000000000E+00
    0.0000000000E+00    0.0000000000E+00    0.0000000000E+00    0.0000000000E+00
    0.0000000000E+00    0.0000000000E+00    0.0000000000E+00    0.0000000000E+00
    0.0000000000E+00    0.0000000000E+00
   </PP_BETA.4>
   <PP_BETA.5
       type="real"
       size=" 602"
       columns="4"
       index="5"
       angular_momentum="2"
       cutoff_radius_index=" 216"
       cutoff_radius="    2.1500000000E+00" >
    0.0000000000E+00    2.3053906208E-05    1.8427463057E-04    6.2104668165E-04
    1.4691936135E-03    2.8622066959E-03    4.9304845237E-03    7.8005871471E-03
    1.1594508250E-02    1.6428968837E-02    2.2414735802E-02    2.9655968669E-02
    3.8249597665E-02    4.8284736189E-02    5.9842130587E-02    7.2993650004E-02
    8.7801818919E-02    1.0431939480E-01    1.2258899315E-01    1.4264276196E-01
    1.6450210745E-01    1.8817747275E-01    2.1366817088E-01    2.4096227320E-01
    2.7003655432E-01    3.0085649409E-01    3.3337633701E-01    3.6753920948E-01
    4.0327729429E-01    4.4051206248E-01    4.7915456149E-01    5.1910575890E-01
    5.6025694026E-01    6.0249015986E-01    6.4567874240E-01    6.8968783308E-01
    7.3437499515E-01    7.7959085045E-01    8.2517976149E-01    8.7098055172E-01
    9.1682726000E-01    9.6254992651E-01    1.0079754060E+00    1.0529282045E+00
    1.0972313353E+00    1.1407071899E+00    1.1831784197E+00    1.2244688244E+00
    1.2644042438E+00    1.3028134383E+00    1.3395289708E+00    1.3743880764E+00
    1.4072335125E+00    1.4379143668E+00    1.4662868967E+00    1.4922152528E+00
    1.5155722542E+00    1.5362400551E+00    1.5541108184E+00    1.5690872874E+00
    1.5810834052E+00    1.5900246939E+00    1.5958488607E+00    1.5985060138E+00
    1.5979590564E+00    1.5941840191E+00    1.5871700685E+00    1.5769197263E+00
    1.5634489379E+00    1.5467871080E+00    1.5269767489E+00    1.5040735698E+00
    1.4781461703E+00    1.4492757395E+00    1.4175557431E+00    1.3830913434E+00
    1.3459989882E+00    1.3064058874E+00    1.2644493706E+00    1.2202762188E+00
    1.1740419449E+00    1.1259100287E+00    1.0760511097E+00    1.0246421420E+00
    9.7186551692E-01    9.1790815838E-01    8.6296059517E-01    8.0721601682E-01
    7.5086931794E-01    6.9411613676E-01    6.3715189375E-01    5.8017083591E-01
    5.2336509242E-01    4.6692374742E-01    4.1103193506E-01    3.5586996224E-01
    3.0161255145E-01    2.4842777968E-01    1.9647649235E-01    1.4591161100E-01
    9.6877428632E-02    4.9508997404E-02    3.9315718069E-03   -3.9739925320E-02
   -8.1401351077E-02   -1.2095957448E-01   -1.5833283934E-01   -1.9345100734E-01
   -2.2625609877E-01   -2.5670145075E-01   -2.8475240266E-01   -3.1038614322E-01
   -3.3359218873E-01   -3.5437094283E-01   -3.7273378365E-01   -3.8870334863E-01
   -4.0231420407E-01   -4.1360908264E-01   -4.2264065210E-01   -4.2947177257E-01
   -4.3417452560E-01   -4.3682599057E-01   -4.3751213667E-01   -4.3632877772E-01
   -4.3337166121E-01   -4.2874427080E-01   -4.2255829461E-01   -4.1492278729E-01
   -4.0595177855E-01   -3.9576652858E-01   -3.8448150136E-01   -3.7221545548E-01
   -3.5909186075E-01   -3.4522369321E-01   -3.3072954061E-01   -3.1572570808E-01
   -3.0031973283E-01   -2.8462456010E-01   -2.6874183605E-01   -2.5277071640E-01
   -2.3681094367E-01   -2.2094674377E-01   -2.0526694060E-01   -1.8984757305E-01
   -1.7476032667E-01   -1.6007423737E-01   -1.4584387026E-01   -1.3212705279E-01
   -1.1896541200E-01   -1.0640078325E-01   -9.4465090673E-02   -8.3183986695E-02
   -7.2579045773E-02   -6.2661531620E-02   -5.3442170116E-02   -4.4920315287E-02
   -3.7094829921E-02   -2.9956031125E-02   -2.3491942210E-02   -1.7684820679E-02
   -1.2513965506E-02   -7.9545363271E-03   -3.9793163121E-03   -5.5758567396E-04
    2.3423008557E-03    4.7554859827E-03    6.7161677939E-03    8.2622697804E-03
    9.4289364518E-03    1.0255117343E-02    1.0775597334E-02    1.1028569938E-02
    1.1047461637E-02    1.0867994544E-02    1.0521526659E-02    1.0039762273E-02
    9.4515230147E-03    8.7832277910E-03    8.0608622742E-03    7.3046842649E-03
    6.5376178877E-03    5.7733800271E-03    5.0315835201E-03    4.3196312699E-03
    3.6533647873E-03    3.0354822118E-03    2.4753663942E-03    1.9741331180E-03
    1.5344694654E-03    1.1560935631E-03    8.3672086048E-04    5.7436567484E-04
    3.6405597575E-04    2.0167969579E-04    8.1531319172E-05   -2.5667244606E-06
   -5.6134438538E-05   -8.5624975592E-05   -9.7047300042E-05   -9.4890299436E-05
   -8.6199540615E-05   -7.2749186712E-05   -5.9882116096E-05   -4.8958976495E-05
   -4.1453737891E-05   -3.9514991645E-05   -3.6948748867E-05   -2.4642282823E-05
   -9.1476433427E-06    1.3799876429E-06    2.3833898216E-06    4.5235861649E-07
    0.0000000000E+00    0.0000000000E+00    0.0000000000E+00    0.0000000000E+00
    0.0000000000E+00    0.0000000000E+00    0.0000000000E+00    0.0000000000E+00
    0.0000000000E+00    0.0000000000E+00    0.0000000000E+00    0.0000000000E+00
    0.0000000000E+00    0.0000000000E+00    0.0000000000E+00    0.0000000000E+00
    0.0000000000E+00    0.0000000000E+00    0.0000000000E+00    0.0000000000E+00
    0.0000000000E+00    0.0000000000E+00    0.0000000000E+00    0.0000000000E+00
    0.0000000000E+00    0.0000000000E+00    0.0000000000E+00    0.0000000000E+00
    0.0000000000E+00    0.0000000000E+00    0.0000000000E+00    0.0000000000E+00
    0.0000000000E+00    0.0000000000E+00    0.0000000000E+00    0.0000000000E+00
    0.0000000000E+00    0.0000000000E+00    0.0000000000E+00    0.0000000000E+00
    0.0000000000E+00    0.0000000000E+00    0.0000000000E+00    0.0000000000E+00
    0.0000000000E+00    0.0000000000E+00    0.0000000000E+00    0.0000000000E+00
    0.0000000000E+00    0.0000000000E+00    0.0000000000E+00    0.0000000000E+00
    0.0000000000E+00    0.0000000000E+00    0.0000000000E+00    0.0000000000E+00
    0.0000000000E+00    0.0000000000E+00    0.0000000000E+00    0.0000000000E+00
    0.0000000000E+00    0.0000000000E+00    0.0000000000E+00    0.0000000000E+00
    0.0000000000E+00    0.0000000000E+00    0.0000000000E+00    0.0000000000E+00
    0.0000000000E+00    0.0000000000E+00    0.0000000000E+00    0.0000000000E+00
    0.0000000000E+00    0.0000000000E+00    0.0000000000E+00    0.0000000000E+00
    0.0000000000E+00    0.0000000000E+00    0.0000000000E+00    0.0000000000E+00
    0.0000000000E+00    0.0000000000E+00    0.0000000000E+00    0.0000000000E+00
    0.0000000000E+00    0.0000000000E+00    0.0000000000E+00    0.0000000000E+00
    0.0000000000E+00    0.0000000000E+00    0.0000000000E+00    0.0000000000E+00
    0.0000000000E+00    0.0000000000E+00    0.0000000000E+00    0.0000000000E+00
    0.0000000000E+00    0.0000000000E+00    0.0000000000E+00    0.0000000000E+00
    0.0000000000E+00    0.0000000000E+00    0.0000000000E+00    0.0000000000E+00
    0.0000000000E+00    0.0000000000E+00    0.0000000000E+00    0.0000000000E+00
    0.0000000000E+00    0.0000000000E+00    0.0000000000E+00    0.0000000000E+00
    0.0000000000E+00    0.0000000000E+00    0.0000000000E+00    0.0000000000E+00
    0.0000000000E+00    0.0000000000E+00    0.0000000000E+00    0.0000000000E+00
    0.0000000000E+00    0.0000000000E+00    0.0000000000E+00    0.0000000000E+00
    0.0000000000E+00    0.0000000000E+00    0.0000000000E+00    0.0000000000E+00
    0.0000000000E+00    0.0000000000E+00    0.0000000000E+00    0.0000000000E+00
    0.0000000000E+00    0.0000000000E+00    0.0000000000E+00    0.0000000000E+00
    0.0000000000E+00    0.0000000000E+00    0.0000000000E+00    0.0000000000E+00
    0.0000000000E+00    0.0000000000E+00    0.0000000000E+00    0.0000000000E+00
    0.0000000000E+00    0.0000000000E+00    0.0000000000E+00    0.0000000000E+00
    0.0000000000E+00    0.0000000000E+00    0.0000000000E+00    0.0000000000E+00
    0.0000000000E+00    0.0000000000E+00    0.0000000000E+00    0.0000000000E+00
    0.0000000000E+00    0.0000000000E+00    0.0000000000E+00    0.0000000000E+00
    0.0000000000E+00    0.0000000000E+00    0.0000000000E+00    0.0000000000E+00
    0.0000000000E+00    0.0000000000E+00    0.0000000000E+00    0.0000000000E+00
    0.0000000000E+00    0.0000000000E+00    0.0000000000E+00    0.0000000000E+00
    0.0000000000E+00    0.0000000000E+00    0.0000000000E+00    0.0000000000E+00
    0.0000000000E+00    0.0000000000E+00    0.0000000000E+00    0.0000000000E+00
    0.0000000000E+00    0.0000000000E+00    0.0000000000E+00    0.0000000000E+00
    0.0000000000E+00    0.0000000000E+00    0.0000000000E+00    0.0000000000E+00
    0.0000000000E+00    0.0000000000E+00    0.0000000000E+00    0.0000000000E+00
    0.0000000000E+00    0.0000000000E+00    0.0000000000E+00    0.0000000000E+00
    0.0000000000E+00    0.0000000000E+00    0.0000000000E+00    0.0000000000E+00
    0.0000000000E+00    0.0000000000E+00    0.0000000000E+00    0.0000000000E+00
    0.0000000000E+00    0.0000000000E+00    0.0000000000E+00    0.0000000000E+00
    0.0000000000E+00    0.0000000000E+00    0.0000000000E+00    0.0000000000E+00
    0.0000000000E+00    0.0000000000E+00    0.0000000000E+00    0.0000000000E+00
    0.0000000000E+00    0.0000000000E+00    0.0000000000E+00    0.0000000000E+00
    0.0000000000E+00    0.0000000000E+00    0.0000000000E+00    0.0000000000E+00
    0.0000000000E+00    0.0000000000E+00    0.0000000000E+00    0.0000000000E+00
    0.0000000000E+00    0.0000000000E+00    0.0000000000E+00    0.0000000000E+00
    0.0000000000E+00    0.0000000000E+00    0.0000000000E+00    0.0000000000E+00
    0.0000000000E+00    0.0000000000E+00    0.0000000000E+00    0.0000000000E+00
    0.0000000000E+00    0.0000000000E+00    0.0000000000E+00    0.0000000000E+00
    0.0000000000E+00    0.0000000000E+00    0.0000000000E+00    0.0000000000E+00
    0.0000000000E+00    0.0000000000E+00    0.0000000000E+00    0.0000000000E+00
    0.0000000000E+00    0.0000000000E+00    0.0000000000E+00    0.0000000000E+00
    0.0000000000E+00    0.0000000000E+00    0.0000000000E+00    0.0000000000E+00
    0.0000000000E+00    0.0000000000E+00    0.0000000000E+00    0.0000000000E+00
    0.0000000000E+00    0.0000000000E+00    0.0000000000E+00    0.0000000000E+00
    0.0000000000E+00    0.0000000000E+00    0.0000000000E+00    0.0000000000E+00
    0.0000000000E+00    0.0000000000E+00    0.0000000000E+00    0.0000000000E+00
    0.0000000000E+00    0.0000000000E+00    0.0000000000E+00    0.0000000000E+00
    0.0000000000E+00    0.0000000000E+00    0.0000000000E+00    0.0000000000E+00
    0.0000000000E+00    0.0000000000E+00    0.0000000000E+00    0.0000000000E+00
    0.0000000000E+00    0.0000000000E+00    0.0000000000E+00    0.0000000000E+00
    0.0000000000E+00    0.0000000000E+00    0.0000000000E+00    0.0000000000E+00
    0.0000000000E+00    0.0000000000E+00    0.0000000000E+00    0.0000000000E+00
    0.0000000000E+00    0.0000000000E+00    0.0000000000E+00    0.0000000000E+00
    0.0000000000E+00    0.0000000000E+00    0.0000000000E+00    0.0000000000E+00
    0.0000000000E+00    0.0000000000E+00    0.0000000000E+00    0.0000000000E+00
    0.0000000000E+00    0.0000000000E+00    0.0000000000E+00    0.0000000000E+00
    0.0000000000E+00    0.0000000000E+00    0.0000000000E+00    0.0000000000E+00
    0.0000000000E+00    0.0000000000E+00    0.0000000000E+00    0.0000000000E+00
    0.0000000000E+00    0.0000000000E+00    0.0000000000E+00    0.0000000000E+00
    0.0000000000E+00    0.0000000000E+00    0.0000000000E+00    0.0000000000E+00
    0.0000000000E+00    0.0000000000E+00    0.0000000000E+00    0.0000000000E+00
    0.0000000000E+00    0.0000000000E+00    0.0000000000E+00    0.0000000000E+00
    0.0000000000E+00    0.0000000000E+00    0.0000000000E+00    0.0000000000E+00
    0.0000000000E+00    0.0000000000E+00    0.0000000000E+00    0.0000000000E+00
    0.0000000000E+00    0.0000000000E+00    0.0000000000E+00    0.0000000000E+00
    0.0000000000E+00    0.0000000000E+00    0.0000000000E+00    0.0000000000E+00
    0.0000000000E+00    0.0000000000E+00    0.0000000000E+00    0.0000000000E+00
    0.0000000000E+00    0.0000000000E+00    0.0000000000E+00    0.0000000000E+00
    0.0000000000E+00    0.0000000000E+00    0.0000000000E+00    0.0000000000E+00
    0.0000000000E+00    0.0000000000E+00    0.0000000000E+00    0.0000000000E+00
    0.0000000000E+00    0.0000000000E+00    0.0000000000E+00    0.0000000000E+00
    0.0000000000E+00    0.0000000000E+00    0.0000000000E+00    0.0000000000E+00
    0.0000000000E+00    0.0000000000E+00    0.0000000000E+00    0.0000000000E+00
    0.0000000000E+00    0.0000000000E+00    0.0000000000E+00    0.0000000000E+00
    0.0000000000E+00    0.0000000000E+00
   </PP_BETA.5>
   <PP_BETA.6
       type="real"
       size=" 602"
       columns="4"
       index="6"
       angular_momentum="2"
       cutoff_radius_index=" 216"
       cutoff_radius="    2.1500000000E+00" >
    0.0000000000E+00    1.1564204465E-05    9.2400104303E-05    3.1121235240E-04
    7.3557438335E-04    1.4313699636E-03    2.4622433129E-03    3.8890606191E-03
    5.7693857415E-03    8.1569728567E-03    1.1101278759E-02    1.4646997472E-02
    1.8833619764E-02    2.3695020088E-02    2.9259073387E-02    3.5547304111E-02
    4.2574569693E-02    5.0348780605E-02    5.8870659008E-02    6.8133537875E-02
    7.8123202259E-02    8.8817774357E-02    1.0018764363E-01    1.1219544332E-01
    1.2479607418E-01    1.3793677650E-01    1.5155725057E-01    1.6558982649E-01
    1.7995968275E-01    1.9458511399E-01    2.0937784729E-01    2.2424340620E-01
    2.3908152161E-01    2.5378658847E-01    2.6824816649E-01    2.8235152263E-01
    2.9597821475E-01    3.0900671192E-01    3.2131305023E-01    3.3277152102E-01
    3.4325538721E-01    3.5263762543E-01    3.6079168964E-01    3.6759229224E-01
    3.7291619856E-01    3.7664303032E-01    3.7865607329E-01    3.7884308471E-01
    3.7709709822E-01    3.7331720987E-01    3.6740935721E-01    3.5928707952E-01
    3.4887224866E-01    3.3609575105E-01    3.2089818920E-01    3.0323046003E-01
    2.8305437353E-01    2.6034315249E-01    2.3508192849E-01    2.0726812423E-01
    1.7691187352E-01    1.4403618586E-01    1.0867733126E-01    7.0884816080E-02
    3.0721529743E-02   -1.1736180558E-02   -5.6398780363E-02   -1.0316360945E-01
   -1.5191510857E-01   -2.0252508769E-01   -2.5485340411E-01   -3.0874818995E-01
   -3.6404649489E-01   -4.2057492996E-01   -4.7815032546E-01   -5.3658067014E-01
   -5.9566587447E-01   -6.5519865209E-01   -7.1496552144E-01   -7.7474783161E-01
   -8.3432283516E-01   -8.9346480184E-01   -9.5194616698E-01   -1.0095387077E+00
   -1.0660147399E+00   -1.1211483295E+00   -1.1747165090E+00   -1.2265004933E+00
   -1.2762868858E+00   -1.3238688677E+00   -1.3690473622E+00   -1.4116321658E+00
   -1.4514430396E+00   -1.4883107526E+00   -1.5220780697E+00   -1.5526006792E+00
   -1.5797480204E+00   -1.6034041996E+00   -1.6234685676E+00   -1.6398563412E+00
   -1.6524991502E+00   -1.6613454732E+00   -1.6663609864E+00   -1.6675290826E+00
   -1.6648502975E+00   -1.6583428633E+00   -1.6480425149E+00   -1.6340023362E+00
   -1.6162933381E+00   -1.5950017316E+00   -1.5702303562E+00   -1.5420976938E+00
   -1.5107382753E+00   -1.4762994156E+00   -1.4389412449E+00   -1.3988368206E+00
   -1.3561727437E+00   -1.3111423875E+00   -1.2639488001E+00   -1.2148046466E+00
   -1.1639301587E+00   -1.1115464187E+00   -1.0578812042E+00   -1.0031697640E+00
   -9.4763997468E-01   -8.9152381584E-01   -8.3505730395E-01   -7.7846510254E-01
   -7.2197126024E-01   -6.6580149485E-01   -6.1016447935E-01   -5.5526665683E-01
   -5.0131183741E-01   -4.4848246720E-01   -3.9695953900E-01   -3.4691226010E-01
   -2.9849129505E-01   -2.5184432897E-01   -2.0709755269E-01   -1.6436595813E-01
   -1.2375514486E-01   -8.5346923180E-02   -4.9217699854E-02   -1.5422920148E-02
    1.5994432442E-02    4.5004347996E-02    7.1595307120E-02    9.5765117883E-02
    1.1752943286E-01    1.3691420036E-01    1.5395980044E-01    1.6871690156E-01
    1.8124996573E-01    1.9162960815E-01    1.9994300603E-01    2.0627678851E-01
    2.1073560588E-01    2.1342088212E-01    2.1444892310E-01    2.1393341146E-01
    2.1199725582E-01    2.0876298725E-01    2.0435557955E-01    1.9890257923E-01
    1.9252703333E-01    1.8535738677E-01    1.7751140798E-01    1.6911421279E-01
    1.6027562760E-01    1.5111329156E-01    1.4172712151E-01    1.3222341124E-01
    1.2269086025E-01    1.1322103489E-01    1.0389068191E-01    9.4773963426E-02
    8.5935367367E-02    7.7429906613E-02    6.9309741186E-02    6.1610139720E-02
    5.4370885099E-02    4.7608230645E-02    4.1349358860E-02    3.5593701446E-02
    3.0355136532E-02    2.5620981580E-02    2.1387769223E-02    1.7637200733E-02
    1.4350153920E-02    1.1502864726E-02    9.0665132935E-03    7.0109182842E-03
    5.3044934797E-03    3.9096775018E-03    2.7964130761E-03    1.9243849793E-03
    1.2632244492E-03    7.7747789778E-04    4.3367107777E-04    2.0773465716E-04
    6.1977061445E-05   -1.6161589095E-05   -5.6009573580E-05   -7.0058409093E-05
   -7.0633555909E-05   -7.3724723435E-05   -6.8226660303E-05   -4.5665312707E-05
   -1.7133746194E-05    2.5254710546E-06    4.3617651486E-06    8.2784697249E-07
    0.0000000000E+00    0.0000000000E+00    0.0000000000E+00    0.0000000000E+00
    0.0000000000E+00    0.0000000000E+00    0.0000000000E+00    0.0000000000E+00
    0.0000000000E+00    0.0000000000E+00    0.0000000000E+00    0.0000000000E+00
    0.0000000000E+00    0.0000000000E+00    0.0000000000E+00    0.0000000000E+00
    0.0000000000E+00    0.0000000000E+00    0.0000000000E+00    0.0000000000E+00
    0.0000000000E+00    0.0000000000E+00    0.0000000000E+00    0.0000000000E+00
    0.0000000000E+00    0.0000000000E+00    0.0000000000E+00    0.0000000000E+00
    0.0000000000E+00    0.0000000000E+00    0.0000000000E+00    0.0000000000E+00
    0.0000000000E+00    0.0000000000E+00    0.0000000000E+00    0.0000000000E+00
    0.0000000000E+00    0.0000000000E+00    0.0000000000E+00    0.0000000000E+00
    0.0000000000E+00    0.0000000000E+00    0.0000000000E+00    0.0000000000E+00
    0.0000000000E+00    0.0000000000E+00    0.0000000000E+00    0.0000000000E+00
    0.0000000000E+00    0.0000000000E+00    0.0000000000E+00    0.0000000000E+00
    0.0000000000E+00    0.0000000000E+00    0.0000000000E+00    0.0000000000E+00
    0.0000000000E+00    0.0000000000E+00    0.0000000000E+00    0.0000000000E+00
    0.0000000000E+00    0.0000000000E+00    0.0000000000E+00    0.0000000000E+00
    0.0000000000E+00    0.0000000000E+00    0.0000000000E+00    0.0000000000E+00
    0.0000000000E+00    0.0000000000E+00    0.0000000000E+00    0.0000000000E+00
    0.0000000000E+00    0.0000000000E+00    0.0000000000E+00    0.0000000000E+00
    0.0000000000E+00    0.0000000000E+00    0.0000000000E+00    0.0000000000E+00
    0.0000000000E+00    0.0000000000E+00    0.0000000000E+00    0.0000000000E+00
    0.0000000000E+00    0.0000000000E+00    0.0000000000E+00    0.0000000000E+00
    0.0000000000E+00    0.0000000000E+00    0.0000000000E+00    0.0000000000E+00
    0.0000000000E+00    0.0000000000E+00    0.0000000000E+00    0.0000000000E+00
    0.0000000000E+00    0.0000000000E+00    0.0000000000E+00    0.0000000000E+00
    0.0000000000E+00    0.0000000000E+00    0.0000000000E+00    0.0000000000E+00
    0.0000000000E+00    0.0000000000E+00    0.0000000000E+00    0.0000000000E+00
    0.0000000000E+00    0.0000000000E+00    0.0000000000E+00    0.0000000000E+00
    0.0000000000E+00    0.0000000000E+00    0.0000000000E+00    0.0000000000E+00
    0.0000000000E+00    0.0000000000E+00    0.0000000000E+00    0.0000000000E+00
    0.0000000000E+00    0.0000000000E+00    0.0000000000E+00    0.0000000000E+00
    0.0000000000E+00    0.0000000000E+00    0.0000000000E+00    0.0000000000E+00
    0.0000000000E+00    0.0000000000E+00    0.0000000000E+00    0.0000000000E+00
    0.0000000000E+00    0.0000000000E+00    0.0000000000E+00    0.0000000000E+00
    0.0000000000E+00    0.0000000000E+00    0.0000000000E+00    0.0000000000E+00
    0.0000000000E+00    0.0000000000E+00    0.0000000000E+00    0.0000000000E+00
    0.0000000000E+00    0.0000000000E+00    0.0000000000E+00    0.0000000000E+00
    0.0000000000E+00    0.0000000000E+00    0.0000000000E+00    0.0000000000E+00
    0.0000000000E+00    0.0000000000E+00    0.0000000000E+00    0.0000000000E+00
    0.0000000000E+00    0.0000000000E+00    0.0000000000E+00    0.0000000000E+00
    0.0000000000E+00    0.0000000000E+00    0.0000000000E+00    0.0000000000E+00
    0.0000000000E+00    0.0000000000E+00    0.0000000000E+00    0.0000000000E+00
    0.0000000000E+00    0.0000000000E+00    0.0000000000E+00    0.0000000000E+00
    0.0000000000E+00    0.0000000000E+00    0.0000000000E+00    0.0000000000E+00
    0.0000000000E+00    0.0000000000E+00    0.0000000000E+00    0.0000000000E+00
    0.0000000000E+00    0.0000000000E+00    0.0000000000E+00    0.0000000000E+00
    0.0000000000E+00    0.0000000000E+00    0.0000000000E+00    0.0000000000E+00
    0.0000000000E+00    0.0000000000E+00    0.0000000000E+00    0.0000000000E+00
    0.0000000000E+00    0.0000000000E+00    0.0000000000E+00    0.0000000000E+00
    0.0000000000E+00    0.0000000000E+00    0.0000000000E+00    0.0000000000E+00
    0.0000000000E+00    0.0000000000E+00    0.0000000000E+00    0.0000000000E+00
    0.0000000000E+00    0.0000000000E+00    0.0000000000E+00    0.0000000000E+00
    0.0000000000E+00    0.0000000000E+00    0.0000000000E+00    0.0000000000E+00
    0.0000000000E+00    0.0000000000E+00    0.0000000000E+00    0.0000000000E+00
    0.0000000000E+00    0.0000000000E+00    0.0000000000E+00    0.0000000000E+00
    0.0000000000E+00    0.0000000000E+00    0.0000000000E+00    0.0000000000E+00
    0.0000000000E+00    0.0000000000E+00    0.0000000000E+00    0.0000000000E+00
    0.0000000000E+00    0.0000000000E+00    0.0000000000E+00    0.0000000000E+00
    0.0000000000E+00    0.0000000000E+00    0.0000000000E+00    0.0000000000E+00
    0.0000000000E+00    0.0000000000E+00    0.0000000000E+00    0.0000000000E+00
    0.0000000000E+00    0.0000000000E+00    0.0000000000E+00    0.0000000000E+00
    0.0000000000E+00    0.0000000000E+00    0.0000000000E+00    0.0000000000E+00
    0.0000000000E+00    0.0000000000E+00    0.0000000000E+00    0.0000000000E+00
    0.0000000000E+00    0.0000000000E+00    0.0000000000E+00    0.0000000000E+00
    0.0000000000E+00    0.0000000000E+00    0.0000000000E+00    0.0000000000E+00
    0.0000000000E+00    0.0000000000E+00    0.0000000000E+00    0.0000000000E+00
    0.0000000000E+00    0.0000000000E+00    0.0000000000E+00    0.0000000000E+00
    0.0000000000E+00    0.0000000000E+00    0.0000000000E+00    0.0000000000E+00
    0.0000000000E+00    0.0000000000E+00    0.0000000000E+00    0.0000000000E+00
    0.0000000000E+00    0.0000000000E+00    0.0000000000E+00    0.0000000000E+00
    0.0000000000E+00    0.0000000000E+00    0.0000000000E+00    0.0000000000E+00
    0.0000000000E+00    0.0000000000E+00    0.0000000000E+00    0.0000000000E+00
    0.0000000000E+00    0.0000000000E+00    0.0000000000E+00    0.0000000000E+00
    0.0000000000E+00    0.0000000000E+00    0.0000000000E+00    0.0000000000E+00
    0.0000000000E+00    0.0000000000E+00    0.0000000000E+00    0.0000000000E+00
    0.0000000000E+00    0.0000000000E+00    0.0000000000E+00    0.0000000000E+00
    0.0000000000E+00    0.0000000000E+00    0.0000000000E+00    0.0000000000E+00
    0.0000000000E+00    0.0000000000E+00    0.0000000000E+00    0.0000000000E+00
    0.0000000000E+00    0.0000000000E+00    0.0000000000E+00    0.0000000000E+00
    0.0000000000E+00    0.0000000000E+00    0.0000000000E+00    0.0000000000E+00
    0.0000000000E+00    0.0000000000E+00    0.0000000000E+00    0.0000000000E+00
    0.0000000000E+00    0.0000000000E+00    0.0000000000E+00    0.0000000000E+00
    0.0000000000E+00    0.0000000000E+00    0.0000000000E+00    0.0000000000E+00
    0.0000000000E+00    0.0000000000E+00    0.0000000000E+00    0.0000000000E+00
    0.0000000000E+00    0.0000000000E+00    0.0000000000E+00    0.0000000000E+00
    0.0000000000E+00    0.0000000000E+00    0.0000000000E+00    0.0000000000E+00
    0.0000000000E+00    0.0000000000E+00    0.0000000000E+00    0.0000000000E+00
    0.0000000000E+00    0.0000000000E+00    0.0000000000E+00    0.0000000000E+00
    0.0000000000E+00    0.0000000000E+00    0.0000000000E+00    0.0000000000E+00
    0.0000000000E+00    0.0000000000E+00    0.0000000000E+00    0.0000000000E+00
    0.0000000000E+00    0.0000000000E+00    0.0000000000E+00    0.0000000000E+00
    0.0000000000E+00    0.0000000000E+00    0.0000000000E+00    0.0000000000E+00
    0.0000000000E+00    0.0000000000E+00    0.0000000000E+00    0.0000000000E+00
    0.0000000000E+00    0.0000000000E+00    0.0000000000E+00    0.0000000000E+00
    0.0000000000E+00    0.0000000000E+00    0.0000000000E+00    0.0000000000E+00
    0.0000000000E+00    0.0000000000E+00    0.0000000000E+00    0.0000000000E+00
    0.0000000000E+00    0.0000000000E+00    0.0000000000E+00    0.0000000000E+00
    0.0000000000E+00    0.0000000000E+00
   </PP_BETA.6>
   <PP_DIJ type="real"  size="  36" columns="4">
    3.7693767088E+02    0.0000000000E+00    0.0000000000E+00    0.0000000000E+00
    0.0000000000E+00    0.0000000000E+00    0.0000000000E+00   -4.6687102927E+00
    0.0000000000E+00    0.0000000000E+00    0.0000000000E+00    0.0000000000E+00
    0.0000000000E+00    0.0000000000E+00   -9.2837348506E+00    0.0000000000E+00
    0.0000000000E+00    0.0000000000E+00    0.0000000000E+00    0.0000000000E+00
    0.0000000000E+00   -3.2567280797E+00    0.0000000000E+00    0.0000000000E+00
    0.0000000000E+00    0.0000000000E+00    0.0000000000E+00    0.0000000000E+00
   -1.6169477102E+01    0.0000000000E+00    0.0000000000E+00    0.0000000000E+00
    0.0000000000E+00    0.0000000000E+00    0.0000000000E+00   -5.5381680148E+00
   </PP_DIJ>
 </PP_NONLOCAL>
 <PP_PSWFC>
 </PP_PSWFC>
 <PP_RHOATOM type="real"  size=" 602" columns="4">
    0.0000000000E+00    1.7264974790E-03    6.9176308078E-03    1.5608268947E-02
    2.7856347368E-02    4.3742597297E-02    6.3370163598E-02    8.6864108353E-02
    1.1437079657E-01    1.4605715995E-01    1.8210983423E-01    2.2273416561E-01
    2.6815308163E-01    3.1860582218E-01    3.7434652696E-01    4.3564267617E-01
    5.0277338223E-01    5.7602753168E-01    6.5570177750E-01    7.4209838353E-01
    8.3552292562E-01    9.3628185320E-01    1.0446799212E+00    1.1610175002E+00
    1.2855877778E+00    1.4186738630E+00    1.5605458158E+00    1.7114576099E+00
    1.8716440618E+00    2.0413177378E+00    2.2206658684E+00    2.4098472942E+00
    2.6089894725E+00    2.8181855660E+00    3.0374916489E+00    3.2669240612E+00
    3.5064569259E+00    3.7560198787E+00    4.0154960177E+00    4.2847201190E+00
    4.5634771275E+00    4.8515009548E+00    5.1484736064E+00    5.4540246543E+00
    5.7677310742E+00    6.0891174588E+00    6.4176566186E+00    6.7527705747E+00
    7.0938318931E+00    7.4401655914E+00    7.7910512533E+00    8.1457255149E+00
    8.5033850078E+00    8.8631899209E+00    9.2242670318E+00    9.5857143358E+00
    9.9466046504E+00    1.0305990498E+01    1.0662908489E+01    1.1016384599E+01
    1.1365438417E+01    1.1709089614E+01    1.2046361370E+01    1.2376287330E+01
    1.2697915998E+01    1.3010315266E+01    1.3312579025E+01    1.3603831166E+01
    1.3883230231E+01    1.4149973689E+01    1.4403303866E+01    1.4642510311E+01
    1.4866934025E+01    1.5075970849E+01    1.5269074288E+01    1.5445758714E+01
    1.5605601171E+01    1.5748243108E+01    1.5873391865E+01    1.5980821635E+01
    1.6070373978E+01    1.6141957905E+01    1.6195549545E+01    1.6231191385E+01
    1.6248991109E+01    1.6249120052E+01    1.6231811282E+01    1.6197357344E+01
    1.6146107664E+01    1.6078465681E+01    1.5994885689E+01    1.5895869465E+01
    1.5781962671E+01    1.5653751107E+01    1.5511856812E+01    1.5356934072E+01
    1.5189666479E+01    1.5010760176E+01    1.4820941047E+01    1.4620951153E+01
    1.4411544278E+01    1.4193481993E+01    1.3967529922E+01    1.3734457193E+01
    1.3495022595E+01    1.3249980974E+01    1.3000077127E+01    1.2746042871E+01
    1.2488598935E+01    1.2228437511E+01    1.1966233933E+01    1.1702640925E+01
    1.1438290356E+01    1.1173781029E+01    1.0909683149E+01    1.0646540228E+01
    1.0384870760E+01    1.0125152461E+01    9.8678344918E+00    9.6133378741E+00
    9.3620519698E+00    9.1143272011E+00    8.8704877772E+00    8.6308314378E+00
    8.3956148331E+00    8.1650708404E+00    7.9394065576E+00    7.7187940270E+00
    7.5033821397E+00    7.2932958078E+00    7.0886309348E+00    6.8894631554E+00
    6.6958450440E+00    6.5078082686E+00    6.3253655722E+00    6.1485098545E+00
    5.9772204914E+00    5.8114569274E+00    5.6511679309E+00    5.4962896126E+00
    5.3467400634E+00    5.2024375641E+00    5.0632802017E+00    4.9291650015E+00
    4.7999811263E+00    4.6756039793E+00    4.5559184616E+00    4.4407862838E+00
    4.3300846234E+00    4.2236742084E+00    4.1214197600E+00    4.0231870583E+00
    3.9288307966E+00    3.8382241958E+00    3.7512148751E+00    3.6676822811E+00
    3.5874773934E+00    3.5104789809E+00    3.4365469450E+00    3.3655597315E+00
    3.2973873929E+00    3.2319098077E+00    3.1690073352E+00    3.1085630198E+00
    3.0504672306E+00    2.9946077801E+00    2.9408844478E+00    2.8891912216E+00
    2.8394364969E+00    2.7915216182E+00    2.7453626823E+00    2.7008693367E+00
    2.6579644019E+00    2.6165665384E+00    2.5766042990E+00    2.5380058292E+00
    2.5007044580E+00    2.4646380425E+00    2.4297438209E+00    2.3959693257E+00
    2.3632549863E+00    2.3315576890E+00    2.3008205438E+00    2.2710090851E+00
    2.2420690855E+00    2.2139718144E+00    2.1866710250E+00    2.1601374930E+00
    2.1343343455E+00    2.1092313894E+00    2.0848003850E+00    2.0610100679E+00
    2.0378397568E+00    2.0152573985E+00    1.9932469344E+00    1.9717808210E+00
    1.9508414100E+00    1.9304079254E+00    1.9104601225E+00    1.8909833936E+00
    1.8719553630E+00    1.8533648674E+00    1.8351926451E+00    1.8174252267E+00
    1.8000486499E+00    1.7830464790E+00    1.7664088395E+00    1.7501191797E+00
    1.7341676310E+00    1.7185416345E+00    1.7032280848E+00    1.6882185538E+00
    1.6734989568E+00    1.6590613408E+00    1.6448952417E+00    1.6309893635E+00
    1.6173369589E+00    1.6039264282E+00    1.5907505977E+00    1.5778015908E+00
    1.5650689138E+00    1.5525475694E+00    1.5402284757E+00    1.5281043952E+00
    1.5161699087E+00    1.5044158446E+00    1.4928377036E+00    1.4814292885E+00
    1.4701827638E+00    1.4590946336E+00    1.4481582369E+00    1.4373678922E+00
    1.4267199454E+00    1.4162078148E+00    1.4058275988E+00    1.3955755269E+00
    1.3854452382E+00    1.3754342348E+00    1.3655385742E+00    1.3557526264E+00
    1.3460745517E+00    1.3365003597E+00    1.3270255171E+00    1.3176482565E+00
    1.3083648099E+00    1.2991715102E+00    1.2900666961E+00    1.2810468743E+00
    1.2721090348E+00    1.2632516600E+00    1.2544715695E+00    1.2457662269E+00
    1.2371342940E+00    1.2285729291E+00    1.2200799127E+00    1.2116541153E+00
    1.2032930510E+00    1.1949946857E+00    1.1867581205E+00    1.1785812353E+00
    1.1704620729E+00    1.1623999786E+00    1.1543932035E+00    1.1464397804E+00
    1.1385393031E+00    1.1306903946E+00    1.1228910119E+00    1.1151409930E+00
    1.1074392661E+00    1.0997838546E+00    1.0921746401E+00    1.0846107918E+00
    1.0770907249E+00    1.0696139941E+00    1.0621801061E+00    1.0547878699E+00
    1.0474364809E+00    1.0401257642E+00    1.0328549180E+00    1.0256227696E+00
    1.0184294313E+00    1.0112743597E+00    1.0041563831E+00    9.9707550711E-01
    9.9003142581E-01    9.8302334831E-01    9.7605078820E-01    9.6911377021E-01
    9.6221188268E-01    9.5534416574E-01    9.4851092757E-01    9.4171188267E-01
    9.3494635408E-01    9.2821417343E-01    9.2151537341E-01    9.1484964797E-01
    9.0821629005E-01    9.0161562768E-01    8.9504748471E-01    8.8851135701E-01
    8.8200712684E-01    8.7553491015E-01    8.6909454987E-01    8.6268540623E-01
    8.5630783638E-01    8.4996176368E-01    8.4364689450E-01    8.3736297268E-01
    8.3111024598E-01    8.2488863516E-01    8.1869773564E-01    8.1253763927E-01
    8.0640845474E-01    8.0031011269E-01    7.9424213424E-01    7.8820487726E-01
    7.8219833470E-01    7.7622236519E-01    7.7027668574E-01    7.6436160509E-01
    7.5847710643E-01    7.5262298669E-01    7.4679914513E-01    7.4100581405E-01
    7.3524297944E-01    7.2951039770E-01    7.2380809764E-01    7.1813625229E-01
    7.1249484927E-01    7.0688362218E-01    7.0130268187E-01    6.9575215963E-01
    6.9023204363E-01    6.8474205965E-01    6.7928235850E-01    6.7385304647E-01
    6.6845411144E-01    6.6308528431E-01    6.5774671854E-01    6.5243851109E-01
    6.4716064882E-01    6.4191287963E-01    6.3669532604E-01    6.3150809014E-01
    6.2635115723E-01    6.2122430379E-01    6.1612759048E-01    6.1106113785E-01
    6.0602492929E-01    6.0101878168E-01    5.9604266490E-01    5.9109673016E-01
    5.8618095868E-01    5.8129521997E-01    5.7643936627E-01    5.7161359015E-01
    5.6681787057E-01    5.6205214191E-01    5.5731611493E-01    5.5261003199E-01
    5.4793386986E-01    5.4328758242E-01    5.3867089040E-01    5.3408392064E-01
    5.2952670459E-01    5.2499919516E-01    5.2050120127E-01    5.1603264497E-01
    5.1159364236E-01    5.0718414551E-01    5.0280406690E-01    4.9845310241E-01
    4.9413145761E-01    4.8983908404E-01    4.8557591322E-01    4.8134169320E-01
    4.7713642834E-01    4.7296016600E-01    4.6881283845E-01    4.6469432267E-01
    4.6060434030E-01    4.5654305754E-01    4.5251040774E-01    4.4850630598E-01
    4.4453049768E-01    4.4058294794E-01    4.3666369580E-01    4.3277265871E-01
    4.2890973652E-01    4.2507456666E-01    4.2126732387E-01    4.1748793059E-01
    4.1373629029E-01    4.1001220425E-01    4.0631548167E-01    4.0264621133E-01
    3.9900430069E-01    3.9538964122E-01    3.9180195194E-01    3.8824119208E-01
    3.8470736829E-01    3.8120037723E-01    3.7772010021E-01    3.7426619247E-01
    3.7083873129E-01    3.6743765550E-01    3.6406285273E-01    3.6071418864E-01
    3.5739129396E-01    3.5409430966E-01    3.5082312998E-01    3.4757763525E-01
    3.4435765539E-01    3.4116287806E-01    3.3799341086E-01    3.3484914171E-01
    3.3172994534E-01    3.2863563244E-01    3.2556591769E-01    3.2252088956E-01
    3.1950043130E-01    3.1650441353E-01    3.1353264415E-01    3.1058483445E-01
    3.0766106865E-01    3.0476122675E-01    3.0188517678E-01    2.9903274008E-01
    2.9620359436E-01    2.9339783433E-01    2.9061533811E-01    2.8785597246E-01
    2.8511958837E-01    2.8240580045E-01    2.7971472800E-01    2.7704624851E-01
    2.7440022872E-01    2.7177652450E-01    2.6917478124E-01    2.6659503391E-01
    2.6403720100E-01    2.6150115034E-01    2.5898673950E-01    2.5649367441E-01
    2.5402186177E-01    2.5157128013E-01    2.4914179941E-01    2.4673327984E-01
    2.4434550492E-01    2.4197822391E-01    2.3963148809E-01    2.3730517036E-01
    2.3499913449E-01    2.3271323505E-01    2.3044710644E-01    2.2820081477E-01
    2.2597425900E-01    2.2376730719E-01    2.2157981874E-01    2.1941153437E-01
    2.1726230178E-01    2.1513212540E-01    2.1302087824E-01    2.1092842513E-01
    2.0885462276E-01    2.0679910018E-01    2.0476195057E-01    2.0274306010E-01
    2.0074229959E-01    1.9875953218E-01    1.9679452212E-01    1.9484708691E-01
    1.9291724681E-01    1.9100487899E-01    1.8910985344E-01    1.8723203293E-01
    1.8537110274E-01    1.8352705742E-01    1.8169983418E-01    1.7988931015E-01
    1.7809535569E-01    1.7631782096E-01    1.7455637364E-01    1.7281110659E-01
    1.7108190425E-01    1.6936864475E-01    1.6767119988E-01    1.6598937197E-01
    1.6432293939E-01    1.6267194627E-01    1.6103627860E-01    1.5941581647E-01
    1.5781043399E-01    1.5621990353E-01    1.5464408045E-01    1.5308297528E-01
    1.5153647637E-01    1.5000446652E-01    1.4848682298E-01    1.4698330511E-01
    1.4549381182E-01    1.4401833572E-01    1.4255676818E-01    1.4110899542E-01
    1.3967489843E-01    1.3825423950E-01    1.3684692895E-01    1.3545295681E-01
    1.3407221808E-01    1.3270460291E-01    1.3134999662E-01    1.3000817931E-01
    1.2867904230E-01    1.2736258768E-01    1.2605871448E-01    1.2476731727E-01
    1.2348828609E-01    1.2222143297E-01    1.2096660182E-01    1.1972382018E-01
    1.1849299153E-01    1.1727401515E-01    1.1606678617E-01    1.1487116172E-01
    1.1368691242E-01    1.1251410310E-01    1.1135264193E-01    1.1020243319E-01
    1.0906337729E-01    1.0793537071E-01    1.0681814170E-01    1.0571174865E-01
    1.0461612236E-01    1.0353117229E-01    1.0245680429E-01    1.0139292060E-01
    1.0033932086E-01    9.9295932374E-02    9.8262752428E-02    9.7239695736E-02
    9.6226673682E-02    9.5223594303E-02    9.4230339833E-02    9.3246687507E-02
    9.2272708200E-02    9.1308321913E-02    9.0353445576E-02    8.9407993031E-02
    8.8471875016E-02    8.7544894398E-02    8.6627010990E-02    8.5718212489E-02
    8.4818421332E-02    8.3927557112E-02    8.3045536559E-02    8.2172266021E-02
    8.1307512305E-02    8.0451356829E-02    7.9603727450E-02    7.8764549409E-02
    7.7933745313E-02    7.7111235123E-02    7.6296875576E-02    7.5490553298E-02
    7.4692296474E-02    7.3902035849E-02    7.3119699751E-02    7.2345214075E-02
    7.1578502273E-02    7.0819388071E-02    7.0067845469E-02    6.9323863586E-02
    6.8587376280E-02    6.7858315179E-02    6.7136609670E-02    6.6422186885E-02
    6.5714852615E-02    6.5014637346E-02    6.4321505352E-02    6.3635393767E-02
    6.2956237669E-02    6.2283970075E-02    6.1618521925E-02    6.0959694412E-02
    6.0307546260E-02    5.9662030328E-02    5.9023087125E-02    5.8390655276E-02
    5.7764671509E-02    5.7145070644E-02    5.6531661032E-02    5.5924504257E-02
    5.5323554015E-02    5.4728754250E-02    5.4140047178E-02    5.3557373271E-02
    5.2980671253E-02    5.2409767101E-02    5.1844702577E-02    5.1285443183E-02
    5.0731936311E-02    5.0184127769E-02
 </PP_RHOATOM>
</UPF>
