# Supplementary material for: Iron in Hydroxyapatite: Interstitial or Substitution Sites?
Source: Nanomaterials (Basel). 2021 Nov 5;11(11):2978. doi: 10.3390/nano11112978 (PMC8625999; doi:10.3390/nano11112978)
Supplement: Supplementary file 1 [file nanomaterials-11-02978-s001.zip › supplement/QE_example/pw.out]

     Program PWSCF v.6.4.1 starts on  4Sep2019 at 21:38: 4 

     This program is part of the open-source Quantum ESPRESSO suite
     for quantum simulation of materials; please cite
         "P. Giannozzi et al., J. Phys.:Condens. Matter 21 395502 (2009);
         "P. Giannozzi et al., J. Phys.:Condens. Matter 29 465901 (2017);
          URL http://www.quantum-espresso.org", 
     in publications or presentations arising from this work. More details at
     http://www.quantum-espresso.org/quote

     Parallel version (MPI), running on    24 processors

     MPI processes distributed on     1 nodes
     R & G space division:  proc/nbgrp/npool/nimage =      24
     Waiting for input...
     Reading input from standard input
Warning: card &IONS ignored
Warning: card / ignored
Warning: card &CELL ignored
Warning: card / ignored

     Current dimensions of program PWSCF are:
     Max number of different atomic species (ntypx) = 10
     Max number of k-points (npk) =  40000
     Max angular momentum in pseudopotentials (lmaxx) =  3

     IMPORTANT: XC functional enforced from input :
     Exchange-correlation      = HSE ( 1  4 12  4 0 0)
     EXX-fraction              =        0.25
     Any further DFT definition will be discarded
     Please, verify this is what you really want


     gamma-point specific algorithms are used

     Subspace diagonalization in iterative solution of the eigenvalue problem:
     one sub-group per band group will be used
     ELPA distributed-memory algorithm (size of sub-group:  3*  3 procs)

     Message from routine setup:
     no reason to have ecutrho>4*ecutwfc
     EXX: grid of k+q points same as grid of k-points
 
     Parallelization info
     --------------------
     sticks:   dense  smooth     PW     G-vecs:    dense   smooth      PW
     Min        1326     884    220               138526    75404    9420
     Max        1328     886    222               138536    75414    9430
     Sum       31847   21233   5317              3324751  1809767  226219
 


     bravais-lattice index     =            0
     lattice parameter (alat)  =      35.8339  a.u.
     unit-cell volume          =   28826.0747 (a.u.)^3
     number of atoms/cell      =          353
     number of atomic types    =            5
     number of electrons       =      2317.00
     number of Kohn-Sham states=         1200
     kinetic-energy cutoff     =      60.0000  Ry
     charge density cutoff     =     360.0000  Ry
     cutoff for Fock operator  =     120.0000  Ry
     convergence threshold     =      1.0E-06
     mixing beta               =       0.3000
     number of iterations used =            8  plain     mixing
     Exchange-correlation      = HSE ( 1  4 12  4 0 0)
     EXX-fraction              =        0.25

     celldm(1)=  35.833893  celldm(2)=   0.000000  celldm(3)=   0.000000
     celldm(4)=   0.000000  celldm(5)=   0.000000  celldm(6)=   0.000000

     crystal axes: (cart. coord. in units of alat)
               a(1) = (   1.000000   0.000000   0.000000 )  
               a(2) = (   0.000000   0.866025   0.000000 )  
               a(3) = (   0.000000   0.000000   0.723391 )  

     reciprocal axes: (cart. coord. in units 2 pi/alat)
               b(1) = (  1.000000  0.000000  0.000000 )  
               b(2) = (  0.000000  1.154701  0.000000 )  
               b(3) = (  0.000000  0.000000  1.382378 )  


     PseudoPot. # 1 for Fe read from file:
     /home/ekaterina.paramonova@VISIT.UAVEIRO.EU/Calculations/iron-pw6/upp/Fe.pbe-sp-van-oncv.UPF
     MD5 check sum: fd9fbf51f6f06fe8c06825c124efd910
     Pseudo is Norm-conserving, Zval = 16.0
     Generated using ONCVPSP code by D. R. Hamann
     Using radial grid of  602 points,  6 beta functions with: 
                l(1) =   0
                l(2) =   0
                l(3) =   1
                l(4) =   1
                l(5) =   2
                l(6) =   2

     PseudoPot. # 2 for Ca read from file:
     /home/ekaterina.paramonova@VISIT.UAVEIRO.EU/Calculations/iron-pw6/upp/Ca_ONCV_PBE-1.0.upf
     MD5 check sum: cde8050ee6067a64944283caaaf2e72f
     Pseudo is Norm-conserving, Zval = 10.0
     Generated using ONCVPSP code by D. R. Hamann
     Using radial grid of  602 points,  6 beta functions with: 
                l(1) =   0
                l(2) =   0
                l(3) =   1
                l(4) =   1
                l(5) =   2
                l(6) =   2

     PseudoPot. # 3 for P  read from file:
     /home/ekaterina.paramonova@VISIT.UAVEIRO.EU/Calculations/iron-pw6/upp/P_ONCV_PBE-1.1.upf
     MD5 check sum: 62f23e175976c174d327d1e5ae9d68c3
     Pseudo is Norm-conserving, Zval =  5.0
     Generated using ONCVPSP code by D. R. Hamann
     Using radial grid of  602 points,  4 beta functions with: 
                l(1) =   0
                l(2) =   0
                l(3) =   1
                l(4) =   1

     PseudoPot. # 4 for O  read from file:
     /home/ekaterina.paramonova@VISIT.UAVEIRO.EU/Calculations/iron-pw6/upp/O_ONCV_PBE-1.0.upf
     MD5 check sum: 80a85145cbbb6f60b39549a50e3ff56c
     Pseudo is Norm-conserving, Zval =  6.0
     Generated using ONCVPSP code by D. R. Hamann
     Using radial grid of  602 points,  4 beta functions with: 
                l(1) =   0
                l(2) =   0
                l(3) =   1
                l(4) =   1

     PseudoPot. # 5 for H  read from file:
     /home/ekaterina.paramonova@VISIT.UAVEIRO.EU/Calculations/iron-pw6/upp/H_ONCV_PBE-1.0.upf
     MD5 check sum: 10f92816c437af099bca1a183851adc8
     Pseudo is Norm-conserving, Zval =  1.0
     Generated using ONCVPSP code by D. R. Hamann
     Using radial grid of  602 points,  2 beta functions with: 
                l(1) =   0
                l(2) =   0

     atomic species   valence    mass     pseudopotential
        Fe            16.00    55.84500     Fe( 1.00)
        Ca            10.00    40.07800     Ca( 1.00)
        P              5.00    30.97376     P ( 1.00)
        O              6.00    15.99900     O ( 1.00)
        H              1.00     1.00800     H ( 1.00)

     Starting magnetic structure 
     atomic species   magnetization
        Fe           1.000
        Ca           0.000
        P            0.000
        O            0.000
        H            0.000

     No symmetry found


                                    s                        frac. trans.

      isym =  1     identity                                     

 cryst.   s( 1) = (     1          0          0      )
                  (     0          1          0      )
                  (     0          0          1      )

 cart.    s( 1) = (  1.0000000  0.0000000  0.0000000 )
                  (  0.0000000  1.0000000  0.0000000 )
                  (  0.0000000  0.0000000  1.0000000 )


   Cartesian axes

     site n.     atom                  positions (alat units)
         1           Ca  tau(   1) = (  -0.0005975   0.5765781   0.0003506  )
         2           Ca  tau(   2) = (  -0.0028036   0.5736445   0.3632488  )
         3           Ca  tau(   3) = (   0.2502604   0.1454959   0.0001385  )
         4           Ca  tau(   4) = (   0.2602992   0.1475859   0.3656027  )
         5           Ca  tau(   5) = (   0.5000188   0.5781314   0.0004633  )
         6           Ca  tau(   6) = (   0.5014741   0.5770247   0.3627441  )
         7           Ca  tau(   7) = (   0.7467890   0.1460414   0.0001749  )
         8           Ca  tau(   8) = (   0.7414015   0.1447967   0.3637832  )
         9           Ca  tau(   9) = (  -0.0038443   0.2938147   0.3625666  )
        10           Ca  tau(  10) = (   0.0001181   0.2942291   0.7205398  )
        11           Ca  tau(  11) = (   0.2593177   0.7113776   0.3647535  )
        12           Ca  tau(  12) = (   0.2580996   0.7182514   0.7202826  )
        13           Ca  tau(  13) = (   0.5009556   0.2892062   0.3617730  )
        14           Ca  tau(  14) = (   0.5013866   0.2881896   0.7229501  )
        15           Ca  tau(  15) = (   0.7516764   0.7207380   0.3630791  )
        16           Ca  tau(  16) = (   0.7522541   0.7219446   0.7237608  )
        17           Ca  tau(  17) = (  -0.0040108   0.2905000   0.1784996  )
        18           Ca  tau(  18) = (   0.0011549   0.2878874   0.5427009  )
        19           Ca  tau(  19) = (   0.2537677   0.7153677   0.1787327  )
        20           Ca  tau(  20) = (   0.2488791   0.7227005   0.5436152  )
        21           Ca  tau(  21) = (   0.4993025   0.2907884   0.1809390  )
        22           Ca  tau(  22) = (   0.4996919   0.2896344   0.5437010  )
        23           Ca  tau(  23) = (   0.7431867   0.7210221   0.1828669  )
        24           Ca  tau(  24) = (   0.7474944   0.7221296   0.5443045  )
        25           Ca  tau(  25) = (   0.0039874   0.5751398   0.1804440  )
        26           Ca  tau(  26) = (   0.0040680   0.5776570   0.5424495  )
        27           Ca  tau(  27) = (   0.2574310   0.1466652   0.1797843  )
        28           Ca  tau(  28) = (   0.2510961   0.1426717   0.5429899  )
        29           Ca  tau(  29) = (   0.5035903   0.5761088   0.1803043  )
        30           Ca  tau(  30) = (   0.5022122   0.5764680   0.5426138  )
        31           Ca  tau(  31) = (   0.7431638   0.1438487   0.1810246  )
        32           Ca  tau(  32) = (   0.7505885   0.1464797   0.5424663  )
        33           Ca  tau(  33) = (   0.0675583   0.7470600   0.0930407  )
        34           Ca  tau(  34) = (   0.0615386   0.7544994   0.4542455  )
        35           Ca  tau(  35) = (   0.3122861   0.3245368   0.0906916  )
        36           Ca  tau(  36) = (   0.3122933   0.3244387   0.4534432  )
        37           Ca  tau(  37) = (   0.5606917   0.7574502   0.0906745  )
        38           Ca  tau(  38) = (   0.5621594   0.7571099   0.4535953  )
        39           Ca  tau(  39) = (   0.8117285   0.3253683   0.0887338  )
        40           Ca  tau(  40) = (   0.8108714   0.3257233   0.4534822  )
        41           Ca  tau(  41) = (   0.1886606   0.5393923   0.2722827  )
        42           Ca  tau(  42) = (   0.1898458   0.5409955   0.6329691  )
        43           Ca  tau(  43) = (   0.4424349   0.1090424   0.2714057  )
        44           Ca  tau(  44) = (   0.4389195   0.1093347   0.6324420  )
        45           Ca  tau(  45) = (   0.6889860   0.5422697   0.2717916  )
        46           Ca  tau(  46) = (   0.6887689   0.5421679   0.6334519  )
        47           Ca  tau(  47) = (   0.9207030   0.1239651   0.2744472  )
        48           Ca  tau(  48) = (   0.9361998   0.1089089   0.6333092  )
        49           Ca  tau(  49) = (   0.1860429   0.3251715   0.2721146  )
        50           Ca  tau(  50) = (   0.1868872   0.3251718   0.6326352  )
        51           Ca  tau(  51) = (   0.4392861   0.7560784   0.2716582  )
        52           Ca  tau(  52) = (   0.4381058   0.7579533   0.6330330  )
        53           Ca  tau(  53) = (   0.6837827   0.3297824   0.2715440  )
        54           Ca  tau(  54) = (   0.6864201   0.3263683   0.6329217  )
        55           Ca  tau(  55) = (   0.9313239   0.7489729   0.2732548  )
        56           Ca  tau(  56) = (   0.9373392   0.7577683   0.6313885  )
        57           Ca  tau(  57) = (   0.0660719   0.1080575   0.0803018  )
        58           Ca  tau(  58) = (   0.0606124   0.1061312   0.4537052  )
        59           Ca  tau(  59) = (   0.3161101   0.5361871   0.0905927  )
        60           Ca  tau(  60) = (   0.3150062   0.5381891   0.4531988  )
        61           Ca  tau(  61) = (   0.5621602   0.1076409   0.0902227  )
        62           Ca  tau(  62) = (   0.5635917   0.1078673   0.4535214  )
        63           Ca  tau(  63) = (   0.8143273   0.5452030   0.0919020  )
        64           Ca  tau(  64) = (   0.8133905   0.5415058   0.4544506  )
        65           Ca  tau(  65) = (   0.1269366   0.4330650   0.0904365  )
        66           Ca  tau(  66) = (   0.1256336   0.4327923   0.4528236  )
        67           Ca  tau(  67) = (   0.3738487  -0.0001553   0.0884478  )
        68           Ca  tau(  68) = (   0.3752997  -0.0002043   0.4525838  )
        69           Ca  tau(  69) = (   0.6253678   0.4339378   0.0898863  )
        70           Ca  tau(  70) = (   0.6243185   0.4346433   0.4523885  )
        71           Ca  tau(  71) = (   0.8639559   0.0092107   0.0884153  )
        72           Ca  tau(  72) = (   0.8727557   0.0010823   0.4521095  )
        73           Ca  tau(  73) = (   0.1623380   0.8344609   0.2790424  )
        74           Ca  tau(  74) = (   0.1247609   0.8644739   0.6349939  )
        75           Ca  tau(  75) = (   0.3769334   0.4321156   0.2720026  )
        76           Ca  tau(  76) = (   0.3764724   0.4314536   0.6333772  )
        77           Ca  tau(  77) = (   0.6237610   0.8648157   0.2729898  )
        78           Ca  tau(  78) = (   0.6244505   0.8657146   0.6335774  )
        79           Ca  tau(  79) = (   0.8728873   0.4316438   0.2719215  )
        80           Ca  tau(  80) = (   0.8747426   0.4334556   0.6334422  )
        81           P   tau(  81) = (   0.1896198   0.8539834   0.0922732  )
        82           P   tau(  82) = (   0.1910466   0.8537883   0.4540234  )
        83           P   tau(  83) = (   0.4420626   0.4203238   0.0913204  )
        84           P   tau(  84) = (   0.4421168   0.4200546   0.4531128  )
        85           P   tau(  85) = (   0.6906178   0.8527884   0.0918688  )
        86           P   tau(  86) = (   0.6911107   0.8532239   0.4536354  )
        87           P   tau(  87) = (   0.9427633   0.4202083   0.0915903  )
        88           P   tau(  88) = (   0.9422426   0.4198938   0.4539959  )
        89           P   tau(  89) = (   0.0572090   0.4450784   0.2714019  )
        90           P   tau(  90) = (   0.0588053   0.4470073   0.6330200  )
        91           P   tau(  91) = (   0.3087883   0.0155857   0.2724552  )
        92           P   tau(  92) = (   0.3089983   0.0128533   0.6333530  )
        93           P   tau(  93) = (   0.5585393   0.4468526   0.2717556  )
        94           P   tau(  94) = (   0.5585733   0.4468119   0.6340816  )
        95           P   tau(  95) = (   0.8084016   0.0125990   0.2709518  )
        96           P   tau(  96) = (   0.8059224   0.0143874   0.6319936  )
        97           P   tau(  97) = (   0.0857846   0.6879202   0.2750090  )
        98           P   tau(  98) = (   0.0867136   0.6947616   0.6361055  )
        99           P   tau(  99) = (   0.3349331   0.2598659   0.2721729  )
       100           P   tau( 100) = (   0.3342258   0.2601347   0.6343976  )
       101           P   tau( 101) = (   0.5851027   0.6936722   0.2734941  )
       102           P   tau( 102) = (   0.5850297   0.6932009   0.6350364  )
       103           P   tau( 103) = (   0.8293254   0.2643362   0.2724907  )
       104           P   tau( 104) = (   0.8344767   0.2613480   0.6336680  )
       105           P   tau( 105) = (   0.1680564   0.6037578   0.0904931  )
       106           P   tau( 106) = (   0.1666583   0.6055767   0.4520117  )
       107           P   tau( 107) = (   0.4160054   0.1725538   0.0900426  )
       108           P   tau( 108) = (   0.4172244   0.1730221   0.4533725  )
       109           P   tau( 109) = (   0.6667837   0.6079885   0.0903409  )
       110           P   tau( 110) = (   0.6663849   0.6063041   0.4528998  )
       111           P   tau( 111) = (   0.9130943   0.1708663   0.0924087  )
       112           P   tau( 112) = (   0.9141800   0.1732745   0.4524541  )
       113           P   tau( 113) = (   0.1408721   0.2710249   0.0909532  )
       114           P   tau( 114) = (   0.1430440   0.2715879   0.4514955  )
       115           P   tau( 115) = (   0.3929151   0.7048879   0.0921738  )
       116           P   tau( 116) = (   0.3941145   0.7052312   0.4541139  )
       117           P   tau( 117) = (   0.6418603   0.2740578   0.0913844  )
       118           P   tau( 118) = (   0.6415530   0.2743990   0.4530528  )
       119           P   tau( 119) = (   0.9004366   0.7142077   0.0914781  )
       120           P   tau( 120) = (   0.8929595   0.7062660   0.4539699  )
       121           P   tau( 121) = (   0.1019626   0.1635602   0.2687979  )
       122           P   tau( 122) = (   0.1071742   0.1598688   0.6312938  )
       123           P   tau( 123) = (   0.3607674   0.5917937   0.2709098  )
       124           P   tau( 124) = (   0.3583918   0.5913130   0.6323890  )
       125           P   tau( 125) = (   0.6055947   0.1611756   0.2716343  )
       126           P   tau( 126) = (   0.6072605   0.1604996   0.6338584  )
       127           P   tau( 127) = (   0.8570957   0.5912912   0.2720256  )
       128           P   tau( 128) = (   0.8595251   0.5945317   0.6343644  )
       129           O   tau( 129) = (   0.2025275   0.0683275   0.0980645  )
       130           O   tau( 130) = (   0.2020966   0.0688740   0.4506782  )
       131           O   tau( 131) = (   0.4547271   0.5009468   0.0923420  )
       132           O   tau( 132) = (   0.4547168   0.5006229   0.4539723  )
       133           O   tau( 133) = (   0.7048103   0.0670343   0.0922416  )
       134           O   tau( 134) = (   0.7032578   0.0679167   0.4549235  )
       135           O   tau( 135) = (   0.9532536   0.5010675   0.0941125  )
       136           O   tau( 136) = (   0.9542108   0.5004850   0.4548244  )
       137           O   tau( 137) = (   0.0442264   0.3646387   0.2712215  )
       138           O   tau( 138) = (   0.0473726   0.3661935   0.6323364  )
       139           O   tau( 139) = (   0.2850029   0.8027294   0.2739784  )
       140           O   tau( 140) = (   0.2994217   0.7978114   0.6322789  )
       141           O   tau( 141) = (   0.5465367   0.3661019   0.2721945  )
       142           O   tau( 142) = (   0.5458365   0.3662757   0.6343273  )
       143           O   tau( 143) = (   0.8005412   0.7974294   0.2685971  )
       144           O   tau( 144) = (   0.7941707   0.7998788   0.6329655  )
       145           O   tau( 145) = (   0.1639407   0.7133214   0.2775189  )
       146           O   tau( 146) = (   0.1622433   0.7261017   0.6382280  )
       147           O   tau( 147) = (   0.4086136   0.2939336   0.2725516  )
       148           O   tau( 148) = (   0.4098184   0.2905947   0.6356232  )
       149           O   tau( 149) = (   0.6607736   0.7242774   0.2756917  )
       150           O   tau( 150) = (   0.6608947   0.7230557   0.6367716  )
       151           O   tau( 151) = (   0.9089817   0.2824433   0.2731757  )
       152           O   tau( 152) = (   0.9104424   0.2912536   0.6330885  )
       153           O   tau( 153) = (   0.0906378   0.5782086   0.0913682  )
       154           O   tau( 154) = (   0.0906009   0.5762691   0.4506693  )
       155           O   tau( 155) = (   0.3399201   0.1423360   0.0895030  )
       156           O   tau( 156) = (   0.3415705   0.1420731   0.4549305  )
       157           O   tau( 157) = (   0.5921483   0.5756318   0.0899717  )
       158           O   tau( 158) = (   0.5909800   0.5753729   0.4529794  )
       159           O   tau( 159) = (   0.8364751   0.1427458   0.0940817  )
       160           O   tau( 160) = (   0.8384864   0.1432386   0.4511780  )
       161           O   tau( 161) = (   0.2035432   0.2188215   0.0923884  )
       162           O   tau( 162) = (   0.2076252   0.2217684   0.4535957  )
       163           O   tau( 163) = (   0.4589432   0.6575010   0.0939720  )
       164           O   tau( 164) = (   0.4590296   0.6563649   0.4538537  )
       165           O   tau( 165) = (   0.7060099   0.2235537   0.0922203  )
       166           O   tau( 166) = (   0.7055908   0.2237160   0.4532084  )
       167           O   tau( 167) = (   0.9620062   0.6605740   0.0904601  )
       168           O   tau( 168) = (   0.9573229   0.6560504   0.4536586  )
       169           O   tau( 169) = (   0.0436391   0.2173490   0.2728723  )
       170           O   tau( 170) = (   0.0418114   0.2086653   0.6350092  )
       171           O   tau( 171) = (   0.2984457   0.6445034   0.2703899  )
       172           O   tau( 172) = (   0.2935034   0.6411164   0.6318441  )
       173           O   tau( 173) = (   0.5395792   0.2090123   0.2717426  )
       174           O   tau( 174) = (   0.5434736   0.2111893   0.6346620  )
       175           O   tau( 175) = (   0.7965260   0.6457714   0.2733616  )
       176           O   tau( 176) = (   0.7970943   0.6468622   0.6352588  )
       177           O   tau( 177) = (   0.0147932   0.3806285   0.0883144  )
       178           O   tau( 178) = (   0.0138444   0.3793281   0.4542419  )
       179           O   tau( 179) = (   0.2590061   0.8145808   0.0747400  )
       180           O   tau( 180) = (   0.2617469   0.8130797   0.4457974  )
       181           O   tau( 181) = (   0.5131592   0.3796123   0.0873365  )
       182           O   tau( 182) = (   0.5132453   0.3792788   0.4498925  )
       183           O   tau( 183) = (   0.7622890   0.8118774   0.0896557  )
       184           O   tau( 184) = (   0.7626648   0.8127625   0.4499466  )
       185           O   tau( 185) = (   0.2390988   0.0604591   0.2733165  )
       186           O   tau( 186) = (   0.2365395   0.0518314   0.6360423  )
       187           O   tau( 187) = (   0.4871417   0.4871708   0.2700308  )
       188           O   tau( 188) = (   0.4872054   0.4875413   0.6336874  )
       189           O   tau( 189) = (   0.7358858   0.0507332   0.2737585  )
       190           O   tau( 190) = (   0.7349423   0.0553704   0.6308313  )
       191           O   tau( 191) = (   0.9859034   0.4858154   0.2698742  )
       192           O   tau( 192) = (   0.9871860   0.4871843   0.6313687  )
       193           O   tau( 193) = (   0.0838321   0.6063338   0.2750211  )
       194           O   tau( 194) = (   0.0879682   0.6127033   0.6355900  )
       195           O   tau( 195) = (   0.3395752   0.1776651   0.2709070  )
       196           O   tau( 196) = (   0.3350817   0.1779071   0.6318677  )
       197           O   tau( 197) = (   0.5866884   0.6117227   0.2703335  )
       198           O   tau( 198) = (   0.5856554   0.6110713   0.6329469  )
       199           O   tau( 199) = (   0.8207515   0.1821243   0.2720437  )
       200           O   tau( 200) = (   0.8354291   0.1790969   0.6347675  )
       201           O   tau( 201) = (   0.1704676   0.6860516   0.0835158  )
       202           O   tau( 202) = (   0.1666789   0.6879732   0.4507416  )
       203           O   tau( 203) = (   0.4148158   0.2546545   0.0894969  )
       204           O   tau( 204) = (   0.4150233   0.2550134   0.4505534  )
       205           O   tau( 205) = (   0.6643191   0.6901062   0.0883341  )
       206           O   tau( 206) = (   0.6649904   0.6884806   0.4511182  )
       207           O   tau( 207) = (   0.9144219   0.2513104   0.0771221  )
       208           O   tau( 208) = (   0.9141035   0.2553178   0.4518188  )
       209           O   tau( 209) = (   0.0693636   0.2306087   0.0836603  )
       210           O   tau( 210) = (   0.0730543   0.2286887   0.4443851  )
       211           O   tau( 211) = (   0.3238115   0.6604875   0.0885147  )
       212           O   tau( 212) = (   0.3241741   0.6620312   0.4582061  )
       213           O   tau( 213) = (   0.5712985   0.2319210   0.0911646  )
       214           O   tau( 214) = (   0.5711084   0.2321836   0.4523261  )
       215           O   tau( 215) = (   0.8294297   0.6746647   0.1021182  )
       216           O   tau( 216) = (   0.8222253   0.6649355   0.4558330  )
       217           O   tau( 217) = (   0.1753826   0.1925905   0.2800559  )
       218           O   tau( 218) = (   0.1774437   0.2018723   0.6301341  )
       219           O   tau( 219) = (   0.4319569   0.6325379   0.2683523  )
       220           O   tau( 220) = (   0.4282743   0.6343626   0.6300311  )
       221           O   tau( 221) = (   0.6746544   0.2051648   0.2694422  )
       222           O   tau( 222) = (   0.6779835   0.2022960   0.6304712  )
       223           O   tau( 223) = (   0.9294213   0.6303100   0.2647186  )
       224           O   tau( 224) = (   0.9312583   0.6345699   0.6291505  )
       225           O   tau( 225) = (   0.1304404   0.8409598   0.0368459  )
       226           O   tau( 226) = (   0.1401655   0.8326425   0.3933956  )
       227           O   tau( 227) = (   0.3953597   0.3991658   0.0276564  )
       228           O   tau( 228) = (   0.3967007   0.3983006   0.3886409  )
       229           O   tau( 229) = (   0.6461509   0.8313452   0.0272009  )
       230           O   tau( 230) = (   0.6460499   0.8316413   0.3891331  )
       231           O   tau( 231) = (   0.8995075   0.3979613   0.0260393  )
       232           O   tau( 232) = (   0.9018562   0.3957561   0.3869041  )
       233           O   tau( 233) = (   0.0984888   0.4685330   0.3378058  )
       234           O   tau( 234) = (   0.0987595   0.4712589   0.6998868  )
       235           O   tau( 235) = (   0.3522319   0.0370189   0.3374261  )
       236           O   tau( 236) = (   0.3521328   0.0376499   0.6979729  )
       237           O   tau( 237) = (   0.5988849   0.4720519   0.3379982  )
       238           O   tau( 238) = (   0.6003004   0.4715775   0.6997582  )
       239           O   tau( 239) = (   0.8516681   0.0370700   0.3360619  )
       240           O   tau( 240) = (   0.8463221   0.0396893   0.6983774  )
       241           O   tau( 241) = (   0.0482971   0.7147589   0.2079142  )
       242           O   tau( 242) = (   0.0462682   0.7195721   0.5695186  )
       243           O   tau( 243) = (   0.2904737   0.2814343   0.2066508  )
       244           O   tau( 244) = (   0.2926254   0.2869007   0.5692969  )
       245           O   tau( 245) = (   0.5444661   0.7212056   0.2080935  )
       246           O   tau( 246) = (   0.5442034   0.7200612   0.5695743  )
       247           O   tau( 247) = (   0.7924560   0.2942068   0.2065642  )
       248           O   tau( 248) = (   0.7926615   0.2849809   0.5675716  )
       249           O   tau( 249) = (   0.2074899   0.5859434   0.1597151  )
       250           O   tau( 250) = (   0.2071588   0.5822899   0.5186594  )
       251           O   tau( 251) = (   0.4568138   0.1488526   0.1564912  )
       252           O   tau( 252) = (   0.4593016   0.1516478   0.5196903  )
       253           O   tau( 253) = (   0.7087879   0.5881887   0.1577257  )
       254           O   tau( 254) = (   0.7081104   0.5846383   0.5197331  )
       255           O   tau( 255) = (   0.9522674   0.1607588   0.1633508  )
       256           O   tau( 256) = (   0.9566087   0.1495883   0.5182546  )
       257           O   tau( 257) = (   0.1469802   0.3229592   0.0281628  )
       258           O   tau( 258) = (   0.1474347   0.3229954   0.3880453  )
       259           O   tau( 259) = (   0.3935240   0.7542378   0.0268919  )
       260           O   tau( 260) = (   0.3896300   0.7504788   0.3856388  )
       261           O   tau( 261) = (   0.6431903   0.3221157   0.0253161  )
       262           O   tau( 262) = (   0.6421399   0.3229358   0.3873422  )
       263           O   tau( 263) = (   0.8953548   0.7594421   0.0236426  )
       264           O   tau( 264) = (   0.8915539   0.7530656   0.3867115  )
       265           O   tau( 265) = (   0.0822530   0.0965272   0.3170660  )
       266           O   tau( 266) = (   0.1111125   0.1109967   0.6966596  )
       267           O   tau( 267) = (   0.3610742   0.5463292   0.3385940  )
       268           O   tau( 268) = (   0.3607831   0.5453394   0.6997587  )
       269           O   tau( 269) = (   0.6097137   0.1142527   0.3385430  )
       270           O   tau( 270) = (   0.6108276   0.1142246   0.7012292  )
       271           O   tau( 271) = (   0.8618266   0.5472652   0.3405364  )
       272           O   tau( 272) = (   0.8635062   0.5500088   0.7029196  )
       273           O   tau( 273) = (   0.1009205   0.4686206   0.2061721  )
       274           O   tau( 274) = (   0.1022587   0.4710884   0.5680573  )
       275           O   tau( 275) = (   0.3504172   0.0344665   0.2054666  )
       276           O   tau( 276) = (   0.3482023   0.0384663   0.5663205  )
       277           O   tau( 277) = (   0.6021343   0.4700082   0.2064127  )
       278           O   tau( 278) = (   0.6012784   0.4702705   0.5683511  )
       279           O   tau( 279) = (   0.8485857   0.0411010   0.2055484  )
       280           O   tau( 280) = (   0.8499886   0.0379129   0.5672508  )
       281           O   tau( 281) = (   0.1620424   0.8205043   0.1618964  )
       282           O   tau( 282) = (   0.1561631   0.8281574   0.5229802  )
       283           O   tau( 283) = (   0.4033648   0.3939863   0.1583612  )
       284           O   tau( 284) = (   0.4027540   0.3939983   0.5197626  )
       285           O   tau( 285) = (   0.6516282   0.8274932   0.1588747  )
       286           O   tau( 286) = (   0.6523616   0.8268896   0.5204634  )
       287           O   tau( 287) = (   0.9042882   0.3912170   0.1578198  )
       288           O   tau( 288) = (   0.8996323   0.3952405   0.5188532  )
       289           O   tau( 289) = (   0.2094168   0.5710384   0.0285014  )
       290           O   tau( 290) = (   0.2101040   0.5805706   0.3869914  )
       291           O   tau( 291) = (   0.4580472   0.1469256   0.0250019  )
       292           O   tau( 292) = (   0.4580808   0.1461861   0.3880355  )
       293           O   tau( 293) = (   0.7112753   0.5839100   0.0259648  )
       294           O   tau( 294) = (   0.7090220   0.5809941   0.3878175  )
       295           O   tau( 295) = (   0.9544164   0.1282044   0.0352316  )
       296           O   tau( 296) = (   0.9564583   0.1475351   0.3870250  )
       297           O   tau( 297) = (   0.0427032   0.7152374   0.3386244  )
       298           O   tau( 298) = (   0.0431155   0.7190281   0.7007038  )
       299           O   tau( 299) = (   0.2911863   0.2792319   0.3384520  )
       300           O   tau( 300) = (   0.2913507   0.2808432   0.7009639  )
       301           O   tau( 301) = (   0.5419086   0.7149218   0.3393935  )
       302           O   tau( 302) = (   0.5416485   0.7149147   0.7008108  )
       303           O   tau( 303) = (   0.7904580   0.2914459   0.3382271  )
       304           O   tau( 304) = (   0.7917975   0.2857542   0.6987861  )
       305           O   tau( 305) = (   0.0983588   0.1201225   0.1965682  )
       306           O   tau( 306) = (   0.1049960   0.1108220   0.5661536  )
       307           O   tau( 307) = (   0.3566412   0.5416064   0.2068475  )
       308           O   tau( 308) = (   0.3566577   0.5407682   0.5683967  )
       309           O   tau( 309) = (   0.6058537   0.1107481   0.2070415  )
       310           O   tau( 310) = (   0.6037199   0.1100818   0.5697812  )
       311           O   tau( 311) = (   0.8493077   0.5395832   0.2095537  )
       312           O   tau( 312) = (   0.8538120   0.5429992   0.5714048  )
       313           O   tau( 313) = (   0.1364644   0.3144489   0.1599561  )
       314           O   tau( 314) = (   0.1369382   0.3169628   0.5191506  )
       315           O   tau( 315) = (   0.3855151   0.7522398   0.1588112  )
       316           O   tau( 316) = (   0.3943390   0.7566910   0.5173433  )
       317           O   tau( 317) = (   0.6405041   0.3229446   0.1567301  )
       318           O   tau( 318) = (   0.6408757   0.3224817   0.5189343  )
       319           O   tau( 319) = (   0.9136642   0.7698507   0.1516122  )
       320           O   tau( 320) = (   0.8943714   0.7568046   0.5179166  )
       321           O   tau( 321) = (  -0.0034324  -0.0108601   0.2918585  )
       322           O   tau( 322) = (  -0.0008072   0.0012680   0.6429876  )
       323           O   tau( 323) = (   0.2507653   0.4307728   0.2843393  )
       324           O   tau( 324) = (   0.2507547   0.4320877   0.6456524  )
       325           O   tau( 325) = (   0.4998307  -0.0007775   0.2856541  )
       326           O   tau( 326) = (   0.4999675   0.0003305   0.6460026  )
       327           O   tau( 327) = (   0.7492561   0.4355431   0.2876922  )
       328           O   tau( 328) = (   0.7507158   0.4345314   0.6474424  )
       329           O   tau( 329) = (   0.0126345   0.0115937   0.1562540  )
       330           O   tau( 330) = (  -0.0010826  -0.0011402   0.4621029  )
       331           O   tau( 331) = (   0.2498642   0.4308178   0.1103549  )
       332           O   tau( 332) = (   0.2497264   0.4316862   0.4677733  )
       333           O   tau( 333) = (   0.4980887  -0.0011116   0.1045529  )
       334           O   tau( 334) = (   0.4997613   0.0001333   0.4645460  )
       335           O   tau( 335) = (   0.7517043   0.4357281   0.1018319  )
       336           O   tau( 336) = (   0.7495397   0.4342563   0.4650787  )
       337           H   tau( 337) = (   0.0030696  -0.0026494   0.3425216  )
       338           H   tau( 338) = (  -0.0022975  -0.0028183   0.6939675  )
       339           H   tau( 339) = (   0.2515531   0.4303554   0.3356345  )
       340           H   tau( 340) = (   0.2508529   0.4325871   0.6968923  )
       341           H   tau( 341) = (   0.4987833  -0.0004302   0.3369605  )
       342           H   tau( 342) = (   0.4983629   0.0007084   0.6972543  )
       343           H   tau( 343) = (   0.7484603   0.4336306   0.3389302  )
       344           H   tau( 344) = (   0.7499142   0.4332491   0.6987244  )
       345           H   tau( 345) = (  -0.0213010  -0.0277862   0.1629598  )
       346           H   tau( 346) = (  -0.0040227  -0.0027078   0.5133195  )
       347           H   tau( 347) = (   0.2513233   0.4315257   0.1615928  )
       348           H   tau( 348) = (   0.2505027   0.4330473   0.5190520  )
       349           H   tau( 349) = (   0.4978563   0.0000062   0.1558091  )
       350           H   tau( 350) = (   0.4992538  -0.0007659   0.5158396  )
       351           H   tau( 351) = (   0.7515904   0.4344274   0.1530984  )
       352           H   tau( 352) = (   0.7488602   0.4341529   0.5163738  )
       353           Fe  tau( 353) = (   0.0467244   0.0478600   0.2383880  )

   Crystallographic axes

     site n.     atom                  positions (cryst. coord.)
         1           Ca  tau(   1) = ( -0.0005975  0.6657753  0.0004846  )
         2           Ca  tau(   2) = ( -0.0028036  0.6623880  0.5021472  )
         3           Ca  tau(   3) = (  0.2502604  0.1680043  0.0001915  )
         4           Ca  tau(   4) = (  0.2602992  0.1704175  0.5054013  )
         5           Ca  tau(   5) = (  0.5000188  0.6675690  0.0006404  )
         6           Ca  tau(   6) = (  0.5014741  0.6662910  0.5014496  )
         7           Ca  tau(   7) = (  0.7467890  0.1686341  0.0002417  )
         8           Ca  tau(   8) = (  0.7414015  0.1671970  0.5028860  )
         9           Ca  tau(   9) = ( -0.0038443  0.3392681  0.5012041  )
        10           Ca  tau(  10) = (  0.0001181  0.3397467  0.9960586  )
        11           Ca  tau(  11) = (  0.2593177  0.8214285  0.5042273  )
        12           Ca  tau(  12) = (  0.2580996  0.8293656  0.9957030  )
        13           Ca  tau(  13) = (  0.5009556  0.3339467  0.5001071  )
        14           Ca  tau(  14) = (  0.5013866  0.3327728  0.9993905  )
        15           Ca  tau(  15) = (  0.7516764  0.8322369  0.5019127  )
        16           Ca  tau(  16) = (  0.7522541  0.8336302  1.0005112  )
        17           Ca  tau(  17) = ( -0.0040108  0.3354407  0.2467540  )
        18           Ca  tau(  18) = (  0.0011549  0.3324239  0.7502179  )
        19           Ca  tau(  19) = (  0.2537677  0.8260358  0.2470762  )
        20           Ca  tau(  20) = (  0.2488791  0.8345030  0.7514818  )
        21           Ca  tau(  21) = (  0.4993025  0.3357736  0.2501262  )
        22           Ca  tau(  22) = (  0.4996919  0.3344412  0.7516004  )
        23           Ca  tau(  23) = (  0.7431867  0.8325650  0.2527912  )
        24           Ca  tau(  24) = (  0.7474944  0.8338438  0.7524347  )
        25           Ca  tau(  25) = (  0.0039874  0.6641146  0.2494418  )
        26           Ca  tau(  26) = (  0.0040680  0.6670211  0.7498704  )
        27           Ca  tau(  27) = (  0.2574310  0.1693545  0.2485300  )
        28           Ca  tau(  28) = (  0.2510961  0.1647431  0.7506175  )
        29           Ca  tau(  29) = (  0.5035903  0.6652335  0.2492488  )
        30           Ca  tau(  30) = (  0.5022122  0.6656482  0.7500976  )
        31           Ca  tau(  31) = (  0.7431638  0.1661023  0.2502445  )
        32           Ca  tau(  32) = (  0.7505885  0.1691402  0.7498936  )
        33           Ca  tau(  33) = (  0.0675583  0.8626310  0.1286175  )
        34           Ca  tau(  34) = (  0.0615386  0.8712213  0.6279391  )
        35           Ca  tau(  35) = (  0.3122861  0.3747430  0.1253701  )
        36           Ca  tau(  36) = (  0.3122933  0.3746297  0.6268300  )
        37           Ca  tau(  37) = (  0.5606917  0.8746286  0.1253465  )
        38           Ca  tau(  38) = (  0.5621594  0.8742356  0.6270403  )
        39           Ca  tau(  39) = (  0.8117285  0.3757032  0.1226637  )
        40           Ca  tau(  40) = (  0.8108714  0.3761131  0.6268839  )
        41           Ca  tau(  41) = (  0.1886606  0.6228369  0.3763977  )
        42           Ca  tau(  42) = (  0.1898458  0.6246881  0.8750027  )
        43           Ca  tau(  43) = (  0.4424349  0.1259113  0.3751854  )
        44           Ca  tau(  44) = (  0.4389195  0.1262489  0.8742741  )
        45           Ca  tau(  45) = (  0.6889860  0.6261594  0.3757188  )
        46           Ca  tau(  46) = (  0.6887689  0.6260419  0.8756701  )
        47           Ca  tau(  47) = (  0.9207030  0.1431427  0.3793898  )
        48           Ca  tau(  48) = (  0.9361998  0.1257572  0.8754729  )
        49           Ca  tau(  49) = (  0.1860429  0.3754759  0.3761653  )
        50           Ca  tau(  50) = (  0.1868872  0.3754762  0.8745412  )
        51           Ca  tau(  51) = (  0.4392861  0.8730445  0.3755344  )
        52           Ca  tau(  52) = (  0.4381058  0.8752095  0.8750911  )
        53           Ca  tau(  53) = (  0.6837827  0.3808000  0.3753765  )
        54           Ca  tau(  54) = (  0.6864201  0.3768578  0.8749372  )
        55           Ca  tau(  55) = (  0.9313239  0.8648398  0.3777416  )
        56           Ca  tau(  56) = (  0.9373392  0.8749959  0.8728177  )
        57           Ca  tau(  57) = (  0.0660719  0.1247741  0.1110074  )
        58           Ca  tau(  58) = (  0.0606124  0.1225498  0.6271923  )
        59           Ca  tau(  59) = (  0.3161101  0.6191358  0.1252333  )
        60           Ca  tau(  60) = (  0.3150062  0.6214475  0.6264922  )
        61           Ca  tau(  61) = (  0.5621602  0.1242931  0.1247219  )
        62           Ca  tau(  62) = (  0.5635917  0.1245545  0.6269382  )
        63           Ca  tau(  63) = (  0.8143273  0.6295465  0.1270434  )
        64           Ca  tau(  64) = (  0.8133905  0.6252774  0.6282226  )
        65           Ca  tau(  65) = (  0.1269366  0.5000606  0.1250174  )
        66           Ca  tau(  66) = (  0.1256336  0.4997457  0.6259735  )
        67           Ca  tau(  67) = (  0.3738487 -0.0001793  0.1222683  )
        68           Ca  tau(  68) = (  0.3752997 -0.0002359  0.6256420  )
        69           Ca  tau(  69) = (  0.6253678  0.5010684  0.1242568  )
        70           Ca  tau(  70) = (  0.6243185  0.5018830  0.6253720  )
        71           Ca  tau(  71) = (  0.8639559  0.0106356  0.1222234  )
        72           Ca  tau(  72) = (  0.8727557  0.0012497  0.6249863  )
        73           Ca  tau(  73) = (  0.1623380  0.9635528  0.3857421  )
        74           Ca  tau(  74) = (  0.1247609  0.9982090  0.8778017  )
        75           Ca  tau(  75) = (  0.3769334  0.4989644  0.3760105  )
        76           Ca  tau(  76) = (  0.3764724  0.4981999  0.8755669  )
        77           Ca  tau(  77) = (  0.6237610  0.9986036  0.3773752  )
        78           Ca  tau(  78) = (  0.6244505  0.9996416  0.8758437  )
        79           Ca  tau(  79) = (  0.8728873  0.4984195  0.3758984  )
        80           Ca  tau(  80) = (  0.8747426  0.5005116  0.8756567  )
        81           P   tau(  81) = (  0.1896198  0.9860956  0.1275565  )
        82           P   tau(  82) = (  0.1910466  0.9858702  0.6276321  )
        83           P   tau(  83) = (  0.4420626  0.4853483  0.1262393  )
        84           P   tau(  84) = (  0.4421168  0.4850375  0.6263732  )
        85           P   tau(  85) = (  0.6906178  0.9847157  0.1269974  )
        86           P   tau(  86) = (  0.6911107  0.9852186  0.6270957  )
        87           P   tau(  87) = (  0.9427633  0.4852150  0.1266124  )
        88           P   tau(  88) = (  0.9422426  0.4848519  0.6275941  )
        89           P   tau(  89) = (  0.0572090  0.5139325  0.3751801  )
        90           P   tau(  90) = (  0.0588053  0.5161598  0.8750730  )
        91           P   tau(  91) = (  0.3087883  0.0179968  0.3766361  )
        92           P   tau(  92) = (  0.3089983  0.0148417  0.8755334  )
        93           P   tau(  93) = (  0.5585393  0.5159811  0.3756690  )
        94           P   tau(  94) = (  0.5585733  0.5159342  0.8765407  )
        95           P   tau(  95) = (  0.8084016  0.0145480  0.3745578  )
        96           P   tau(  96) = (  0.8059224  0.0166131  0.8736542  )
        97           P   tau(  97) = (  0.0857846  0.7943422  0.3801665  )
        98           P   tau(  98) = (  0.0867136  0.8022420  0.8793384  )
        99           P   tau(  99) = (  0.3349331  0.3000674  0.3762459  )
       100           P   tau( 100) = (  0.3342258  0.3003779  0.8769775  )
       101           P   tau( 101) = (  0.5851027  0.8009840  0.3780723  )
       102           P   tau( 102) = (  0.5850297  0.8004398  0.8778606  )
       103           P   tau( 103) = (  0.8293254  0.3052293  0.3766853  )
       104           P   tau( 104) = (  0.8344767  0.3017788  0.8759689  )
       105           P   tau( 105) = (  0.1680564  0.6971598  0.1250957  )
       106           P   tau( 106) = (  0.1666583  0.6992600  0.6248512  )
       107           P   tau( 107) = (  0.4160054  0.1992480  0.1244729  )
       108           P   tau( 108) = (  0.4172244  0.1997889  0.6267322  )
       109           P   tau( 109) = (  0.6667837  0.7020450  0.1248853  )
       110           P   tau( 110) = (  0.6663849  0.7001000  0.6260788  )
       111           P   tau( 111) = (  0.9130943  0.1972994  0.1277438  )
       112           P   tau( 112) = (  0.9141800  0.2000803  0.6254628  )
       113           P   tau( 113) = (  0.1408721  0.3129528  0.1257317  )
       114           P   tau( 114) = (  0.1430440  0.3136029  0.6241375  )
       115           P   tau( 115) = (  0.3929151  0.8139348  0.1274190  )
       116           P   tau( 116) = (  0.3941145  0.8143312  0.6277573  )
       117           P   tau( 117) = (  0.6418603  0.3164548  0.1263278  )
       118           P   tau( 118) = (  0.6415530  0.3168488  0.6262904  )
       119           P   tau( 119) = (  0.9004366  0.8246964  0.1264573  )
       120           P   tau( 120) = (  0.8929595  0.8155261  0.6275582  )
       121           P   tau( 121) = (  0.1019626  0.1888631  0.3715804  )
       122           P   tau( 122) = (  0.1071742  0.1846007  0.8726869  )
       123           P   tau( 123) = (  0.3607674  0.6833448  0.3744998  )
       124           P   tau( 124) = (  0.3583918  0.6827897  0.8742008  )
       125           P   tau( 125) = (  0.6055947  0.1861096  0.3755013  )
       126           P   tau( 126) = (  0.6072605  0.1853290  0.8762321  )
       127           P   tau( 127) = (  0.8570957  0.6827646  0.3760423  )
       128           P   tau( 128) = (  0.8595251  0.6865064  0.8769316  )
       129           O   tau( 129) = (  0.2025275  0.0788979  0.1355622  )
       130           O   tau( 130) = (  0.2020966  0.0795289  0.6230078  )
       131           O   tau( 131) = (  0.4547271  0.5784438  0.1276516  )
       132           O   tau( 132) = (  0.4547168  0.5780698  0.6275615  )
       133           O   tau( 133) = (  0.7048103  0.0774045  0.1275127  )
       134           O   tau( 134) = (  0.7032578  0.0784235  0.6288764  )
       135           O   tau( 135) = (  0.9532536  0.5785832  0.1300991  )
       136           O   tau( 136) = (  0.9542108  0.5779106  0.6287393  )
       137           O   tau( 137) = (  0.0442264  0.4210487  0.3749307  )
       138           O   tau( 138) = (  0.0473726  0.4228440  0.8741280  )
       139           O   tau( 139) = (  0.2850029  0.9269125  0.3787417  )
       140           O   tau( 140) = (  0.2994217  0.9212337  0.8740486  )
       141           O   tau( 141) = (  0.5465367  0.4227382  0.3762757  )
       142           O   tau( 142) = (  0.5458365  0.4229389  0.8768802  )
       143           O   tau( 143) = (  0.8005412  0.9207926  0.3713028  )
       144           O   tau( 144) = (  0.7941707  0.9236210  0.8749977  )
       145           O   tau( 145) = (  0.1639407  0.8236729  0.3836361  )
       146           O   tau( 146) = (  0.1622433  0.8384305  0.8822725  )
       147           O   tau( 147) = (  0.4086136  0.3394054  0.3767694  )
       148           O   tau( 148) = (  0.4098184  0.3355500  0.8786717  )
       149           O   tau( 149) = (  0.6607736  0.8363239  0.3811102  )
       150           O   tau( 150) = (  0.6608947  0.8349132  0.8802593  )
       151           O   tau( 151) = (  0.9089817  0.3261376  0.3776321  )
       152           O   tau( 152) = (  0.9104424  0.3363109  0.8751678  )
       153           O   tau( 153) = (  0.0906378  0.6676581  0.1263054  )
       154           O   tau( 154) = (  0.0906009  0.6654186  0.6229955  )
       155           O   tau( 155) = (  0.3399201  0.1643556  0.1237270  )
       156           O   tau( 156) = (  0.3415705  0.1640520  0.6288860  )
       157           O   tau( 157) = (  0.5921483  0.6646826  0.1243750  )
       158           O   tau( 158) = (  0.5909800  0.6643837  0.6261889  )
       159           O   tau( 159) = (  0.8364751  0.1648288  0.1300566  )
       160           O   tau( 160) = (  0.8384864  0.1653977  0.6236986  )
       161           O   tau( 161) = (  0.2035432  0.2526735  0.1277158  )
       162           O   tau( 162) = (  0.2076252  0.2560762  0.6270409  )
       163           O   tau( 163) = (  0.4589432  0.7592171  0.1299048  )
       164           O   tau( 164) = (  0.4590296  0.7579053  0.6273974  )
       165           O   tau( 165) = (  0.7060099  0.2581378  0.1274833  )
       166           O   tau( 166) = (  0.7055908  0.2583251  0.6265055  )
       167           O   tau( 167) = (  0.9620062  0.7627656  0.1250501  )
       168           O   tau( 168) = (  0.9573229  0.7575421  0.6271278  )
       169           O   tau( 169) = (  0.0436391  0.2509732  0.3772127  )
       170           O   tau( 170) = (  0.0418114  0.2409460  0.8778229  )
       171           O   tau( 171) = (  0.2984457  0.7442088  0.3737811  )
       172           O   tau( 172) = (  0.2935034  0.7402978  0.8734476  )
       173           O   tau( 173) = (  0.5395792  0.2413467  0.3756511  )
       174           O   tau( 174) = (  0.5434736  0.2438605  0.8773429  )
       175           O   tau( 175) = (  0.7965260  0.7456729  0.3778891  )
       176           O   tau( 176) = (  0.7970943  0.7469325  0.8781679  )
       177           O   tau( 177) = (  0.0147932  0.4395121  0.1220839  )
       178           O   tau( 178) = (  0.0138444  0.4380105  0.6279341  )
       179           O   tau( 179) = (  0.2590061  0.9405973  0.1033190  )
       180           O   tau( 180) = (  0.2617469  0.9388640  0.6162607  )
       181           O   tau( 181) = (  0.5131592  0.4383387  0.1207320  )
       182           O   tau( 182) = (  0.5132453  0.4379537  0.6219217  )
       183           O   tau( 183) = (  0.7622890  0.9374758  0.1239380  )
       184           O   tau( 184) = (  0.7626648  0.9384978  0.6219964  )
       185           O   tau( 185) = (  0.2390988  0.0698121  0.3778269  )
       186           O   tau( 186) = (  0.2365395  0.0598498  0.8792511  )
       187           O   tau( 187) = (  0.4871417  0.5625366  0.3732846  )
       188           O   tau( 188) = (  0.4872054  0.5629644  0.8759957  )
       189           O   tau( 189) = (  0.7358858  0.0585817  0.3784378  )
       190           O   tau( 190) = (  0.7349423  0.0639363  0.8720475  )
       191           O   tau( 191) = (  0.9859034  0.5609716  0.3730683  )
       192           O   tau( 192) = (  0.9871860  0.5625523  0.8727903  )
       193           O   tau( 193) = (  0.0838321  0.7001343  0.3801832  )
       194           O   tau( 194) = (  0.0879682  0.7074891  0.8786258  )
       195           O   tau( 195) = (  0.3395752  0.2051501  0.3744960  )
       196           O   tau( 196) = (  0.3350817  0.2054295  0.8734802  )
       197           O   tau( 197) = (  0.5866884  0.7063569  0.3737031  )
       198           O   tau( 198) = (  0.5856554  0.7056047  0.8749720  )
       199           O   tau( 199) = (  0.8207515  0.2102992  0.3760673  )
       200           O   tau( 200) = (  0.8354291  0.2068034  0.8774888  )
       201           O   tau( 201) = (  0.1704676  0.7921845  0.1154504  )
       202           O   tau( 202) = (  0.1666789  0.7944034  0.6230954  )
       203           O   tau( 203) = (  0.4148158  0.2940498  0.1237186  )
       204           O   tau( 204) = (  0.4150233  0.2944642  0.6228352  )
       205           O   tau( 205) = (  0.6643191  0.7968663  0.1221112  )
       206           O   tau( 206) = (  0.6649904  0.7949892  0.6236160  )
       207           O   tau( 207) = (  0.9144219  0.2901884  0.1066120  )
       208           O   tau( 208) = (  0.9141035  0.2948157  0.6245845  )
       209           O   tau( 209) = (  0.0693636  0.2662841  0.1156502  )
       210           O   tau( 210) = (  0.0730543  0.2640671  0.6143083  )
       211           O   tau( 211) = (  0.3238115  0.7626656  0.1223608  )
       212           O   tau( 212) = (  0.3241741  0.7644482  0.6334141  )
       213           O   tau( 213) = (  0.5712985  0.2677995  0.1260240  )
       214           O   tau( 214) = (  0.5711084  0.2681027  0.6252858  )
       215           O   tau( 215) = (  0.8294297  0.7790361  0.1411659  )
       216           O   tau( 216) = (  0.8222253  0.7678018  0.6301337  )
       217           O   tau( 217) = (  0.1753826  0.2223845  0.3871432  )
       218           O   tau( 218) = (  0.1774437  0.2331022  0.8710837  )
       219           O   tau( 219) = (  0.4319569  0.7303922  0.3709643  )
       220           O   tau( 220) = (  0.4282743  0.7324992  0.8709412  )
       221           O   tau( 221) = (  0.6746544  0.2369040  0.3724711  )
       222           O   tau( 222) = (  0.6779835  0.2335914  0.8715497  )
       223           O   tau( 223) = (  0.9294213  0.7278197  0.3659413  )
       224           O   tau( 224) = (  0.9312583  0.7327385  0.8697240  )
       225           O   tau( 225) = (  0.1304404  0.9710572  0.0509350  )
       226           O   tau( 226) = (  0.1401655  0.9614532  0.5438215  )
       227           O   tau( 227) = (  0.3953597  0.4609172  0.0382316  )
       228           O   tau( 228) = (  0.3967007  0.4599181  0.5372487  )
       229           O   tau( 229) = (  0.6461509  0.9599552  0.0376020  )
       230           O   tau( 230) = (  0.6460499  0.9602971  0.5379292  )
       231           O   tau( 231) = (  0.8995075  0.4595264  0.0359961  )
       232           O   tau( 232) = (  0.9018562  0.4569800  0.5348478  )
       233           O   tau( 233) = (  0.0984888  0.5410156  0.4669754  )
       234           O   tau( 234) = (  0.0987595  0.5441632  0.9675084  )
       235           O   tau( 235) = (  0.3522319  0.0427458  0.4664505  )
       236           O   tau( 236) = (  0.3521328  0.0434744  0.9648626  )
       237           O   tau( 237) = (  0.5988849  0.5450788  0.4672413  )
       238           O   tau( 238) = (  0.6003004  0.5445311  0.9673305  )
       239           O   tau( 239) = (  0.8516681  0.0428047  0.4645647  )
       240           O   tau( 240) = (  0.8463221  0.0458292  0.9654217  )
       241           O   tau( 241) = (  0.0482971  0.8253329  0.2874160  )
       242           O   tau( 242) = (  0.0462682  0.8308907  0.7872901  )
       243           O   tau( 243) = (  0.2904737  0.3249725  0.2856696  )
       244           O   tau( 244) = (  0.2926254  0.3312846  0.7869837  )
       245           O   tau( 245) = (  0.5444661  0.8327769  0.2876639  )
       246           O   tau( 246) = (  0.5442034  0.8314555  0.7873671  )
       247           O   tau( 247) = (  0.7924560  0.3397209  0.2855499  )
       248           O   tau( 248) = (  0.7926615  0.3290678  0.7845986  )
       249           O   tau( 249) = (  0.2074899  0.6765895  0.2207867  )
       250           O   tau( 250) = (  0.2071588  0.6723708  0.7169835  )
       251           O   tau( 251) = (  0.4568138  0.1718803  0.2163301  )
       252           O   tau( 252) = (  0.4593016  0.1751078  0.7184085  )
       253           O   tau( 253) = (  0.7087879  0.6791822  0.2180366  )
       254           O   tau( 254) = (  0.7081104  0.6750825  0.7184678  )
       255           O   tau( 255) = (  0.9522674  0.1856284  0.2258126  )
       256           O   tau( 256) = (  0.9566087  0.1727297  0.7164239  )
       257           O   tau( 257) = (  0.1469802  0.3729214  0.0389316  )
       258           O   tau( 258) = (  0.1474347  0.3729631  0.5364253  )
       259           O   tau( 259) = (  0.3935240  0.8709192  0.0371748  )
       260           O   tau( 260) = (  0.3896300  0.8665786  0.5330987  )
       261           O   tau( 261) = (  0.6431903  0.3719474  0.0349965  )
       262           O   tau( 262) = (  0.6421399  0.3728943  0.5354534  )
       263           O   tau( 263) = (  0.8953548  0.8769286  0.0326830  )
       264           O   tau( 264) = (  0.8915539  0.8695657  0.5345815  )
       265           O   tau( 265) = (  0.0822530  0.1114600  0.4383051  )
       266           O   tau( 266) = (  0.1111125  0.1281680  0.9630471  )
       267           O   tau( 267) = (  0.3610742  0.6308470  0.4680650  )
       268           O   tau( 268) = (  0.3607831  0.6297040  0.9673313  )
       269           O   tau( 269) = (  0.6097137  0.1319277  0.4679945  )
       270           O   tau( 270) = (  0.6108276  0.1318953  0.9693640  )
       271           O   tau( 271) = (  0.8618266  0.6319277  0.4707501  )
       272           O   tau( 272) = (  0.8635062  0.6350958  0.9717008  )
       273           O   tau( 273) = (  0.1009205  0.5411167  0.2850079  )
       274           O   tau( 274) = (  0.1022587  0.5439663  0.7852701  )
       275           O   tau( 275) = (  0.3504172  0.0397985  0.2840326  )
       276           O   tau( 276) = (  0.3482023  0.0444171  0.7828691  )
       277           O   tau( 277) = (  0.6021343  0.5427189  0.2853404  )
       278           O   tau( 278) = (  0.6012784  0.5430218  0.7856762  )
       279           O   tau( 279) = (  0.8485857  0.0474594  0.2841456  )
       280           O   tau( 280) = (  0.8499886  0.0437781  0.7841552  )
       281           O   tau( 281) = (  0.1620424  0.9474372  0.2238020  )
       282           O   tau( 282) = (  0.1561631  0.9562743  0.7229565  )
       283           O   tau( 283) = (  0.4033648  0.4549364  0.2189151  )
       284           O   tau( 284) = (  0.4027540  0.4549503  0.7185086  )
       285           O   tau( 285) = (  0.6516282  0.9555072  0.2196250  )
       286           O   tau( 286) = (  0.6523616  0.9548103  0.7194773  )
       287           O   tau( 287) = (  0.9042882  0.4517386  0.2181666  )
       288           O   tau( 288) = (  0.8996323  0.4563846  0.7172514  )
       289           O   tau( 289) = (  0.2094168  0.6593787  0.0393997  )
       290           O   tau( 290) = (  0.2101040  0.6703856  0.5349684  )
       291           O   tau( 291) = (  0.4580472  0.1696552  0.0345621  )
       292           O   tau( 292) = (  0.4580808  0.1688012  0.5364118  )
       293           O   tau( 293) = (  0.7112753  0.6742415  0.0358931  )
       294           O   tau( 294) = (  0.7090220  0.6708746  0.5361105  )
       295           O   tau( 295) = (  0.9544164  0.1480378  0.0487033  )
       296           O   tau( 296) = (  0.9564583  0.1703589  0.5350149  )
       297           O   tau( 297) = (  0.0427032  0.8258854  0.4681070  )
       298           O   tau( 298) = (  0.0431155  0.8302626  0.9686377  )
       299           O   tau( 299) = (  0.2911863  0.3224294  0.4678686  )
       300           O   tau( 300) = (  0.2913507  0.3242899  0.9689973  )
       301           O   tau( 301) = (  0.5419086  0.8255210  0.4691703  )
       302           O   tau( 302) = (  0.5416485  0.8255128  0.9687856  )
       303           O   tau( 303) = (  0.7904580  0.3365329  0.4675578  )
       304           O   tau( 304) = (  0.7917975  0.3299607  0.9659868  )
       305           O   tau( 305) = (  0.0983588  0.1387056  0.2717315  )
       306           O   tau( 306) = (  0.1049960  0.1279663  0.7826384  )
       307           O   tau( 307) = (  0.3566412  0.6253935  0.2859416  )
       308           O   tau( 308) = (  0.3566577  0.6244256  0.7857392  )
       309           O   tau( 309) = (  0.6058537  0.1278809  0.2862097  )
       310           O   tau( 310) = (  0.6037199  0.1271116  0.7876532  )
       311           O   tau( 311) = (  0.8493077  0.6230573  0.2896824  )
       312           O   tau( 312) = (  0.8538120  0.6270018  0.7898976  )
       313           O   tau( 313) = (  0.1364644  0.3630945  0.2211199  )
       314           O   tau( 314) = (  0.1369382  0.3659973  0.7176625  )
       315           O   tau( 315) = (  0.3855151  0.8686121  0.2195371  )
       316           O   tau( 316) = (  0.3943390  0.8737519  0.7151642  )
       317           O   tau( 317) = (  0.6405041  0.3729045  0.2166603  )
       318           O   tau( 318) = (  0.6408757  0.3723699  0.7173635  )
       319           O   tau( 319) = (  0.9136642  0.8889475  0.2095854  )
       320           O   tau( 320) = (  0.8943714  0.8738830  0.7159567  )
       321           O   tau( 321) = ( -0.0034324 -0.0125401  0.4034589  )
       322           O   tau( 322) = ( -0.0008072  0.0014642  0.8888521  )
       323           O   tau( 323) = (  0.2507653  0.4974138  0.3930644  )
       324           O   tau( 324) = (  0.2507547  0.4989321  0.8925358  )
       325           O   tau( 325) = (  0.4998307 -0.0008978  0.3948821  )
       326           O   tau( 326) = (  0.4999675  0.0003816  0.8930200  )
       327           O   tau( 327) = (  0.7492561  0.5029221  0.3976995  )
       328           O   tau( 328) = (  0.7507158  0.5017539  0.8950103  )
       329           O   tau( 329) = (  0.0126345  0.0133873  0.2160021  )
       330           O   tau( 330) = ( -0.0010826 -0.0013165  0.6388009  )
       331           O   tau( 331) = (  0.2498642  0.4974658  0.1525522  )
       332           O   tau( 332) = (  0.2497264  0.4984685  0.6466396  )
       333           O   tau( 333) = (  0.4980887 -0.0012835  0.1445316  )
       334           O   tau( 334) = (  0.4997613  0.0001539  0.6421783  )
       335           O   tau( 335) = (  0.7517043  0.5031357  0.1407701  )
       336           O   tau( 336) = (  0.7495397  0.5014362  0.6429147  )
       337           H   tau( 337) = (  0.0030696 -0.0030592  0.4734944  )
       338           H   tau( 338) = ( -0.0022975 -0.0032543  0.9593256  )
       339           H   tau( 339) = (  0.2515531  0.4969318  0.4639739  )
       340           H   tau( 340) = (  0.2508529  0.4995088  0.9633688  )
       341           H   tau( 341) = (  0.4987833 -0.0004967  0.4658068  )
       342           H   tau( 342) = (  0.4983629  0.0008180  0.9638692  )
       343           H   tau( 343) = (  0.7484603  0.5007137  0.4685297  )
       344           H   tau( 344) = (  0.7499142  0.5002732  0.9659014  )
       345           H   tau( 345) = ( -0.0213010 -0.0320848  0.2252721  )
       346           H   tau( 346) = ( -0.0040227 -0.0031267  0.7096017  )
       347           H   tau( 347) = (  0.2513233  0.4982831  0.2233824  )
       348           H   tau( 348) = (  0.2505027  0.5000402  0.7175262  )
       349           H   tau( 349) = (  0.4978563  0.0000072  0.2153872  )
       350           H   tau( 350) = (  0.4992538 -0.0008844  0.7130855  )
       351           H   tau( 351) = (  0.7515904  0.5016338  0.2116399  )
       352           H   tau( 352) = (  0.7488602  0.5013168  0.7138240  )
       353           Fe  tau( 353) = (  0.0467244  0.0552640  0.3295424  )

     number of k points=     1  gaussian smearing, width (Ry)=  0.0020
                       cart. coord. in units 2pi/alat
        k(    1) = (   0.0000000   0.0000000   0.0000000), wk =   1.0000000

                       cryst. coord.
        k(    1) = (   0.0000000   0.0000000   0.0000000), wk =   1.0000000

     Dense  grid:  1662376 G-vectors     FFT dimensions: ( 225, 192, 160)

     Smooth grid:   904884 G-vectors     FFT dimensions: ( 180, 160, 128)

     Dynamical RAM for                 wfc:      86.30 MB

     Dynamical RAM for     wfc (w. buffer):     258.89 MB

     Dynamical RAM for                 EXX:    1189.67 MB

     Dynamical RAM for           str. fact:       5.28 MB

     Dynamical RAM for           local pot:       0.00 MB

     Dynamical RAM for          nlocal pot:     254.43 MB

     Dynamical RAM for                qrad:      43.35 MB

     Dynamical RAM for          rho,v,vnew:      20.18 MB

     Dynamical RAM for               rhoin:       6.73 MB

     Dynamical RAM for            rho*nmix:      33.82 MB

     Dynamical RAM for           G-vectors:       4.25 MB

     Dynamical RAM for          h,s,v(r/c):      58.59 MB

     Dynamical RAM for          <psi|beta>:      32.39 MB

     Dynamical RAM for                 psi:     345.19 MB

     Dynamical RAM for                hpsi:     345.19 MB

     Dynamical RAM for      wfcinit/wfcrot:     205.56 MB

     Estimated static dynamical RAM per process >       1.79 GB

     Estimated max dynamical RAM per process >       2.56 GB

     Estimated total dynamical RAM >      61.36 GB
     Generating pointlists ...
     new r_m :   0.0387 (alat units)  1.3884 (a.u.) for type    1
     new r_m :   0.0477 (alat units)  1.7097 (a.u.) for type    2
     new r_m :   0.0328 (alat units)  1.1743 (a.u.) for type    3
     new r_m :   0.0211 (alat units)  0.7563 (a.u.) for type    4
     new r_m :   0.0211 (alat units)  0.7563 (a.u.) for type    5

     Initial potential from superposition of free atoms

     starting charge 2302.33213, renormalised to 2317.00000
     Starting wfcs are random

     total cpu time spent up to now is       37.4 secs

     Self-consistent Calculation

     iteration #  1     ecut=    60.00 Ry     beta= 0.30
     Davidson diagonalization with overlap
     ethr =  1.00E-02,  avg # of iterations = 10.0

     total cpu time spent up to now is      501.2 secs

     total energy              =  -13465.30779837 Ry
     Harris-Foulkes estimate   =  -13482.62692810 Ry
     estimated scf accuracy    <      57.11977425 Ry

     total magnetization       =     5.00 Bohr mag/cell
     absolute magnetization    =     6.17 Bohr mag/cell

     iteration #  2     ecut=    60.00 Ry     beta= 0.30
     Davidson diagonalization with overlap
     ethr =  2.47E-03,  avg # of iterations =  4.0

     total cpu time spent up to now is      637.2 secs

     total energy              =  -13471.81969060 Ry
     Harris-Foulkes estimate   =  -13472.35561277 Ry
     estimated scf accuracy    <       6.77673933 Ry

     total magnetization       =     5.00 Bohr mag/cell
     absolute magnetization    =     5.49 Bohr mag/cell

     iteration #  3     ecut=    60.00 Ry     beta= 0.30
     Davidson diagonalization with overlap
     ethr =  2.92E-04,  avg # of iterations =  9.0

     total cpu time spent up to now is      858.5 secs

     total energy              =  -13472.89824324 Ry
     Harris-Foulkes estimate   =  -13472.87704494 Ry
     estimated scf accuracy    <       2.48861229 Ry

     total magnetization       =     4.35 Bohr mag/cell
     absolute magnetization    =     4.67 Bohr mag/cell

     iteration #  4     ecut=    60.00 Ry     beta= 0.30
     Davidson diagonalization with overlap
     ethr =  1.07E-04,  avg # of iterations = 15.0

     total cpu time spent up to now is     1041.9 secs

     total energy              =  -13473.54985223 Ry
     Harris-Foulkes estimate   =  -13473.26772893 Ry
     estimated scf accuracy    <       1.09288589 Ry

     total magnetization       =     5.00 Bohr mag/cell
     absolute magnetization    =     5.33 Bohr mag/cell

     iteration #  5     ecut=    60.00 Ry     beta= 0.30
     Davidson diagonalization with overlap
     ethr =  4.72E-05,  avg # of iterations = 14.0

     total cpu time spent up to now is     1203.5 secs

     total energy              =  -13473.60864537 Ry
     Harris-Foulkes estimate   =  -13473.64743020 Ry
     estimated scf accuracy    <       0.60908807 Ry

     total magnetization       =     3.00 Bohr mag/cell
     absolute magnetization    =     3.74 Bohr mag/cell

     iteration #  6     ecut=    60.00 Ry     beta= 0.30
     Davidson diagonalization with overlap
     ethr =  2.63E-05,  avg # of iterations =  8.5

     total cpu time spent up to now is     1328.7 secs

     total energy              =  -13473.55154261 Ry
     Harris-Foulkes estimate   =  -13473.61990674 Ry
     estimated scf accuracy    <       0.33805811 Ry

     total magnetization       =     3.00 Bohr mag/cell
     absolute magnetization    =     3.60 Bohr mag/cell

     iteration #  7     ecut=    60.00 Ry     beta= 0.30
     Davidson diagonalization with overlap
     c_bands:  1 eigenvalues not converged
     c_bands:  1 eigenvalues not converged
     ethr =  1.46E-05,  avg # of iterations = 20.0

     total cpu time spent up to now is     1619.8 secs

     total energy              =  -13473.60057004 Ry
     Harris-Foulkes estimate   =  -13473.59654260 Ry
     estimated scf accuracy    <       0.02810328 Ry

     total magnetization       =     3.00 Bohr mag/cell
     absolute magnetization    =     3.40 Bohr mag/cell

     iteration #  8     ecut=    60.00 Ry     beta= 0.30
     Davidson diagonalization with overlap
     c_bands:  1 eigenvalues not converged
     ethr =  1.21E-06,  avg # of iterations = 19.0

     total cpu time spent up to now is     1842.8 secs

     total energy              =  -13473.60549067 Ry
     Harris-Foulkes estimate   =  -13473.60323473 Ry
     estimated scf accuracy    <       0.00974523 Ry

     total magnetization       =     3.00 Bohr mag/cell
     absolute magnetization    =     3.33 Bohr mag/cell

     iteration #  9     ecut=    60.00 Ry     beta= 0.30
     Davidson diagonalization with overlap
     ethr =  4.21E-07,  avg # of iterations =  3.0

     total cpu time spent up to now is     1940.2 secs

     total energy              =  -13473.60608719 Ry
     Harris-Foulkes estimate   =  -13473.60644209 Ry
     estimated scf accuracy    <       0.00385120 Ry

     total magnetization       =     3.00 Bohr mag/cell
     absolute magnetization    =     3.28 Bohr mag/cell

     iteration # 10     ecut=    60.00 Ry     beta= 0.30
     Davidson diagonalization with overlap
     ethr =  1.66E-07,  avg # of iterations =  3.0

     total cpu time spent up to now is     2044.7 secs

     total energy              =  -13473.60676236 Ry
     Harris-Foulkes estimate   =  -13473.60670168 Ry
     estimated scf accuracy    <       0.00044149 Ry

     total magnetization       =     3.00 Bohr mag/cell
     absolute magnetization    =     3.28 Bohr mag/cell

     iteration # 11     ecut=    60.00 Ry     beta= 0.30
     Davidson diagonalization with overlap
     ethr =  1.91E-08,  avg # of iterations =  9.5

     total cpu time spent up to now is     2223.2 secs

     total energy              =  -13473.60690913 Ry
     Harris-Foulkes estimate   =  -13473.60685575 Ry
     estimated scf accuracy    <       0.00013316 Ry

     total magnetization       =     3.00 Bohr mag/cell
     absolute magnetization    =     3.25 Bohr mag/cell

     iteration # 12     ecut=    60.00 Ry     beta= 0.30
     Davidson diagonalization with overlap
     ethr =  5.75E-09,  avg # of iterations =  3.0

     total cpu time spent up to now is     2321.8 secs

     total energy              =  -13473.60694425 Ry
     Harris-Foulkes estimate   =  -13473.60692555 Ry
     estimated scf accuracy    <       0.00003213 Ry

     total magnetization       =     3.00 Bohr mag/cell
     absolute magnetization    =     3.24 Bohr mag/cell

     iteration # 13     ecut=    60.00 Ry     beta= 0.30
     Davidson diagonalization with overlap
     ethr =  1.39E-09,  avg # of iterations =  3.0

     total cpu time spent up to now is     2430.2 secs

     total energy              =  -13473.60695606 Ry
     Harris-Foulkes estimate   =  -13473.60695268 Ry
     estimated scf accuracy    <       0.00000619 Ry

     total magnetization       =     3.00 Bohr mag/cell
     absolute magnetization    =     3.23 Bohr mag/cell

     iteration # 14     ecut=    60.00 Ry     beta= 0.30
     Davidson diagonalization with overlap
     ethr =  2.67E-10,  avg # of iterations =  3.0

     total cpu time spent up to now is     2556.6 secs

     total energy              =  -13473.60695890 Ry
     Harris-Foulkes estimate   =  -13473.60695757 Ry
     estimated scf accuracy    <       0.00000152 Ry

     total magnetization       =     3.00 Bohr mag/cell
     absolute magnetization    =     3.23 Bohr mag/cell

     iteration # 15     ecut=    60.00 Ry     beta= 0.30
     Davidson diagonalization with overlap
     ethr =  6.58E-11,  avg # of iterations =  3.0
 
     Magnetic moment per site:
     atom:    1    charge:    7.3031    magn:   -0.0000    constr:    0.0000
     atom:    2    charge:    7.3079    magn:    0.0000    constr:    0.0000
     atom:    3    charge:    7.3037    magn:    0.0000    constr:    0.0000
     atom:    4    charge:    7.3172    magn:   -0.0000    constr:    0.0000
     atom:    5    charge:    7.3037    magn:   -0.0000    constr:    0.0000
     atom:    6    charge:    7.3048    magn:   -0.0000    constr:    0.0000
     atom:    7    charge:    7.3047    magn:   -0.0000    constr:    0.0000
     atom:    8    charge:    7.3095    magn:    0.0000    constr:    0.0000
     atom:    9    charge:    7.3136    magn:    0.0000    constr:    0.0000
     atom:   10    charge:    7.3180    magn:    0.0000    constr:    0.0000
     atom:   11    charge:    7.3195    magn:   -0.0000    constr:    0.0000
     atom:   12    charge:    7.3218    magn:   -0.0000    constr:    0.0000
     atom:   13    charge:    7.3098    magn:   -0.0000    constr:    0.0000
     atom:   14    charge:    7.3120    magn:   -0.0000    constr:    0.0000
     atom:   15    charge:    7.3094    magn:   -0.0000    constr:    0.0000
     atom:   16    charge:    7.3072    magn:   -0.0000    constr:    0.0000
     atom:   17    charge:    7.3023    magn:    0.0001    constr:    0.0000
     atom:   18    charge:    7.3030    magn:   -0.0000    constr:    0.0000
     atom:   19    charge:    7.3052    magn:   -0.0000    constr:    0.0000
     atom:   20    charge:    7.3038    magn:   -0.0000    constr:    0.0000
     atom:   21    charge:    7.3044    magn:   -0.0000    constr:    0.0000
     atom:   22    charge:    7.3040    magn:   -0.0000    constr:    0.0000
     atom:   23    charge:    7.3115    magn:   -0.0000    constr:    0.0000
     atom:   24    charge:    7.3058    magn:   -0.0000    constr:    0.0000
     atom:   25    charge:    7.3141    magn:    0.0000    constr:    0.0000
     atom:   26    charge:    7.3087    magn:   -0.0000    constr:    0.0000
     atom:   27    charge:    7.3131    magn:    0.0001    constr:    0.0000
     atom:   28    charge:    7.3084    magn:   -0.0000    constr:    0.0000
     atom:   29    charge:    7.3131    magn:   -0.0000    constr:    0.0000
     atom:   30    charge:    7.3109    magn:   -0.0000    constr:    0.0000
     atom:   31    charge:    7.3147    magn:   -0.0000    constr:    0.0000
     atom:   32    charge:    7.3104    magn:    0.0000    constr:    0.0000
     atom:   33    charge:    7.3187    magn:    0.0003    constr:    0.0000
     atom:   34    charge:    7.3145    magn:   -0.0000    constr:    0.0000
     atom:   35    charge:    7.3140    magn:   -0.0000    constr:    0.0000
     atom:   36    charge:    7.3138    magn:   -0.0000    constr:    0.0000
     atom:   37    charge:    7.3162    magn:   -0.0000    constr:    0.0000
     atom:   38    charge:    7.3158    magn:   -0.0000    constr:    0.0000
     atom:   39    charge:    7.3116    magn:   -0.0000    constr:    0.0000
     atom:   40    charge:    7.3157    magn:   -0.0000    constr:    0.0000
     atom:   41    charge:    7.3123    magn:    0.0000    constr:    0.0000
     atom:   42    charge:    7.3141    magn:   -0.0000    constr:    0.0000
     atom:   43    charge:    7.3146    magn:   -0.0000    constr:    0.0000
     atom:   44    charge:    7.3148    magn:   -0.0000    constr:    0.0000
     atom:   45    charge:    7.3151    magn:   -0.0000    constr:    0.0000
     atom:   46    charge:    7.3134    magn:   -0.0000    constr:    0.0000
     atom:   47    charge:    7.3409    magn:   -0.0025    constr:    0.0000
     atom:   48    charge:    7.3130    magn:    0.0000    constr:    0.0000
     atom:   49    charge:    7.3095    magn:    0.0001    constr:    0.0000
     atom:   50    charge:    7.3126    magn:   -0.0000    constr:    0.0000
     atom:   51    charge:    7.3151    magn:   -0.0000    constr:    0.0000
     atom:   52    charge:    7.3142    magn:   -0.0000    constr:    0.0000
     atom:   53    charge:    7.3150    magn:   -0.0000    constr:    0.0000
     atom:   54    charge:    7.3133    magn:   -0.0000    constr:    0.0000
     atom:   55    charge:    7.3191    magn:    0.0008    constr:    0.0000
     atom:   56    charge:    7.3165    magn:   -0.0000    constr:    0.0000
     atom:   57    charge:    7.3255    magn:   -0.0000    constr:    0.0000
     atom:   58    charge:    7.3121    magn:   -0.0000    constr:    0.0000
     atom:   59    charge:    7.3125    magn:   -0.0000    constr:    0.0000
     atom:   60    charge:    7.3128    magn:   -0.0000    constr:    0.0000
     atom:   61    charge:    7.3135    magn:   -0.0000    constr:    0.0000
     atom:   62    charge:    7.3147    magn:   -0.0000    constr:    0.0000
     atom:   63    charge:    7.3110    magn:    0.0000    constr:    0.0000
     atom:   64    charge:    7.3143    magn:   -0.0000    constr:    0.0000
     atom:   65    charge:    7.3132    magn:   -0.0000    constr:    0.0000
     atom:   66    charge:    7.3137    magn:   -0.0000    constr:    0.0000
     atom:   67    charge:    7.3119    magn:   -0.0000    constr:    0.0000
     atom:   68    charge:    7.3145    magn:   -0.0000    constr:    0.0000
     atom:   69    charge:    7.3143    magn:   -0.0000    constr:    0.0000
     atom:   70    charge:    7.3152    magn:   -0.0000    constr:    0.0000
     atom:   71    charge:    7.3174    magn:    0.0001    constr:    0.0000
     atom:   72    charge:    7.3151    magn:   -0.0000    constr:    0.0000
     atom:   73    charge:    7.3638    magn:   -0.0035    constr:    0.0000
     atom:   74    charge:    7.3120    magn:    0.0000    constr:    0.0000
     atom:   75    charge:    7.3170    magn:   -0.0000    constr:    0.0000
     atom:   76    charge:    7.3158    magn:   -0.0000    constr:    0.0000
     atom:   77    charge:    7.3152    magn:    0.0000    constr:    0.0000
     atom:   78    charge:    7.3148    magn:   -0.0000    constr:    0.0000
     atom:   79    charge:    7.3124    magn:   -0.0000    constr:    0.0000
     atom:   80    charge:    7.3137    magn:   -0.0000    constr:    0.0000
     atom:   81    charge:    0.7897    magn:   -0.0000    constr:    0.0000
     atom:   82    charge:    0.7913    magn:    0.0000    constr:    0.0000
     atom:   83    charge:    0.7930    magn:   -0.0000    constr:    0.0000
     atom:   84    charge:    0.7934    magn:   -0.0000    constr:    0.0000
     atom:   85    charge:    0.7935    magn:   -0.0000    constr:    0.0000
     atom:   86    charge:    0.7922    magn:   -0.0000    constr:    0.0000
     atom:   87    charge:    0.7925    magn:   -0.0000    constr:    0.0000
     atom:   88    charge:    0.7935    magn:   -0.0000    constr:    0.0000
     atom:   89    charge:    0.7931    magn:   -0.0000    constr:    0.0000
     atom:   90    charge:    0.7939    magn:   -0.0000    constr:    0.0000
     atom:   91    charge:    0.7933    magn:   -0.0000    constr:    0.0000
     atom:   92    charge:    0.7923    magn:   -0.0000    constr:    0.0000
     atom:   93    charge:    0.7942    magn:   -0.0000    constr:    0.0000
     atom:   94    charge:    0.7929    magn:   -0.0000    constr:    0.0000
     atom:   95    charge:    0.7923    magn:   -0.0000    constr:    0.0000
     atom:   96    charge:    0.7940    magn:   -0.0000    constr:    0.0000
     atom:   97    charge:    0.7940    magn:    0.0000    constr:    0.0000
     atom:   98    charge:    0.7917    magn:   -0.0000    constr:    0.0000
     atom:   99    charge:    0.7923    magn:   -0.0000    constr:    0.0000
     atom:  100    charge:    0.7909    magn:   -0.0000    constr:    0.0000
     atom:  101    charge:    0.7927    magn:   -0.0000    constr:    0.0000
     atom:  102    charge:    0.7919    magn:   -0.0000    constr:    0.0000
     atom:  103    charge:    0.7948    magn:   -0.0000    constr:    0.0000
     atom:  104    charge:    0.7929    magn:   -0.0000    constr:    0.0000
     atom:  105    charge:    0.7933    magn:   -0.0000    constr:    0.0000
     atom:  106    charge:    0.7915    magn:   -0.0000    constr:    0.0000
     atom:  107    charge:    0.7926    magn:   -0.0000    constr:    0.0000
     atom:  108    charge:    0.7935    magn:   -0.0000    constr:    0.0000
     atom:  109    charge:    0.7944    magn:   -0.0000    constr:    0.0000
     atom:  110    charge:    0.7923    magn:   -0.0000    constr:    0.0000
     atom:  111    charge:    0.7891    magn:   -0.0000    constr:    0.0000
     atom:  112    charge:    0.7913    magn:    0.0000    constr:    0.0000
     atom:  113    charge:    0.7921    magn:   -0.0000    constr:    0.0000
     atom:  114    charge:    0.7914    magn:   -0.0000    constr:    0.0000
     atom:  115    charge:    0.7917    magn:   -0.0000    constr:    0.0000
     atom:  116    charge:    0.7917    magn:   -0.0000    constr:    0.0000
     atom:  117    charge:    0.7927    magn:   -0.0000    constr:    0.0000
     atom:  118    charge:    0.7933    magn:   -0.0000    constr:    0.0000
     atom:  119    charge:    0.7863    magn:    0.0000    constr:    0.0000
     atom:  120    charge:    0.7922    magn:   -0.0000    constr:    0.0000
     atom:  121    charge:    0.7951    magn:    0.0025    constr:    0.0000
     atom:  122    charge:    0.7931    magn:   -0.0000    constr:    0.0000
     atom:  123    charge:    0.7953    magn:   -0.0000    constr:    0.0000
     atom:  124    charge:    0.7933    magn:   -0.0000    constr:    0.0000
     atom:  125    charge:    0.7938    magn:   -0.0000    constr:    0.0000
     atom:  126    charge:    0.7922    magn:   -0.0000    constr:    0.0000
     atom:  127    charge:    0.7941    magn:   -0.0000    constr:    0.0000
     atom:  128    charge:    0.7921    magn:   -0.0000    constr:    0.0000
     atom:  129    charge:    1.9135    magn:    0.0007    constr:    0.0000
     atom:  130    charge:    1.9111    magn:    0.0000    constr:    0.0000
     atom:  131    charge:    1.9153    magn:    0.0000    constr:    0.0000
     atom:  132    charge:    1.9154    magn:    0.0000    constr:    0.0000
     atom:  133    charge:    1.9168    magn:    0.0000    constr:    0.0000
     atom:  134    charge:    1.9149    magn:    0.0000    constr:    0.0000
     atom:  135    charge:    1.9141    magn:    0.0000    constr:    0.0000
     atom:  136    charge:    1.9161    magn:    0.0000    constr:    0.0000
     atom:  137    charge:    1.9130    magn:    0.0000    constr:    0.0000
     atom:  138    charge:    1.9152    magn:    0.0000    constr:    0.0000
     atom:  139    charge:    1.9099    magn:   -0.0000    constr:    0.0000
     atom:  140    charge:    1.9144    magn:    0.0000    constr:    0.0000
     atom:  141    charge:    1.9129    magn:    0.0000    constr:    0.0000
     atom:  142    charge:    1.9145    magn:    0.0000    constr:    0.0000
     atom:  143    charge:    1.9129    magn:    0.0000    constr:    0.0000
     atom:  144    charge:    1.9156    magn:    0.0000    constr:    0.0000
     atom:  145    charge:    1.9157    magn:   -0.0000    constr:    0.0000
     atom:  146    charge:    1.9130    magn:    0.0000    constr:    0.0000
     atom:  147    charge:    1.9128    magn:    0.0000    constr:    0.0000
     atom:  148    charge:    1.9153    magn:    0.0000    constr:    0.0000
     atom:  149    charge:    1.9164    magn:    0.0000    constr:    0.0000
     atom:  150    charge:    1.9149    magn:    0.0000    constr:    0.0000
     atom:  151    charge:    1.9124    magn:    0.0000    constr:    0.0000
     atom:  152    charge:    1.9131    magn:    0.0000    constr:    0.0000
     atom:  153    charge:    1.9147    magn:    0.0000    constr:    0.0000
     atom:  154    charge:    1.9142    magn:    0.0000    constr:    0.0000
     atom:  155    charge:    1.9154    magn:    0.0000    constr:    0.0000
     atom:  156    charge:    1.9188    magn:   -0.0000    constr:    0.0000
     atom:  157    charge:    1.9141    magn:    0.0000    constr:    0.0000
     atom:  158    charge:    1.9150    magn:    0.0000    constr:    0.0000
     atom:  159    charge:    1.9148    magn:    0.0000    constr:    0.0000
     atom:  160    charge:    1.9132    magn:    0.0001    constr:    0.0000
     atom:  161    charge:    1.9166    magn:    0.0000    constr:    0.0000
     atom:  162    charge:    1.9149    magn:    0.0000    constr:    0.0000
     atom:  163    charge:    1.9141    magn:    0.0000    constr:    0.0000
     atom:  164    charge:    1.9155    magn:    0.0000    constr:    0.0000
     atom:  165    charge:    1.9165    magn:    0.0000    constr:    0.0000
     atom:  166    charge:    1.9157    magn:    0.0000    constr:    0.0000
     atom:  167    charge:    1.9153    magn:    0.0001    constr:    0.0000
     atom:  168    charge:    1.9125    magn:    0.0000    constr:    0.0000
     atom:  169    charge:    1.9192    magn:    0.0017    constr:    0.0000
     atom:  170    charge:    1.9121    magn:    0.0000    constr:    0.0000
     atom:  171    charge:    1.9156    magn:    0.0000    constr:    0.0000
     atom:  172    charge:    1.9133    magn:    0.0000    constr:    0.0000
     atom:  173    charge:    1.9153    magn:    0.0000    constr:    0.0000
     atom:  174    charge:    1.9161    magn:    0.0000    constr:    0.0000
     atom:  175    charge:    1.9144    magn:    0.0000    constr:    0.0000
     atom:  176    charge:    1.9142    magn:    0.0000    constr:    0.0000
     atom:  177    charge:    1.9177    magn:    0.0000    constr:    0.0000
     atom:  178    charge:    1.9173    magn:    0.0000    constr:    0.0000
     atom:  179    charge:    1.9167    magn:    0.0004    constr:    0.0000
     atom:  180    charge:    1.9161    magn:    0.0000    constr:    0.0000
     atom:  181    charge:    1.9181    magn:    0.0000    constr:    0.0000
     atom:  182    charge:    1.9206    magn:    0.0000    constr:    0.0000
     atom:  183    charge:    1.9177    magn:    0.0000    constr:    0.0000
     atom:  184    charge:    1.9174    magn:    0.0000    constr:    0.0000
     atom:  185    charge:    1.9183    magn:    0.0001    constr:    0.0000
     atom:  186    charge:    1.9167    magn:    0.0000    constr:    0.0000
     atom:  187    charge:    1.9193    magn:    0.0000    constr:    0.0000
     atom:  188    charge:    1.9171    magn:    0.0000    constr:    0.0000
     atom:  189    charge:    1.9161    magn:    0.0003    constr:    0.0000
     atom:  190    charge:    1.9174    magn:    0.0000    constr:    0.0000
     atom:  191    charge:    1.9182    magn:    0.0000    constr:    0.0000
     atom:  192    charge:    1.9150    magn:    0.0000    constr:    0.0000
     atom:  193    charge:    1.9197    magn:    0.0002    constr:    0.0000
     atom:  194    charge:    1.9161    magn:    0.0000    constr:    0.0000
     atom:  195    charge:    1.9197    magn:    0.0000    constr:    0.0000
     atom:  196    charge:    1.9164    magn:    0.0000    constr:    0.0000
     atom:  197    charge:    1.9178    magn:    0.0000    constr:    0.0000
     atom:  198    charge:    1.9168    magn:    0.0000    constr:    0.0000
     atom:  199    charge:    1.9238    magn:   -0.0001    constr:    0.0000
     atom:  200    charge:    1.9181    magn:    0.0000    constr:    0.0000
     atom:  201    charge:    1.9190    magn:    0.0000    constr:    0.0000
     atom:  202    charge:    1.9150    magn:    0.0000    constr:    0.0000
     atom:  203    charge:    1.9168    magn:    0.0000    constr:    0.0000
     atom:  204    charge:    1.9163    magn:    0.0000    constr:    0.0000
     atom:  205    charge:    1.9208    magn:    0.0000    constr:    0.0000
     atom:  206    charge:    1.9179    magn:    0.0000    constr:    0.0000
     atom:  207    charge:    1.9158    magn:    0.0001    constr:    0.0000
     atom:  208    charge:    1.9181    magn:    0.0000    constr:    0.0000
     atom:  209    charge:    1.9168    magn:    0.0007    constr:    0.0000
     atom:  210    charge:    1.9142    magn:   -0.0001    constr:    0.0000
     atom:  211    charge:    1.9202    magn:    0.0000    constr:    0.0000
     atom:  212    charge:    1.9186    magn:    0.0000    constr:    0.0000
     atom:  213    charge:    1.9175    magn:    0.0000    constr:    0.0000
     atom:  214    charge:    1.9196    magn:    0.0000    constr:    0.0000
     atom:  215    charge:    1.9118    magn:    0.0009    constr:    0.0000
     atom:  216    charge:    1.9176    magn:   -0.0000    constr:    0.0000
     atom:  217    charge:    1.9168    magn:    0.0008    constr:    0.0000
     atom:  218    charge:    1.9184    magn:    0.0000    constr:    0.0000
     atom:  219    charge:    1.9191    magn:    0.0000    constr:    0.0000
     atom:  220    charge:    1.9167    magn:    0.0000    constr:    0.0000
     atom:  221    charge:    1.9191    magn:    0.0000    constr:    0.0000
     atom:  222    charge:    1.9187    magn:    0.0000    constr:    0.0000
     atom:  223    charge:    1.9206    magn:    0.0003    constr:    0.0000
     atom:  224    charge:    1.9179    magn:    0.0000    constr:    0.0000
     atom:  225    charge:    1.9119    magn:    0.0005    constr:    0.0000
     atom:  226    charge:    1.9206    magn:    0.0001    constr:    0.0000
     atom:  227    charge:    1.9135    magn:    0.0000    constr:    0.0000
     atom:  228    charge:    1.9138    magn:    0.0000    constr:    0.0000
     atom:  229    charge:    1.9156    magn:    0.0000    constr:    0.0000
     atom:  230    charge:    1.9156    magn:    0.0000    constr:    0.0000
     atom:  231    charge:    1.9146    magn:    0.0000    constr:    0.0000
     atom:  232    charge:    1.9139    magn:    0.0000    constr:    0.0000
     atom:  233    charge:    1.9125    magn:    0.0000    constr:    0.0000
     atom:  234    charge:    1.9141    magn:    0.0000    constr:    0.0000
     atom:  235    charge:    1.9160    magn:   -0.0000    constr:    0.0000
     atom:  236    charge:    1.9165    magn:    0.0000    constr:    0.0000
     atom:  237    charge:    1.9155    magn:    0.0000    constr:    0.0000
     atom:  238    charge:    1.9152    magn:    0.0000    constr:    0.0000
     atom:  239    charge:    1.9143    magn:    0.0016    constr:    0.0000
     atom:  240    charge:    1.9175    magn:    0.0000    constr:    0.0000
     atom:  241    charge:    1.9140    magn:   -0.0002    constr:    0.0000
     atom:  242    charge:    1.9165    magn:    0.0000    constr:    0.0000
     atom:  243    charge:    1.9116    magn:   -0.0000    constr:    0.0000
     atom:  244    charge:    1.9129    magn:    0.0000    constr:    0.0000
     atom:  245    charge:    1.9131    magn:    0.0000    constr:    0.0000
     atom:  246    charge:    1.9154    magn:    0.0000    constr:    0.0000
     atom:  247    charge:    1.9148    magn:    0.0000    constr:    0.0000
     atom:  248    charge:    1.9146    magn:    0.0000    constr:    0.0000
     atom:  249    charge:    1.9141    magn:    0.0000    constr:    0.0000
     atom:  250    charge:    1.9151    magn:    0.0000    constr:    0.0000
     atom:  251    charge:    1.9149    magn:    0.0000    constr:    0.0000
     atom:  252    charge:    1.9170    magn:    0.0000    constr:    0.0000
     atom:  253    charge:    1.9151    magn:    0.0000    constr:    0.0000
     atom:  254    charge:    1.9154    magn:   -0.0000    constr:    0.0000
     atom:  255    charge:    1.9149    magn:   -0.0002    constr:    0.0000
     atom:  256    charge:    1.9139    magn:    0.0000    constr:    0.0000
     atom:  257    charge:    1.9138    magn:    0.0002    constr:    0.0000
     atom:  258    charge:    1.9140    magn:    0.0000    constr:    0.0000
     atom:  259    charge:    1.9134    magn:    0.0000    constr:    0.0000
     atom:  260    charge:    1.9121    magn:    0.0000    constr:    0.0000
     atom:  261    charge:    1.9143    magn:    0.0000    constr:    0.0000
     atom:  262    charge:    1.9133    magn:    0.0000    constr:    0.0000
     atom:  263    charge:    1.9123    magn:    0.0003    constr:    0.0000
     atom:  264    charge:    1.9168    magn:   -0.0002    constr:    0.0000
     atom:  265    charge:    1.9056    magn:    0.0174    constr:    0.0000
     atom:  266    charge:    1.9188    magn:    0.0000    constr:    0.0000
     atom:  267    charge:    1.9126    magn:    0.0000    constr:    0.0000
     atom:  268    charge:    1.9130    magn:    0.0000    constr:    0.0000
     atom:  269    charge:    1.9132    magn:    0.0000    constr:    0.0000
     atom:  270    charge:    1.9147    magn:    0.0000    constr:    0.0000
     atom:  271    charge:    1.9156    magn:    0.0000    constr:    0.0000
     atom:  272    charge:    1.9139    magn:    0.0000    constr:    0.0000
     atom:  273    charge:    1.9134    magn:    0.0000    constr:    0.0000
     atom:  274    charge:    1.9163    magn:    0.0000    constr:    0.0000
     atom:  275    charge:    1.9149    magn:    0.0001    constr:    0.0000
     atom:  276    charge:    1.9133    magn:    0.0000    constr:    0.0000
     atom:  277    charge:    1.9132    magn:    0.0000    constr:    0.0000
     atom:  278    charge:    1.9140    magn:    0.0000    constr:    0.0000
     atom:  279    charge:    1.9139    magn:    0.0000    constr:    0.0000
     atom:  280    charge:    1.9149    magn:    0.0000    constr:    0.0000
     atom:  281    charge:    1.9163    magn:    0.0006    constr:    0.0000
     atom:  282    charge:    1.9163    magn:    0.0000    constr:    0.0000
     atom:  283    charge:    1.9145    magn:    0.0000    constr:    0.0000
     atom:  284    charge:    1.9160    magn:    0.0000    constr:    0.0000
     atom:  285    charge:    1.9153    magn:    0.0000    constr:    0.0000
     atom:  286    charge:    1.9143    magn:    0.0000    constr:    0.0000
     atom:  287    charge:    1.9130    magn:    0.0000    constr:    0.0000
     atom:  288    charge:    1.9149    magn:    0.0000    constr:    0.0000
     atom:  289    charge:    1.9161    magn:    0.0000    constr:    0.0000
     atom:  290    charge:    1.9132    magn:    0.0000    constr:    0.0000
     atom:  291    charge:    1.9178    magn:    0.0000    constr:    0.0000
     atom:  292    charge:    1.9143    magn:    0.0000    constr:    0.0000
     atom:  293    charge:    1.9134    magn:    0.0000    constr:    0.0000
     atom:  294    charge:    1.9135    magn:    0.0000    constr:    0.0000
     atom:  295    charge:    1.9123    magn:    0.0005    constr:    0.0000
     atom:  296    charge:    1.9156    magn:    0.0003    constr:    0.0000
     atom:  297    charge:    1.9148    magn:    0.0016    constr:    0.0000
     atom:  298    charge:    1.9157    magn:    0.0000    constr:    0.0000
     atom:  299    charge:    1.9136    magn:    0.0001    constr:    0.0000
     atom:  300    charge:    1.9139    magn:    0.0000    constr:    0.0000
     atom:  301    charge:    1.9140    magn:    0.0000    constr:    0.0000
     atom:  302    charge:    1.9138    magn:    0.0000    constr:    0.0000
     atom:  303    charge:    1.9163    magn:    0.0000    constr:    0.0000
     atom:  304    charge:    1.9168    magn:    0.0000    constr:    0.0000
     atom:  305    charge:    1.9160    magn:    0.0225    constr:    0.0000
     atom:  306    charge:    1.9143    magn:    0.0000    constr:    0.0000
     atom:  307    charge:    1.9143    magn:    0.0000    constr:    0.0000
     atom:  308    charge:    1.9150    magn:    0.0000    constr:    0.0000
     atom:  309    charge:    1.9127    magn:    0.0000    constr:    0.0000
     atom:  310    charge:    1.9133    magn:    0.0000    constr:    0.0000
     atom:  311    charge:    1.9175    magn:    0.0000    constr:    0.0000
     atom:  312    charge:    1.9167    magn:    0.0000    constr:    0.0000
     atom:  313    charge:    1.9134    magn:    0.0000    constr:    0.0000
     atom:  314    charge:    1.9130    magn:   -0.0000    constr:    0.0000
     atom:  315    charge:    1.9112    magn:    0.0000    constr:    0.0000
     atom:  316    charge:    1.9152    magn:    0.0000    constr:    0.0000
     atom:  317    charge:    1.9168    magn:    0.0000    constr:    0.0000
     atom:  318    charge:    1.9151    magn:    0.0000    constr:    0.0000
     atom:  319    charge:    1.9094    magn:    0.0028    constr:    0.0000
     atom:  320    charge:    1.9160    magn:    0.0000    constr:    0.0000
     atom:  321    charge:    1.9092    magn:    0.0488    constr:    0.0000
     atom:  322    charge:    1.9025    magn:   -0.0000    constr:    0.0000
     atom:  323    charge:    1.9042    magn:    0.0000    constr:    0.0000
     atom:  324    charge:    1.9028    magn:    0.0000    constr:    0.0000
     atom:  325    charge:    1.9036    magn:    0.0000    constr:    0.0000
     atom:  326    charge:    1.9023    magn:    0.0000    constr:    0.0000
     atom:  327    charge:    1.9034    magn:    0.0000    constr:    0.0000
     atom:  328    charge:    1.9028    magn:    0.0000    constr:    0.0000
     atom:  329    charge:    1.9059    magn:    0.0376    constr:    0.0000
     atom:  330    charge:    1.9029    magn:    0.0001    constr:    0.0000
     atom:  331    charge:    1.9052    magn:    0.0000    constr:    0.0000
     atom:  332    charge:    1.9040    magn:    0.0000    constr:    0.0000
     atom:  333    charge:    1.9004    magn:    0.0000    constr:    0.0000
     atom:  334    charge:    1.9028    magn:    0.0000    constr:    0.0000
     atom:  335    charge:    1.9028    magn:    0.0000    constr:    0.0000
     atom:  336    charge:    1.9031    magn:    0.0000    constr:    0.0000
     atom:  337    charge:    0.3820    magn:    0.0035    constr:    0.0000
     atom:  338    charge:    0.4075    magn:   -0.0000    constr:    0.0000
     atom:  339    charge:    0.4017    magn:   -0.0000    constr:    0.0000
     atom:  340    charge:    0.4043    magn:   -0.0000    constr:    0.0000
     atom:  341    charge:    0.4016    magn:   -0.0000    constr:    0.0000
     atom:  342    charge:    0.4031    magn:   -0.0000    constr:    0.0000
     atom:  343    charge:    0.4023    magn:   -0.0000    constr:    0.0000
     atom:  344    charge:    0.4021    magn:   -0.0000    constr:    0.0000
     atom:  345    charge:    0.3711    magn:    0.0050    constr:    0.0000
     atom:  346    charge:    0.4014    magn:    0.0000    constr:    0.0000
     atom:  347    charge:    0.4030    magn:    0.0000    constr:    0.0000
     atom:  348    charge:    0.4023    magn:   -0.0000    constr:    0.0000
     atom:  349    charge:    0.4031    magn:   -0.0000    constr:    0.0000
     atom:  350    charge:    0.4026    magn:   -0.0000    constr:    0.0000
     atom:  351    charge:    0.4033    magn:   -0.0000    constr:    0.0000
     atom:  352    charge:    0.4026    magn:   -0.0000    constr:    0.0000
     atom:  353    charge:   12.5182    magn:    2.2778    constr:    0.0000

     total cpu time spent up to now is     2672.0 secs

     End of self-consistent calculation

 ------ SPIN UP ------------


          k = 0.0000 0.0000 0.0000 (113110 PWs)   bands (ev):

   -83.4697 -50.2504 -50.1792 -48.9068 -32.1776 -32.1468 -32.1354 -32.1346
   -32.1049 -32.0750 -32.0505 -32.0480 -32.0271 -32.0121 -31.9980 -31.9894
   -31.9818 -31.9782 -31.9449 -31.9212 -31.9155 -31.9098 -31.9057 -31.8992
   -31.8887 -31.8831 -31.8830 -31.8808 -31.8767 -31.8732 -31.8586 -31.8554
   -31.8367 -31.8154 -31.8149 -31.8075 -31.8006 -31.7987 -31.7932 -31.7477
   -31.7475 -31.7419 -31.7238 -31.7096 -31.7050 -31.7006 -31.6977 -31.6947
   -31.6870 -31.6732 -31.6688 -31.6653 -31.6486 -31.6417 -31.6267 -31.6189
   -31.6175 -31.6093 -31.6027 -31.5963 -31.5921 -31.5822 -31.5791 -31.5650
   -31.5606 -31.5438 -31.5416 -31.5360 -31.5324 -31.5123 -31.5071 -31.5054
   -31.4988 -31.4987 -31.4935 -31.4926 -31.4872 -31.4834 -31.4815 -31.4809
   -31.4554 -31.4485 -31.4391 -31.4376 -15.9335 -14.6825 -14.4996 -14.4611
   -14.4396 -14.4326 -14.4260 -14.4027 -14.3869 -14.3668 -14.3573 -14.3445
   -14.3312 -14.3270 -14.3172 -14.3117 -14.3003 -14.2956 -14.2848 -14.2814
   -14.2679 -14.2643 -14.2585 -14.2534 -14.2495 -14.2446 -14.2381 -14.2314
   -14.2224 -14.2133 -14.2107 -14.1930 -14.1857 -14.1733 -14.1673 -14.1616
   -14.1565 -14.1478 -14.1396 -14.1161 -14.1108 -14.1045 -14.0957 -14.0946
   -14.0751 -14.0533 -14.0240 -14.0027 -13.9652 -13.8437 -13.6961 -13.6587
   -13.6092 -13.5258 -13.5086 -13.4687 -13.4389 -13.4300 -13.4046 -13.3957
   -13.3800 -13.3785 -13.3676 -13.3594 -13.3521 -13.3387 -13.3357 -13.3201
   -13.3148 -13.3068 -13.3025 -13.2909 -13.2828 -13.2719 -13.2653 -13.2613
   -13.2570 -13.2512 -13.2444 -13.2407 -13.2291 -13.2238 -13.2184 -13.2147
   -13.2087 -13.2025 -13.1929 -13.1894 -13.1848 -13.1811 -13.1724 -13.1690
   -13.1635 -13.1626 -13.1562 -13.1531 -13.1491 -13.1464 -13.1402 -13.1388
   -13.1300 -13.1291 -13.1245 -13.1214 -13.1180 -13.1140 -13.1047 -13.1044
   -13.1015 -13.1008 -13.0962 -13.0928 -13.0887 -13.0861 -13.0821 -13.0797
   -13.0742 -13.0727 -13.0698 -13.0628 -13.0622 -13.0562 -13.0512 -13.0488
   -13.0437 -13.0427 -13.0331 -13.0245 -13.0217 -13.0182 -13.0131 -13.0112
   -13.0081 -13.0051 -13.0039 -12.9997 -12.9958 -12.9900 -12.9873 -12.9842
   -12.9826 -12.9752 -12.9742 -12.9705 -12.9695 -12.9663 -12.9639 -12.9607
   -12.9518 -12.9503 -12.9462 -12.9450 -12.9436 -12.9383 -12.9355 -12.9333
   -12.9284 -12.9256 -12.9206 -12.9182 -12.9168 -12.9114 -12.9064 -12.9027
   -12.9002 -12.8971 -12.8933 -12.8894 -12.8826 -12.8803 -12.8789 -12.8745
   -12.8710 -12.8682 -12.8658 -12.8610 -12.8585 -12.8501 -12.8498 -12.8473
   -12.8417 -12.8384 -12.8341 -12.8283 -12.8190 -12.8184 -12.8132 -12.8089
   -12.8071 -12.8038 -12.7960 -12.7918 -12.7892 -12.7862 -12.7800 -12.7776
   -12.7747 -12.7726 -12.7703 -12.7657 -12.7640 -12.7595 -12.7557 -12.7538
   -12.7488 -12.7463 -12.7416 -12.7404 -12.7381 -12.7339 -12.7316 -12.7294
   -12.7247 -12.7209 -12.7195 -12.7156 -12.7128 -12.7115 -12.7072 -12.7001
   -12.6967 -12.6945 -12.6936 -12.6889 -12.6884 -12.6858 -12.6833 -12.6798
   -12.6771 -12.6746 -12.6721 -12.6705 -12.6682 -12.6648 -12.6640 -12.6595
   -12.6500 -12.6487 -12.6438 -12.6383 -12.6363 -12.6349 -12.6341 -12.6317
   -12.6267 -12.6243 -12.6178 -12.6156 -12.6114 -12.6101 -12.6054 -12.6023
   -12.5970 -12.5936 -12.5914 -12.5896 -12.5831 -12.5801 -12.5750 -12.5711
   -12.5659 -12.5643 -12.5571 -12.5540 -12.5507 -12.5455 -12.5316 -12.5305
   -12.5216 -12.5181 -12.5097 -12.5089 -12.5049 -12.5000 -12.4964 -12.4915
   -12.4879 -12.4821 -12.4747 -12.4662 -12.4624 -12.4570 -12.4548 -12.4433
   -12.4306 -12.4260 -12.4174 -12.4125 -12.3983 -12.3937 -12.3839 -12.3776
   -12.3688 -11.6903 -11.6179 -11.5787 -11.5628 -11.5519 -11.5133 -11.4966
   -11.4867 -11.4785 -11.4761 -11.4649 -11.4570 -11.4530 -11.4486 -11.4305
   -11.4233 -11.4152 -11.4050 -11.3928 -11.3854 -11.3814 -11.3740 -11.3661
   -11.3627 -11.3603 -11.3498 -11.3454 -11.3402 -11.3392 -11.3341 -11.3281
   -11.3220 -11.3172 -11.3146 -11.3118 -11.3055 -11.2984 -11.2950 -11.2895
   -11.2849 -11.2831 -11.2810 -11.2746 -11.2705 -11.2681 -11.2631 -11.2558
   -11.2474 -11.2457 -11.2405 -11.2356 -11.2325 -11.2290 -11.2223 -11.2203
   -11.2144 -11.2072 -11.2032 -11.2017 -11.1969 -11.1959 -11.1938 -11.1869
   -11.1848 -11.1763 -11.1752 -11.1699 -11.1628 -11.1603 -11.1555 -11.1540
   -11.1505 -11.1426 -11.1387 -11.1374 -11.1326 -11.1274 -11.1258 -11.1227
   -11.1190 -11.1132 -11.1113 -11.1061 -11.1001 -11.0961 -11.0913 -11.0881
   -11.0846 -11.0819 -11.0777 -11.0747 -11.0734 -11.0702 -11.0637 -11.0623
   -11.0584 -11.0563 -11.0524 -11.0498 -11.0464 -11.0405 -11.0367 -11.0344
   -11.0337 -11.0303 -11.0220 -11.0192 -11.0174 -11.0096 -11.0065 -11.0001
   -10.9963 -10.9877 -10.9864 -10.9836 -10.9767 -10.9679 -10.9632 -10.9629
   -10.9564 -10.9550 -10.9497 -10.9488 -10.9424 -10.9399 -10.9372 -10.9297
   -10.9189 -10.9062 -10.9023 -10.9012 -10.8973 -10.8864 -10.8782 -10.8739
   -10.8488 -10.8304 -10.8278 -10.8125 -10.8111 -10.8007 -10.7863 -10.7728
   -10.7422 -10.7100 -10.6857 -10.6767 -10.6606 -10.6565 -10.6248 -10.6212
   -10.6152 -10.5782 -10.5624 -10.5380  -2.8790  -1.9466  -1.5500  -1.4055
    -1.2933  -1.2469  -1.2016  -1.1817  -1.1626  -1.1354  -1.1148  -1.1070
    -1.0907  -1.0674  -1.0576  -1.0466  -1.0279  -1.0216  -1.0069  -0.9953
    -0.9868  -0.9798  -0.9591  -0.9530  -0.9499  -0.9306  -0.9271  -0.9215
    -0.9053  -0.8948  -0.8889  -0.8791  -0.8728  -0.8644  -0.8584  -0.8526
    -0.8456  -0.8395  -0.8289  -0.8270  -0.8096  -0.8054  -0.7958  -0.7864
    -0.7658  -0.7603  -0.7564  -0.7440  -0.7229  -0.6917  -0.6593  -0.5131
    -0.2335   0.4678   0.5088   0.6305   0.6491   0.6830   0.6917   0.7137
     0.7310   0.7547   0.7585   0.7719   0.7911   0.8139   0.8291   0.8422
     0.8532   0.8552   0.8763   0.8779   0.8980   0.9001   0.9148   0.9227
     0.9399   0.9469   0.9607   0.9665   0.9698   0.9749   0.9771   0.9866
     0.9962   1.0062   1.0084   1.0210   1.0228   1.0296   1.0348   1.0406
     1.0489   1.0579   1.0604   1.0703   1.0707   1.0777   1.0780   1.0872
     1.0969   1.0999   1.1081   1.1167   1.1240   1.1292   1.1331   1.1418
     1.1482   1.1494   1.1623   1.1691   1.1728   1.1787   1.1827   1.1914
     1.1945   1.2023   1.2085   1.2132   1.2177   1.2264   1.2318   1.2360
     1.2466   1.2507   1.2568   1.2617   1.2695   1.2787   1.2824   1.2936
     1.3051   1.3106   1.3165   1.3200   1.3242   1.3385   1.3409   1.3535
     1.3557   1.3644   1.3748   1.3777   1.3800   1.3871   1.3979   1.3997
     1.4083   1.4151   1.4247   1.4337   1.4401   1.4480   1.4542   1.4594
     1.4614   1.4665   1.4739   1.4872   1.4911   1.4926   1.4957   1.5006
     1.5131   1.5285   1.5296   1.5363   1.5377   1.5422   1.5454   1.5519
     1.5581   1.5671   1.5709   1.5771   1.5829   1.5877   1.5951   1.6081
     1.6086   1.6126   1.6178   1.6238   1.6252   1.6325   1.6458   1.6585
     1.6623   1.6664   1.6705   1.6758   1.6854   1.6917   1.7003   1.7172
     1.7175   1.7229   1.7324   1.7416   1.7531   1.7680   1.7775   1.7804
     1.7874   1.8017   1.8390   1.8603   1.8707   2.0505   2.1094   2.2550
     2.3075   2.3654   2.3817   2.4680   2.5893   2.7189   2.8050   2.8283
     2.8694   2.8887   2.9092   2.9214   2.9390   2.9546   2.9693   2.9762
     2.9897   2.9977   3.0126   3.0168   3.0279   3.0394   3.0519   3.0586
     3.0652   3.0696   3.0826   3.0981   3.1045   3.1180   3.1242   3.1274
     3.1499   3.1568   3.1678   3.1738   3.1803   3.1866   3.1956   3.2021
     3.2169   3.2233   3.2283   3.2364   3.2408   3.2475   3.2547   3.2612
     3.2764   3.2813   3.2919   3.3020   3.3154   3.3172   3.3341   3.3350
     3.3417   3.3499   3.3554   3.3597   3.3616   3.3740   3.3757   3.3827
     3.3915   3.3927   3.3988   3.4056   3.4111   3.4193   3.4227   3.4265
     3.4341   3.4375   3.4445   3.4458   3.4496   3.4559   3.4597   3.4690
     3.4738   3.4773   3.4837   3.4949   3.4960   3.5023   3.5053   3.5107
     3.5138   3.5190   3.5211   3.5333   3.5359   3.5376   3.5433   3.5458
     3.5518   3.5548   3.5643   3.5674   3.5711   3.5753   3.5859   3.5864
     3.5906   3.5952   3.6053   3.6129   3.6146   3.6175   3.6246   3.6292
     3.6325   3.6384   3.6427   3.6456   3.6484   3.6540   3.6564   3.6660
     3.6733   3.6737   3.6850   3.6872   3.6920   3.6968   3.7036   3.7088
     3.7114   3.7178   3.7199   3.7263   3.7320   3.7368   3.7493   3.7541
     3.7562   3.7653   3.7683   3.7770   3.7818   3.7888   3.8006   3.8057
     3.8114   3.8233   3.8272   3.8337   3.8623   3.8666   3.8731   3.8914
     3.9005   3.9047   3.9132   3.9235   3.9383   3.9487   3.9569   3.9700
     3.9747   3.9822   3.9851   3.9992   4.0032   4.0124   4.0145   4.0208
     4.0280   4.0354   4.0406   4.0500   4.0560   4.0607   4.0636   4.0683
     4.0722   4.0829   4.0904   4.0948   4.0995   4.1058   4.1115   4.1176
     4.1246   4.1317   4.1334   4.1396   4.1506   4.1534   4.1688   4.1755
     4.1781   4.1840   4.1880   4.1939   4.1988   4.2107   4.2160   4.2266
     4.2304   4.2316   4.2424   4.2507   4.2585   4.2654   4.2769   4.2817
     4.2837   4.2894   4.2964   4.3090   4.3115   4.3145   4.3240   4.3327
     4.3385   4.3443   4.3497   4.3601   4.3665   4.3716   4.3798   4.3957
     4.4014   4.4117   4.4167   4.4284   4.4388   4.4452   4.4485   4.4553
     4.4647   4.4804   4.5017   4.5072   4.5153   4.5232   4.5280   4.5310
     4.5451   4.5559   4.5682   4.5813   4.5947   4.6019   4.7200   4.7268
     4.8299   4.8534   4.8669   4.8741   4.8760   4.8872   4.8978   4.9032
     4.9074   4.9209   4.9401   4.9571   4.9623   4.9684   4.9731   4.9773
     4.9853   4.9879   4.9905   5.0009   5.0065   5.0145   5.0269   5.0376
     5.0413   5.0438   5.0506   5.0560   5.0633   5.0653   5.0737   5.0797
     5.0835   5.0894   5.1014   5.1124   5.1164   5.1226   5.1281   5.1330
     5.1453   5.1480   5.1513   5.1578   5.1585   5.1651   5.1680   5.1766
     5.1835   5.1937   5.1973   5.1986   5.2058   5.2150   5.2158   5.2202
     5.2275   5.2311   5.2388   5.2428   5.2449   5.2505   5.2563   5.2595
     5.2642   5.2672   5.2717   5.2773   5.2824   5.2885   5.2921   5.2983
     5.3022   5.3088   5.3116   5.3183   5.3255   5.3300   5.3337   5.3418
     5.3466   5.3488   5.3585   5.3601   5.3685   5.3716   5.3740   5.3784
     5.3833   5.3875   5.3893   5.3964   5.4007   5.4068   5.4085   5.4209
     5.4225   5.4303   5.4349   5.4360   5.4436   5.4481   5.4544   5.4562
     5.4680   5.4710   5.4759   5.4813   5.4849   5.4940   5.4972   5.5004
     5.5094   5.5109   5.5184   5.5218   5.5285   5.5313   5.5349   5.5409
     5.5473   5.5535   5.5649   5.5676   5.5698   5.5766   5.5825   5.5844
     5.5883   5.6006   5.6043   5.6105   5.6126   5.6182   5.6264   5.6324
     5.6416   5.6443   5.6523   5.6608   5.6652   5.6711   5.6717   5.6767
     5.6846   5.6968   5.7026   5.7054   5.7121   5.7194   5.7296   5.7423
     5.7442   5.7533   5.7618   5.7692   5.7834   5.7920   5.8021   5.8056
     5.8280   5.8438   5.8514   5.8591   5.8743   5.8867   5.9018   5.9230
     7.1739  10.8234  11.3380  11.4219  11.6606  11.7104  11.7447  11.9327
    12.1442  12.1664  12.1808  12.2015  12.2345  12.2468  12.3001  12.3287
    12.3534  12.3991  12.4201  12.4632  12.4783  12.5060  12.5131  12.5306
    12.5375  12.5531  12.5780  12.5855  12.5890  12.6037  12.6054  12.6199
    12.6311  12.6441  12.6507  12.6542  12.6645  12.6829  12.6922  12.7035

     occupation numbers 
     1.0000   1.0000   1.0000   1.0000   1.0000   1.0000   1.0000   1.0000
     1.0000   1.0000   1.0000   1.0000   1.0000   1.0000   1.0000   1.0000
     1.0000   1.0000   1.0000   1.0000   1.0000   1.0000   1.0000   1.0000
     1.0000   1.0000   1.0000   1.0000   1.0000   1.0000   1.0000   1.0000
     1.0000   1.0000   1.0000   1.0000   1.0000   1.0000   1.0000   1.0000
     1.0000   1.0000   1.0000   1.0000   1.0000   1.0000   1.0000   1.0000
     1.0000   1.0000   1.0000   1.0000   1.0000   1.0000   1.0000   1.0000
     1.0000   1.0000   1.0000   1.0000   1.0000   1.0000   1.0000   1.0000
     1.0000   1.0000   1.0000   1.0000   1.0000   1.0000   1.0000   1.0000
     1.0000   1.0000   1.0000   1.0000   1.0000   1.0000   1.0000   1.0000
     1.0000   1.0000   1.0000   1.0000   1.0000   1.0000   1.0000   1.0000
     1.0000   1.0000   1.0000   1.0000   1.0000   1.0000   1.0000   1.0000
     1.0000   1.0000   1.0000   1.0000   1.0000   1.0000   1.0000   1.0000
     1.0000   1.0000   1.0000   1.0000   1.0000   1.0000   1.0000   1.0000
     1.0000   1.0000   1.0000   1.0000   1.0000   1.0000   1.0000   1.0000
     1.0000   1.0000   1.0000   1.0000   1.0000   1.0000   1.0000   1.0000
     1.0000   1.0000   1.0000   1.0000   1.0000   1.0000   1.0000   1.0000
     1.0000   1.0000   1.0000   1.0000   1.0000   1.0000   1.0000   1.0000
     1.0000   1.0000   1.0000   1.0000   1.0000   1.0000   1.0000   1.0000
     1.0000   1.0000   1.0000   1.0000   1.0000   1.0000   1.0000   1.0000
     1.0000   1.0000   1.0000   1.0000   1.0000   1.0000   1.0000   1.0000
     1.0000   1.0000   1.0000   1.0000   1.0000   1.0000   1.0000   1.0000
     1.0000   1.0000   1.0000   1.0000   1.0000   1.0000   1.0000   1.0000
     1.0000   1.0000   1.0000   1.0000   1.0000   1.0000   1.0000   1.0000
     1.0000   1.0000   1.0000   1.0000   1.0000   1.0000   1.0000   1.0000
     1.0000   1.0000   1.0000   1.0000   1.0000   1.0000   1.0000   1.0000
     1.0000   1.0000   1.0000   1.0000   1.0000   1.0000   1.0000   1.0000
     1.0000   1.0000   1.0000   1.0000   1.0000   1.0000   1.0000   1.0000
     1.0000   1.0000   1.0000   1.0000   1.0000   1.0000   1.0000   1.0000
     1.0000   1.0000   1.0000   1.0000   1.0000   1.0000   1.0000   1.0000
     1.0000   1.0000   1.0000   1.0000   1.0000   1.0000   1.0000   1.0000
     1.0000   1.0000   1.0000   1.0000   1.0000   1.0000   1.0000   1.0000
     1.0000   1.0000   1.0000   1.0000   1.0000   1.0000   1.0000   1.0000
     1.0000   1.0000   1.0000   1.0000   1.0000   1.0000   1.0000   1.0000
     1.0000   1.0000   1.0000   1.0000   1.0000   1.0000   1.0000   1.0000
     1.0000   1.0000   1.0000   1.0000   1.0000   1.0000   1.0000   1.0000
     1.0000   1.0000   1.0000   1.0000   1.0000   1.0000   1.0000   1.0000
     1.0000   1.0000   1.0000   1.0000   1.0000   1.0000   1.0000   1.0000
     1.0000   1.0000   1.0000   1.0000   1.0000   1.0000   1.0000   1.0000
     1.0000   1.0000   1.0000   1.0000   1.0000   1.0000   1.0000   1.0000
     1.0000   1.0000   1.0000   1.0000   1.0000   1.0000   1.0000   1.0000
     1.0000   1.0000   1.0000   1.0000   1.0000   1.0000   1.0000   1.0000
     1.0000   1.0000   1.0000   1.0000   1.0000   1.0000   1.0000   1.0000
     1.0000   1.0000   1.0000   1.0000   1.0000   1.0000   1.0000   1.0000
     1.0000   1.0000   1.0000   1.0000   1.0000   1.0000   1.0000   1.0000
     1.0000   1.0000   1.0000   1.0000   1.0000   1.0000   1.0000   1.0000
     1.0000   1.0000   1.0000   1.0000   1.0000   1.0000   1.0000   1.0000
     1.0000   1.0000   1.0000   1.0000   1.0000   1.0000   1.0000   1.0000
     1.0000   1.0000   1.0000   1.0000   1.0000   1.0000   1.0000   1.0000
     1.0000   1.0000   1.0000   1.0000   1.0000   1.0000   1.0000   1.0000
     1.0000   1.0000   1.0000   1.0000   1.0000   1.0000   1.0000   1.0000
     1.0000   1.0000   1.0000   1.0000   1.0000   1.0000   1.0000   1.0000
     1.0000   1.0000   1.0000   1.0000   1.0000   1.0000   1.0000   1.0000
     1.0000   1.0000   1.0000   1.0000   1.0000   1.0000   1.0000   1.0000
     1.0000   1.0000   1.0000   1.0000   1.0000   1.0000   1.0000   1.0000
     1.0000   1.0000   1.0000   1.0000   1.0000   1.0000   1.0000   1.0000
     1.0000   1.0000   1.0000   1.0000   1.0000   1.0000   1.0000   1.0000
     1.0000   1.0000   1.0000   1.0000   1.0000   1.0000   1.0000   1.0000
     1.0000   1.0000   1.0000   1.0000   1.0000   1.0000   1.0000   1.0000
     1.0000   1.0000   1.0000   1.0000   1.0000   1.0000   1.0000   1.0000
     1.0000   1.0000   1.0000   1.0000   1.0000   1.0000   1.0000   1.0000
     1.0000   1.0000   1.0000   1.0000   1.0000   1.0000   1.0000   1.0000
     1.0000   1.0000   1.0000   1.0000   1.0000   1.0000   1.0000   1.0000
     1.0000   1.0000   1.0000   1.0000   1.0000   1.0000   1.0000   1.0000
     1.0000   1.0000   1.0000   1.0000   1.0000   1.0000   1.0000   1.0000
     1.0000   1.0000   1.0000   1.0000   1.0000   1.0000   1.0000   1.0000
     1.0000   1.0000   1.0000   1.0000   1.0000   1.0000   1.0000   1.0000
     1.0000   1.0000   1.0000   1.0000   1.0000   1.0000   1.0000   1.0000
     1.0000   1.0000   1.0000   1.0000   1.0000   1.0000   1.0000   1.0000
     1.0000   1.0000   1.0000   1.0000   1.0000   1.0000   1.0000   1.0000
     1.0000   1.0000   1.0000   1.0000   1.0000   1.0000   1.0000   1.0000
     1.0000   1.0000   1.0000   1.0000   1.0000   1.0000   1.0000   1.0000
     1.0000   1.0000   1.0000   1.0000   1.0000   1.0000   1.0000   1.0000
     1.0000   1.0000   1.0000   1.0000   1.0000   1.0000   1.0000   1.0000
     1.0000   1.0000   1.0000   1.0000   1.0000   1.0000   1.0000   1.0000
     1.0000   1.0000   1.0000   1.0000   1.0000   1.0000   1.0000   1.0000
     1.0000   1.0000   1.0000   1.0000   1.0000   1.0000   1.0000   1.0000
     1.0000   1.0000   1.0000   1.0000   1.0000   1.0000   1.0000   1.0000
     1.0000   1.0000   1.0000   1.0000   1.0000   1.0000   1.0000   1.0000
     1.0000   1.0000   1.0000   1.0000   1.0000   1.0000   1.0000   1.0000
     1.0000   1.0000   1.0000   1.0000   1.0000   1.0000   1.0000   1.0000
     1.0000   1.0000   1.0000   1.0000   1.0000   1.0000   1.0000   1.0000
     1.0000   1.0000   1.0000   1.0000   1.0000   1.0000   1.0000   1.0000
     1.0000   1.0000   1.0000   1.0000   1.0000   1.0000   1.0000   1.0000
     1.0000   1.0000   1.0000   1.0000   1.0000   1.0000   1.0000   1.0000
     1.0000   1.0000   1.0000   1.0000   1.0000   1.0000   1.0000   1.0000
     1.0000   1.0000   1.0000   1.0000   1.0000   1.0000   1.0000   1.0000
     1.0000   1.0000   1.0000   1.0000   1.0000   1.0000   1.0000   1.0000
     1.0000   1.0000   1.0000   1.0000   1.0000   1.0000   1.0000   1.0000
     1.0000   1.0000   1.0000   1.0000   1.0000   1.0000   1.0000   1.0000
     1.0000   1.0000   1.0000   1.0000   1.0000   1.0000   1.0000   1.0000
     1.0000   1.0000   1.0000   1.0000   1.0000   1.0000   1.0000   1.0000
     1.0000   1.0000   1.0000   1.0000   1.0000   1.0000   1.0000   1.0000
     1.0000   1.0000   1.0000   1.0000   1.0000   1.0000   1.0000   1.0000
     1.0000   1.0000   1.0000   1.0000   1.0000   1.0000   1.0000   1.0000
     1.0000   1.0000   1.0000   1.0000   1.0000   1.0000   1.0000   1.0000
     1.0000   1.0000   1.0000   1.0000   1.0000   1.0000   1.0000   1.0000
     1.0000   1.0000   1.0000   1.0000   1.0000   1.0000   1.0000   1.0000
     1.0000   1.0000   1.0000   1.0000   1.0000   1.0000   1.0000   1.0000
     1.0000   1.0000   1.0000   1.0000   1.0000   1.0000   1.0000   1.0000
     1.0000   1.0000   1.0000   1.0000   1.0000   1.0000   1.0000   1.0000
     1.0000   1.0000   1.0000   1.0000   1.0000   1.0000   1.0000   1.0000
     1.0000   1.0000   1.0000   1.0000   1.0000   1.0000   1.0000   1.0000
     1.0000   1.0000   1.0000   1.0000   1.0000   1.0000   1.0000   1.0000
     1.0000   1.0000   1.0000   1.0000   1.0000   1.0000   1.0000   1.0000
     1.0000   1.0000   1.0000   1.0000   1.0000   1.0000   1.0000   1.0000
     1.0000   1.0000   1.0000   1.0000   1.0000   1.0000   1.0000   1.0000
     1.0000   1.0000   1.0000   1.0000   1.0000   1.0000   1.0000   1.0000
     1.0000   1.0000   1.0000   1.0000   1.0000   1.0000   1.0000   1.0000
     1.0000   1.0000   1.0000   1.0000   1.0000   1.0000   1.0000   1.0000
     1.0000   1.0000   1.0000   1.0000   1.0000   1.0000   1.0000   1.0000
     1.0000   1.0000   1.0000   1.0000   1.0000   1.0000   1.0000   1.0000
     1.0000   1.0000   1.0000   1.0000   1.0000   1.0000   1.0000   1.0000
     1.0000   1.0000   1.0000   1.0000   1.0000   1.0000   1.0000   1.0000
     1.0000   1.0000   1.0000   1.0000   1.0000   1.0000   1.0000   1.0000
     1.0000   1.0000   1.0000   1.0000   1.0000   1.0000   1.0000   1.0000
     1.0000   1.0000   1.0000   1.0000   1.0000   1.0000   1.0000   1.0000
     1.0000   1.0000   1.0000   1.0000   1.0000   1.0000   1.0000   1.0000
     1.0000   1.0000   1.0000   1.0000   1.0000   1.0000   1.0000   1.0000
     1.0000   1.0000   1.0000   1.0000   1.0000   1.0000   1.0000   1.0000
     1.0000   1.0000   1.0000   1.0000   1.0000   1.0000   1.0000   1.0000
     1.0000   1.0000   1.0000   1.0000   1.0000   1.0000   1.0000   1.0000
     1.0000   1.0000   1.0000   1.0000   1.0000   1.0000   1.0000   1.0000
     1.0000   1.0000   1.0000   1.0000   1.0000   1.0000   1.0000   1.0000
     1.0000   1.0000   1.0000   1.0000   1.0000   1.0000   1.0000   1.0000
     1.0000   1.0000   1.0000   1.0000   1.0000   1.0000   1.0000   1.0000
     1.0000   1.0000   1.0000   1.0000   1.0000   1.0000   1.0000   1.0000
     1.0000   1.0000   1.0000   1.0000   1.0000   1.0000   1.0000   1.0000
     1.0000   1.0000   1.0000   1.0000   1.0000   1.0000   1.0000   1.0000
     1.0000   1.0000   1.0000   1.0000   1.0000   1.0000   1.0000   1.0000
     1.0000   1.0000   1.0000   1.0000   1.0000   1.0000   1.0000   1.0000
     1.0000   1.0000   1.0000   1.0000   1.0000   1.0000   1.0000   1.0000
     1.0000   1.0000   1.0000   1.0000   1.0000   1.0000   1.0000   1.0000
     1.0000   1.0000   1.0000   1.0000   1.0000   1.0000   1.0000   1.0000
     1.0000   1.0000   1.0000   1.0000   1.0000   1.0000   1.0000   1.0000
     1.0000   1.0000   1.0000   1.0000   1.0000   1.0000   1.0000   1.0000
     1.0000   1.0000   1.0000   1.0000   1.0000   1.0000   1.0000   1.0000
     1.0000   1.0000   1.0000   1.0000   1.0000   1.0000   1.0000   1.0000
     1.0000   1.0000   1.0000   1.0000   1.0000   1.0000   1.0000   1.0000
     1.0000   1.0000   1.0000   1.0000   1.0000   1.0000   1.0000   1.0000
     1.0000   1.0000   1.0000   1.0000   1.0000   1.0000   1.0000   1.0000
     1.0000   1.0000   1.0000   1.0000   1.0000   1.0000   1.0000   1.0000
     1.0000   1.0000   1.0000   1.0000   1.0000   1.0000   1.0000   1.0000
     1.0000   1.0000   1.0000   1.0000   1.0000   1.0000   1.0000   1.0000
     1.0000   1.0000   1.0000   1.0000   1.0000   1.0000   1.0000   1.0000
     0.0000   0.0000   0.0000   0.0000   0.0000   0.0000   0.0000   0.0000
     0.0000   0.0000   0.0000   0.0000   0.0000   0.0000   0.0000   0.0000
     0.0000   0.0000   0.0000   0.0000   0.0000   0.0000   0.0000   0.0000
     0.0000   0.0000   0.0000   0.0000   0.0000   0.0000   0.0000   0.0000
     0.0000   0.0000   0.0000   0.0000   0.0000   0.0000   0.0000   0.0000

 ------ SPIN DOWN ----------


          k = 0.0000 0.0000 0.0000 (113110 PWs)   bands (ev):

   -81.0387 -47.2204 -47.1512 -46.0193 -32.1776 -32.1471 -32.1352 -32.1345
   -32.1099 -32.0745 -32.0505 -32.0480 -32.0272 -32.0121 -31.9980 -31.9883
   -31.9818 -31.9783 -31.9488 -31.9211 -31.9155 -31.9098 -31.9057 -31.8992
   -31.8887 -31.8831 -31.8830 -31.8808 -31.8767 -31.8732 -31.8586 -31.8554
   -31.8367 -31.8153 -31.8149 -31.8075 -31.8007 -31.7987 -31.7932 -31.7477
   -31.7475 -31.7419 -31.7238 -31.7096 -31.7050 -31.7006 -31.6977 -31.6947
   -31.6870 -31.6732 -31.6688 -31.6653 -31.6486 -31.6417 -31.6267 -31.6189
   -31.6175 -31.6093 -31.6028 -31.5963 -31.5921 -31.5822 -31.5791 -31.5650
   -31.5606 -31.5438 -31.5416 -31.5360 -31.5324 -31.5123 -31.5071 -31.5054
   -31.4988 -31.4987 -31.4935 -31.4926 -31.4873 -31.4834 -31.4815 -31.4809
   -31.4554 -31.4485 -31.4391 -31.4376 -15.8810 -14.6827 -14.4990 -14.4604
   -14.4392 -14.4328 -14.4255 -14.4008 -14.3852 -14.3638 -14.3564 -14.3440
   -14.3288 -14.3265 -14.3155 -14.3112 -14.2983 -14.2947 -14.2838 -14.2812
   -14.2678 -14.2637 -14.2584 -14.2529 -14.2494 -14.2444 -14.2380 -14.2308
   -14.2222 -14.2131 -14.2105 -14.1930 -14.1856 -14.1728 -14.1667 -14.1616
   -14.1564 -14.1474 -14.1395 -14.1153 -14.1104 -14.1041 -14.0946 -14.0925
   -14.0547 -14.0532 -14.0078 -13.9663 -13.9313 -13.8000 -13.6664 -13.6588
   -13.5563 -13.5207 -13.5086 -13.4692 -13.4391 -13.4288 -13.4056 -13.3955
   -13.3801 -13.3785 -13.3681 -13.3584 -13.3520 -13.3386 -13.3351 -13.3203
   -13.3145 -13.3067 -13.3013 -13.2908 -13.2829 -13.2705 -13.2653 -13.2607
   -13.2568 -13.2507 -13.2438 -13.2404 -13.2289 -13.2238 -13.2175 -13.2139
   -13.2080 -13.2023 -13.1929 -13.1885 -13.1844 -13.1810 -13.1698 -13.1681
   -13.1633 -13.1605 -13.1562 -13.1526 -13.1479 -13.1453 -13.1395 -13.1383
   -13.1295 -13.1288 -13.1243 -13.1208 -13.1179 -13.1135 -13.1041 -13.1034
   -13.1004 -13.0988 -13.0948 -13.0921 -13.0870 -13.0822 -13.0813 -13.0759
   -13.0733 -13.0716 -13.0689 -13.0625 -13.0556 -13.0545 -13.0495 -13.0476
   -13.0418 -13.0384 -13.0316 -13.0230 -13.0202 -13.0175 -13.0125 -13.0104
   -13.0079 -13.0034 -12.9984 -12.9962 -12.9940 -12.9896 -12.9867 -12.9836
   -12.9815 -12.9735 -12.9732 -12.9695 -12.9682 -12.9658 -12.9600 -12.9563
   -12.9507 -12.9493 -12.9448 -12.9436 -12.9417 -12.9366 -12.9331 -12.9316
   -12.9275 -12.9233 -12.9201 -12.9161 -12.9149 -12.9081 -12.9024 -12.9002
   -12.8986 -12.8945 -12.8888 -12.8854 -12.8814 -12.8787 -12.8772 -12.8730
   -12.8691 -12.8658 -12.8643 -12.8596 -12.8570 -12.8497 -12.8474 -12.8415
   -12.8410 -12.8344 -12.8326 -12.8276 -12.8190 -12.8175 -12.8130 -12.8074
   -12.8065 -12.8035 -12.7954 -12.7915 -12.7889 -12.7852 -12.7795 -12.7775
   -12.7726 -12.7714 -12.7698 -12.7648 -12.7636 -12.7594 -12.7554 -12.7536
   -12.7477 -12.7460 -12.7413 -12.7402 -12.7381 -12.7337 -12.7316 -12.7291
   -12.7246 -12.7206 -12.7193 -12.7155 -12.7127 -12.7110 -12.7071 -12.7000
   -12.6966 -12.6944 -12.6936 -12.6889 -12.6883 -12.6858 -12.6830 -12.6795
   -12.6768 -12.6745 -12.6720 -12.6704 -12.6679 -12.6641 -12.6640 -12.6592
   -12.6499 -12.6484 -12.6437 -12.6383 -12.6364 -12.6348 -12.6341 -12.6317
   -12.6267 -12.6241 -12.6177 -12.6154 -12.6113 -12.6101 -12.6053 -12.6023
   -12.5969 -12.5934 -12.5913 -12.5895 -12.5830 -12.5800 -12.5750 -12.5711
   -12.5657 -12.5641 -12.5571 -12.5540 -12.5506 -12.5454 -12.5315 -12.5304
   -12.5213 -12.5180 -12.5097 -12.5089 -12.5048 -12.4999 -12.4962 -12.4914
   -12.4879 -12.4821 -12.4746 -12.4661 -12.4623 -12.4565 -12.4548 -12.4432
   -12.4302 -12.4259 -12.4173 -12.4124 -12.3980 -12.3937 -12.3820 -12.3773
   -12.3688 -11.6902 -11.6181 -11.5774 -11.5577 -11.5512 -11.5129 -11.4960
   -11.4864 -11.4781 -11.4758 -11.4647 -11.4565 -11.4525 -11.4478 -11.4303
   -11.4230 -11.4147 -11.4045 -11.3924 -11.3851 -11.3812 -11.3736 -11.3655
   -11.3625 -11.3600 -11.3497 -11.3451 -11.3400 -11.3390 -11.3335 -11.3277
   -11.3217 -11.3168 -11.3144 -11.3116 -11.3054 -11.2981 -11.2948 -11.2893
   -11.2846 -11.2830 -11.2808 -11.2742 -11.2701 -11.2680 -11.2627 -11.2554
   -11.2471 -11.2455 -11.2400 -11.2353 -11.2323 -11.2284 -11.2218 -11.2200
   -11.2141 -11.2069 -11.2031 -11.2015 -11.1967 -11.1956 -11.1936 -11.1868
   -11.1846 -11.1762 -11.1750 -11.1698 -11.1626 -11.1600 -11.1553 -11.1537
   -11.1503 -11.1425 -11.1386 -11.1372 -11.1324 -11.1273 -11.1257 -11.1225
   -11.1189 -11.1131 -11.1112 -11.1061 -11.1000 -11.0959 -11.0912 -11.0880
   -11.0845 -11.0818 -11.0773 -11.0746 -11.0732 -11.0700 -11.0635 -11.0622
   -11.0583 -11.0563 -11.0524 -11.0496 -11.0464 -11.0404 -11.0366 -11.0344
   -11.0336 -11.0302 -11.0219 -11.0191 -11.0173 -11.0095 -11.0065 -10.9999
   -10.9963 -10.9877 -10.9864 -10.9835 -10.9767 -10.9679 -10.9632 -10.9628
   -10.9564 -10.9549 -10.9496 -10.9485 -10.9424 -10.9398 -10.9371 -10.9296
   -10.9189 -10.9062 -10.9021 -10.9009 -10.8970 -10.8863 -10.8782 -10.8739
   -10.8488 -10.8303 -10.8278 -10.8124 -10.8110 -10.8005 -10.7863 -10.7728
   -10.7421 -10.7100 -10.6857 -10.6766 -10.6606 -10.6565 -10.6247 -10.6212
   -10.6152 -10.5781 -10.5624 -10.5380  -2.7596  -1.6615  -1.4878  -1.3910
    -1.2895  -1.2435  -1.1971  -1.1793  -1.1586  -1.1331  -1.1127  -1.1042
    -1.0880  -1.0633  -1.0563  -1.0436  -1.0276  -1.0180  -1.0046  -0.9936
    -0.9859  -0.9775  -0.9548  -0.9485  -0.9329  -0.9275  -0.9189  -0.9064
    -0.8931  -0.8863  -0.8737  -0.8678  -0.8660  -0.8570  -0.8479  -0.8424
    -0.8352  -0.8278  -0.8210  -0.8096  -0.8004  -0.7962  -0.7857  -0.7657
    -0.7627  -0.7573  -0.7529  -0.7438  -0.7224  -0.6915  -0.6592  -0.4086
    -0.0941   0.5111   0.5870   0.6423   0.6728   0.6943   0.6972   0.7358
     0.7556   0.7649   0.7733   0.7923   0.8161   0.8281   0.8435   0.8529
     0.8580   0.8715   0.8829   0.8857   0.9068   0.9193   0.9249   0.9426
     0.9475   0.9579   0.9669   0.9752   0.9769   0.9802   0.9842   0.9981
     1.0008   1.0106   1.0229   1.0249   1.0307   1.0371   1.0421   1.0516
     1.0571   1.0643   1.0690   1.0753   1.0778   1.0848   1.0867   1.0996
     1.1047   1.1100   1.1190   1.1273   1.1306   1.1358   1.1421   1.1464
     1.1530   1.1670   1.1724   1.1735   1.1774   1.1810   1.1926   1.1984
     1.2041   1.2136   1.2151   1.2173   1.2232   1.2304   1.2375   1.2463
     1.2498   1.2547   1.2592   1.2720   1.2759   1.2918   1.3038   1.3094
     1.3129   1.3176   1.3272   1.3361   1.3395   1.3491   1.3529   1.3591
     1.3715   1.3747   1.3856   1.3882   1.3941   1.3991   1.4007   1.4128
     1.4141   1.4290   1.4381   1.4509   1.4516   1.4574   1.4606   1.4651
     1.4682   1.4862   1.4876   1.4916   1.4968   1.4971   1.5015   1.5134
     1.5209   1.5320   1.5353   1.5402   1.5409   1.5492   1.5585   1.5635
     1.5656   1.5736   1.5804   1.5825   1.5881   1.5990   1.6076   1.6087
     1.6125   1.6190   1.6239   1.6320   1.6377   1.6506   1.6634   1.6664
     1.6699   1.6759   1.6854   1.6924   1.6999   1.7131   1.7174   1.7233
     1.7325   1.7414   1.7504   1.7698   1.7778   1.7808   1.7873   1.7997
     1.8370   1.8603   1.8681   1.9501   2.0791   2.2549   2.3076   2.3328
     2.3654   2.3844   2.4916   2.6338   2.7442   2.7996   2.8115   2.8349
     2.8819   2.8967   2.9220   2.9377   2.9494   2.9614   2.9783   2.9917
     3.0090   3.0136   3.0217   3.0258   3.0353   3.0421   3.0582   3.0693
     3.0738   3.0844   3.0943   3.1095   3.1248   3.1277   3.1381   3.1458
     3.1570   3.1625   3.1715   3.1792   3.1848   3.1947   3.2096   3.2100
     3.2241   3.2257   3.2363   3.2410   3.2540   3.2575   3.2662   3.2761
     3.2787   3.2931   3.3060   3.3161   3.3197   3.3304   3.3378   3.3419
     3.3491   3.3595   3.3635   3.3653   3.3766   3.3815   3.3871   3.3893
     3.3946   3.3970   3.4046   3.4100   3.4185   3.4219   3.4304   3.4356
     3.4374   3.4448   3.4493   3.4548   3.4612   3.4659   3.4711   3.4755
     3.4867   3.4871   3.4909   3.4986   3.5022   3.5086   3.5129   3.5167
     3.5220   3.5282   3.5320   3.5385   3.5395   3.5444   3.5469   3.5520
     3.5583   3.5667   3.5700   3.5731   3.5789   3.5849   3.5879   3.5923
     3.5964   3.6058   3.6146   3.6162   3.6197   3.6256   3.6293   3.6380
     3.6413   3.6455   3.6501   3.6551   3.6566   3.6584   3.6663   3.6729
     3.6832   3.6854   3.6886   3.6952   3.7005   3.7071   3.7149   3.7186
     3.7238   3.7270   3.7314   3.7347   3.7363   3.7517   3.7553   3.7641
     3.7716   3.7744   3.7789   3.7882   3.7923   3.8011   3.8064   3.8149
     3.8329   3.8363   3.8650   3.8689   3.8885   3.9000   3.9032   3.9081
     3.9109   3.9285   3.9349   3.9443   3.9542   3.9625   3.9745   3.9864
     3.9935   3.9973   4.0009   4.0117   4.0142   4.0279   4.0303   4.0349
     4.0435   4.0547   4.0571   4.0592   4.0647   4.0710   4.0737   4.0856
     4.0927   4.0956   4.0990   4.1053   4.1133   4.1173   4.1217   4.1282
     4.1364   4.1394   4.1496   4.1568   4.1652   4.1776   4.1795   4.1845
     4.1901   4.1938   4.1985   4.2080   4.2168   4.2227   4.2304   4.2347
     4.2451   4.2472   4.2594   4.2692   4.2732   4.2782   4.2831   4.2872
     4.2968   4.3047   4.3134   4.3172   4.3251   4.3329   4.3411   4.3461
     4.3504   4.3607   4.3695   4.3772   4.3830   4.3959   4.4048   4.4125
     4.4180   4.4287   4.4398   4.4478   4.4505   4.4568   4.4772   4.4842
     4.5030   4.5111   4.5202   4.5260   4.5286   4.5435   4.5597   4.5782
     4.5938   4.5994   4.6999   4.7265   4.8269   4.8507   4.8612   4.8701
     4.8748   4.8791   4.8975   4.9009   4.9061   4.9199   4.9393   4.9491
     4.9599   4.9659   4.9702   4.9760   4.9837   4.9868   4.9899   4.9967
     5.0046   5.0073   5.0252   5.0287   5.0372   5.0404   5.0442   5.0515
     5.0624   5.0648   5.0732   5.0753   5.0804   5.0891   5.0965   5.1114
     5.1167   5.1191   5.1270   5.1298   5.1436   5.1467   5.1480   5.1535
     5.1555   5.1643   5.1657   5.1718   5.1788   5.1846   5.1947   5.1978
     5.2035   5.2114   5.2143   5.2185   5.2228   5.2276   5.2320   5.2400
     5.2430   5.2478   5.2542   5.2586   5.2639   5.2647   5.2683   5.2741
     5.2817   5.2856   5.2916   5.2935   5.2985   5.3044   5.3117   5.3138
     5.3199   5.3295   5.3322   5.3397   5.3454   5.3467   5.3566   5.3582
     5.3635   5.3694   5.3717   5.3740   5.3783   5.3859   5.3894   5.3936
     5.3971   5.4013   5.4078   5.4125   5.4216   5.4257   5.4305   5.4352
     5.4407   5.4445   5.4485   5.4550   5.4643   5.4689   5.4734   5.4815
     5.4849   5.4935   5.4964   5.4992   5.5032   5.5113   5.5183   5.5207
     5.5262   5.5286   5.5349   5.5384   5.5443   5.5526   5.5642   5.5671
     5.5687   5.5763   5.5821   5.5842   5.5860   5.5933   5.6041   5.6084
     5.6125   5.6167   5.6236   5.6275   5.6390   5.6446   5.6511   5.6574
     5.6610   5.6702   5.6712   5.6749   5.6827   5.6904   5.6972   5.7034
     5.7120   5.7158   5.7223   5.7307   5.7431   5.7442   5.7594   5.7619
     5.7697   5.7839   5.7927   5.8022   5.8057   5.8289   5.8438   5.8513
     5.8595   5.8743   5.8868   5.9020   5.9231   6.3043   6.9611   7.0555
     8.3879  10.8817  11.3615  11.4954  11.6845  11.7410  11.7522  11.9439
    12.1502  12.1814  12.1871  12.2257  12.2395  12.2583  12.3108  12.3295
    12.3637  12.4051  12.4229  12.4656  12.4805  12.5094  12.5148  12.5338
    12.5457  12.5566  12.5813  12.5906  12.5909  12.6051  12.6089  12.6243
    12.6320  12.6486  12.6539  12.6575  12.6653  12.6857  12.6940  12.7116

     occupation numbers 
     1.0000   1.0000   1.0000   1.0000   1.0000   1.0000   1.0000   1.0000
     1.0000   1.0000   1.0000   1.0000   1.0000   1.0000   1.0000   1.0000
     1.0000   1.0000   1.0000   1.0000   1.0000   1.0000   1.0000   1.0000
     1.0000   1.0000   1.0000   1.0000   1.0000   1.0000   1.0000   1.0000
     1.0000   1.0000   1.0000   1.0000   1.0000   1.0000   1.0000   1.0000
     1.0000   1.0000   1.0000   1.0000   1.0000   1.0000   1.0000   1.0000
     1.0000   1.0000   1.0000   1.0000   1.0000   1.0000   1.0000   1.0000
     1.0000   1.0000   1.0000   1.0000   1.0000   1.0000   1.0000   1.0000
     1.0000   1.0000   1.0000   1.0000   1.0000   1.0000   1.0000   1.0000
     1.0000   1.0000   1.0000   1.0000   1.0000   1.0000   1.0000   1.0000
     1.0000   1.0000   1.0000   1.0000   1.0000   1.0000   1.0000   1.0000
     1.0000   1.0000   1.0000   1.0000   1.0000   1.0000   1.0000   1.0000
     1.0000   1.0000   1.0000   1.0000   1.0000   1.0000   1.0000   1.0000
     1.0000   1.0000   1.0000   1.0000   1.0000   1.0000   1.0000   1.0000
     1.0000   1.0000   1.0000   1.0000   1.0000   1.0000   1.0000   1.0000
     1.0000   1.0000   1.0000   1.0000   1.0000   1.0000   1.0000   1.0000
     1.0000   1.0000   1.0000   1.0000   1.0000   1.0000   1.0000   1.0000
     1.0000   1.0000   1.0000   1.0000   1.0000   1.0000   1.0000   1.0000
     1.0000   1.0000   1.0000   1.0000   1.0000   1.0000   1.0000   1.0000
     1.0000   1.0000   1.0000   1.0000   1.0000   1.0000   1.0000   1.0000
     1.0000   1.0000   1.0000   1.0000   1.0000   1.0000   1.0000   1.0000
     1.0000   1.0000   1.0000   1.0000   1.0000   1.0000   1.0000   1.0000
     1.0000   1.0000   1.0000   1.0000   1.0000   1.0000   1.0000   1.0000
     1.0000   1.0000   1.0000   1.0000   1.0000   1.0000   1.0000   1.0000
     1.0000   1.0000   1.0000   1.0000   1.0000   1.0000   1.0000   1.0000
     1.0000   1.0000   1.0000   1.0000   1.0000   1.0000   1.0000   1.0000
     1.0000   1.0000   1.0000   1.0000   1.0000   1.0000   1.0000   1.0000
     1.0000   1.0000   1.0000   1.0000   1.0000   1.0000   1.0000   1.0000
     1.0000   1.0000   1.0000   1.0000   1.0000   1.0000   1.0000   1.0000
     1.0000   1.0000   1.0000   1.0000   1.0000   1.0000   1.0000   1.0000
     1.0000   1.0000   1.0000   1.0000   1.0000   1.0000   1.0000   1.0000
     1.0000   1.0000   1.0000   1.0000   1.0000   1.0000   1.0000   1.0000
     1.0000   1.0000   1.0000   1.0000   1.0000   1.0000   1.0000   1.0000
     1.0000   1.0000   1.0000   1.0000   1.0000   1.0000   1.0000   1.0000
     1.0000   1.0000   1.0000   1.0000   1.0000   1.0000   1.0000   1.0000
     1.0000   1.0000   1.0000   1.0000   1.0000   1.0000   1.0000   1.0000
     1.0000   1.0000   1.0000   1.0000   1.0000   1.0000   1.0000   1.0000
     1.0000   1.0000   1.0000   1.0000   1.0000   1.0000   1.0000   1.0000
     1.0000   1.0000   1.0000   1.0000   1.0000   1.0000   1.0000   1.0000
     1.0000   1.0000   1.0000   1.0000   1.0000   1.0000   1.0000   1.0000
     1.0000   1.0000   1.0000   1.0000   1.0000   1.0000   1.0000   1.0000
     1.0000   1.0000   1.0000   1.0000   1.0000   1.0000   1.0000   1.0000
     1.0000   1.0000   1.0000   1.0000   1.0000   1.0000   1.0000   1.0000
     1.0000   1.0000   1.0000   1.0000   1.0000   1.0000   1.0000   1.0000
     1.0000   1.0000   1.0000   1.0000   1.0000   1.0000   1.0000   1.0000
     1.0000   1.0000   1.0000   1.0000   1.0000   1.0000   1.0000   1.0000
     1.0000   1.0000   1.0000   1.0000   1.0000   1.0000   1.0000   1.0000
     1.0000   1.0000   1.0000   1.0000   1.0000   1.0000   1.0000   1.0000
     1.0000   1.0000   1.0000   1.0000   1.0000   1.0000   1.0000   1.0000
     1.0000   1.0000   1.0000   1.0000   1.0000   1.0000   1.0000   1.0000
     1.0000   1.0000   1.0000   1.0000   1.0000   1.0000   1.0000   1.0000
     1.0000   1.0000   1.0000   1.0000   1.0000   1.0000   1.0000   1.0000
     1.0000   1.0000   1.0000   1.0000   1.0000   1.0000   1.0000   1.0000
     1.0000   1.0000   1.0000   1.0000   1.0000   1.0000   1.0000   1.0000
     1.0000   1.0000   1.0000   1.0000   1.0000   1.0000   1.0000   1.0000
     1.0000   1.0000   1.0000   1.0000   1.0000   1.0000   1.0000   1.0000
     1.0000   1.0000   1.0000   1.0000   1.0000   1.0000   1.0000   1.0000
     1.0000   1.0000   1.0000   1.0000   1.0000   1.0000   1.0000   1.0000
     1.0000   1.0000   1.0000   1.0000   1.0000   1.0000   1.0000   1.0000
     1.0000   1.0000   1.0000   1.0000   1.0000   1.0000   1.0000   1.0000
     1.0000   1.0000   1.0000   1.0000   1.0000   1.0000   1.0000   1.0000
     1.0000   1.0000   1.0000   1.0000   1.0000   1.0000   1.0000   1.0000
     1.0000   1.0000   1.0000   1.0000   1.0000   1.0000   1.0000   1.0000
     1.0000   1.0000   1.0000   1.0000   1.0000   1.0000   1.0000   1.0000
     1.0000   1.0000   1.0000   1.0000   1.0000   1.0000   1.0000   1.0000
     1.0000   1.0000   1.0000   1.0000   1.0000   1.0000   1.0000   1.0000
     1.0000   1.0000   1.0000   1.0000   1.0000   1.0000   1.0000   1.0000
     1.0000   1.0000   1.0000   1.0000   1.0000   1.0000   1.0000   1.0000
     1.0000   1.0000   1.0000   1.0000   1.0000   1.0000   1.0000   1.0000
     1.0000   1.0000   1.0000   1.0000   1.0000   1.0000   1.0000   1.0000
     1.0000   1.0000   1.0000   1.0000   1.0000   1.0000   1.0000   1.0000
     1.0000   1.0000   1.0000   1.0000   1.0000   1.0000   1.0000   1.0000
     1.0000   1.0000   1.0000   1.0000   1.0000   1.0000   1.0000   1.0000
     1.0000   1.0000   1.0000   1.0000   1.0000   1.0000   1.0000   1.0000
     1.0000   1.0000   1.0000   1.0000   1.0000   1.0000   1.0000   1.0000
     1.0000   1.0000   1.0000   1.0000   1.0000   1.0000   1.0000   1.0000
     1.0000   1.0000   1.0000   1.0000   1.0000   1.0000   1.0000   1.0000
     1.0000   1.0000   1.0000   1.0000   1.0000   1.0000   1.0000   1.0000
     1.0000   1.0000   1.0000   1.0000   1.0000   1.0000   1.0000   1.0000
     1.0000   1.0000   1.0000   1.0000   1.0000   1.0000   1.0000   1.0000
     1.0000   1.0000   1.0000   1.0000   1.0000   1.0000   1.0000   1.0000
     1.0000   1.0000   1.0000   1.0000   1.0000   1.0000   1.0000   1.0000
     1.0000   1.0000   1.0000   1.0000   1.0000   1.0000   1.0000   1.0000
     1.0000   1.0000   1.0000   1.0000   1.0000   1.0000   1.0000   1.0000
     1.0000   1.0000   1.0000   1.0000   1.0000   1.0000   1.0000   1.0000
     1.0000   1.0000   1.0000   1.0000   1.0000   1.0000   1.0000   1.0000
     1.0000   1.0000   1.0000   1.0000   1.0000   1.0000   1.0000   1.0000
     1.0000   1.0000   1.0000   1.0000   1.0000   1.0000   1.0000   1.0000
     1.0000   1.0000   1.0000   1.0000   1.0000   1.0000   1.0000   1.0000
     1.0000   1.0000   1.0000   1.0000   1.0000   1.0000   1.0000   1.0000
     1.0000   1.0000   1.0000   1.0000   1.0000   1.0000   1.0000   1.0000
     1.0000   1.0000   1.0000   1.0000   1.0000   1.0000   1.0000   1.0000
     1.0000   1.0000   1.0000   1.0000   1.0000   1.0000   1.0000   1.0000
     1.0000   1.0000   1.0000   1.0000   1.0000   1.0000   1.0000   1.0000
     1.0000   1.0000   1.0000   1.0000   1.0000   1.0000   1.0000   1.0000
     1.0000   1.0000   1.0000   1.0000   1.0000   1.0000   1.0000   1.0000
     1.0000   1.0000   1.0000   1.0000   1.0000   1.0000   1.0000   1.0000
     1.0000   1.0000   1.0000   1.0000   1.0000   1.0000   1.0000   1.0000
     1.0000   1.0000   1.0000   1.0000   1.0000   1.0000   1.0000   1.0000
     1.0000   1.0000   1.0000   1.0000   1.0000   1.0000   1.0000   1.0000
     1.0000   1.0000   1.0000   1.0000   1.0000   1.0000   1.0000   1.0000
     1.0000   1.0000   1.0000   1.0000   1.0000   1.0000   1.0000   1.0000
     1.0000   1.0000   1.0000   1.0000   1.0000   1.0000   1.0000   1.0000
     1.0000   1.0000   1.0000   1.0000   1.0000   1.0000   1.0000   1.0000
     1.0000   1.0000   1.0000   1.0000   1.0000   1.0000   1.0000   1.0000
     1.0000   1.0000   1.0000   1.0000   1.0000   1.0000   1.0000   1.0000
     1.0000   1.0000   1.0000   1.0000   1.0000   1.0000   1.0000   1.0000
     1.0000   1.0000   1.0000   1.0000   1.0000   1.0000   1.0000   1.0000
     1.0000   1.0000   1.0000   1.0000   1.0000   1.0000   1.0000   1.0000
     1.0000   1.0000   1.0000   1.0000   1.0000   1.0000   1.0000   1.0000
     1.0000   1.0000   1.0000   1.0000   1.0000   1.0000   1.0000   1.0000
     1.0000   1.0000   1.0000   1.0000   1.0000   1.0000   1.0000   1.0000
     1.0000   1.0000   1.0000   1.0000   1.0000   1.0000   1.0000   1.0000
     1.0000   1.0000   1.0000   1.0000   1.0000   1.0000   1.0000   1.0000
     1.0000   1.0000   1.0000   1.0000   1.0000   1.0000   1.0000   1.0000
     1.0000   1.0000   1.0000   1.0000   1.0000   1.0000   1.0000   1.0000
     1.0000   1.0000   1.0000   1.0000   1.0000   1.0000   1.0000   1.0000
     1.0000   1.0000   1.0000   1.0000   1.0000   1.0000   1.0000   1.0000
     1.0000   1.0000   1.0000   1.0000   1.0000   1.0000   1.0000   1.0000
     1.0000   1.0000   1.0000   1.0000   1.0000   1.0000   1.0000   1.0000
     1.0000   1.0000   1.0000   1.0000   1.0000   1.0000   1.0000   1.0000
     1.0000   1.0000   1.0000   1.0000   1.0000   1.0000   1.0000   1.0000
     1.0000   1.0000   1.0000   1.0000   1.0000   1.0000   1.0000   1.0000
     1.0000   1.0000   1.0000   1.0000   1.0000   1.0000   1.0000   1.0000
     1.0000   1.0000   1.0000   1.0000   1.0000   1.0000   1.0000   1.0000
     1.0000   1.0000   1.0000   1.0000   1.0000   1.0000   1.0000   1.0000
     1.0000   1.0000   1.0000   1.0000   1.0000   1.0000   1.0000   1.0000
     1.0000   1.0000   1.0000   1.0000   1.0000   1.0000   1.0000   1.0000
     1.0000   1.0000   1.0000   1.0000   1.0000   1.0000   1.0000   1.0000
     1.0000   1.0000   1.0000   1.0000   1.0000   1.0000   1.0000   1.0000
     1.0000   1.0000   1.0000   1.0000   1.0000   1.0000   1.0000   1.0000
     1.0000   1.0000   1.0000   1.0000   1.0000   1.0000   1.0000   1.0000
     1.0000   1.0000   1.0000   1.0000   1.0000   1.0000   1.0000   1.0000
     1.0000   1.0000   1.0000   1.0000   1.0000   1.0000   1.0000   1.0000
     1.0000   1.0000   1.0000   1.0000   1.0000   1.0000   1.0000   1.0000
     1.0000   1.0000   1.0000   1.0000   1.0000   1.0000   1.0000   1.0000
     1.0000   1.0000   1.0000   1.0000   1.0000   1.0000   1.0000   1.0000
     1.0000   1.0000   1.0000   1.0000   1.0000   1.0000   1.0000   1.0000
     1.0000   1.0000   1.0000   1.0000   1.0000   1.0000   1.0000   1.0000
     1.0000   1.0000   1.0000   1.0000   1.0000   1.0000   1.0000   1.0000
     1.0000   1.0000   1.0000   1.0000   1.0000   1.0000   1.0000   1.0000
     1.0000   1.0000   1.0000   1.0000   1.0000   1.0000   1.0000   1.0000
     1.0000   1.0000   1.0000   1.0000   1.0000   1.0000   1.0000   1.0000
     1.0000   1.0000   1.0000   1.0000   1.0000   1.0000   1.0000   1.0000
     1.0000   1.0000   1.0000   1.0000   1.0000   0.0000   0.0000   0.0000
     0.0000   0.0000   0.0000   0.0000   0.0000   0.0000   0.0000   0.0000
     0.0000   0.0000   0.0000   0.0000   0.0000   0.0000   0.0000   0.0000
     0.0000   0.0000   0.0000   0.0000   0.0000   0.0000   0.0000   0.0000
     0.0000   0.0000   0.0000   0.0000   0.0000   0.0000   0.0000   0.0000
     0.0000   0.0000   0.0000   0.0000   0.0000   0.0000   0.0000   0.0000

     the Fermi energy is     6.0897 ev

!    total energy              =  -13473.60695972 Ry
     Harris-Foulkes estimate   =  -13473.60695930 Ry
     estimated scf accuracy    <       0.00000050 Ry

     total magnetization       =     3.00 Bohr mag/cell
     absolute magnetization    =     3.23 Bohr mag/cell

     convergence has been achieved in  15 iterations

     Using ACE for calculation of exact exchange

     EXX grid:   319968 G-vectors     FFT dimensions: ( 125, 120,  96)

     EXX: now go back to refine exchange calculation

     total cpu time spent up to now is    11382.5 secs

     Self-consistent Calculation

     iteration #  1     ecut=    60.00 Ry     beta= 0.30
     Davidson diagonalization with overlap
     ethr =  6.58E-11,  avg # of iterations = 11.0

     total cpu time spent up to now is    12092.7 secs

     total energy              =  -13473.93991084 Ry
     Harris-Foulkes estimate   =  -13474.00320865 Ry
     estimated scf accuracy    <       0.16878797 Ry

     total magnetization       =     3.00 Bohr mag/cell
     absolute magnetization    =     3.29 Bohr mag/cell

     iteration #  2     ecut=    60.00 Ry     beta= 0.30
     Davidson diagonalization with overlap
     ethr =  7.28E-06,  avg # of iterations =  2.5

     total cpu time spent up to now is    12200.2 secs

     total energy              =  -13473.94321450 Ry
     Harris-Foulkes estimate   =  -13473.95700288 Ry
     estimated scf accuracy    <       0.04154958 Ry

     total magnetization       =     3.00 Bohr mag/cell
     absolute magnetization    =     3.32 Bohr mag/cell

     iteration #  3     ecut=    60.00 Ry     beta= 0.30
     Davidson diagonalization with overlap
     ethr =  1.79E-06,  avg # of iterations =  3.0

     total cpu time spent up to now is    12325.3 secs

     total energy              =  -13473.94304150 Ry
     Harris-Foulkes estimate   =  -13473.94762899 Ry
     estimated scf accuracy    <       0.01409172 Ry

     total magnetization       =     3.00 Bohr mag/cell
     absolute magnetization    =     3.31 Bohr mag/cell

     iteration #  4     ecut=    60.00 Ry     beta= 0.30
     Davidson diagonalization with overlap
     ethr =  6.08E-07,  avg # of iterations =  2.0

     total cpu time spent up to now is    12426.2 secs

     total energy              =  -13473.94256331 Ry
     Harris-Foulkes estimate   =  -13473.94373048 Ry
     estimated scf accuracy    <       0.00304693 Ry

     total magnetization       =     3.00 Bohr mag/cell
     absolute magnetization    =     3.31 Bohr mag/cell

     iteration #  5     ecut=    60.00 Ry     beta= 0.30
     Davidson diagonalization with overlap
     ethr =  1.32E-07,  avg # of iterations =  3.0

     total cpu time spent up to now is    12550.3 secs

     total energy              =  -13473.94280590 Ry
     Harris-Foulkes estimate   =  -13473.94285037 Ry
     estimated scf accuracy    <       0.00008390 Ry

     total magnetization       =     3.00 Bohr mag/cell
     absolute magnetization    =     3.31 Bohr mag/cell

     iteration #  6     ecut=    60.00 Ry     beta= 0.30
     Davidson diagonalization with overlap
     ethr =  3.62E-09,  avg # of iterations =  3.0

     total cpu time spent up to now is    12734.1 secs

     total energy              =  -13473.94283807 Ry
     Harris-Foulkes estimate   =  -13473.94283869 Ry
     estimated scf accuracy    <       0.00000862 Ry

     total magnetization       =     3.00 Bohr mag/cell
     absolute magnetization    =     3.31 Bohr mag/cell

     iteration #  7     ecut=    60.00 Ry     beta= 0.30
     Davidson diagonalization with overlap
     ethr =  3.72E-10,  avg # of iterations =  2.0

     total cpu time spent up to now is    12857.4 secs

     total energy              =  -13473.94283890 Ry
     Harris-Foulkes estimate   =  -13473.94283904 Ry
     estimated scf accuracy    <       0.00000122 Ry

     total magnetization       =     3.00 Bohr mag/cell
     absolute magnetization    =     3.31 Bohr mag/cell

     iteration #  8     ecut=    60.00 Ry     beta= 0.30
     Davidson diagonalization with overlap
     ethr =  5.25E-11,  avg # of iterations =  2.5
 
     Magnetic moment per site:
     atom:    1    charge:    7.2897    magn:    0.0000    constr:    0.0000
     atom:    2    charge:    7.2945    magn:   -0.0000    constr:    0.0000
     atom:    3    charge:    7.2902    magn:   -0.0000    constr:    0.0000
     atom:    4    charge:    7.3035    magn:   -0.0000    constr:    0.0000
     atom:    5    charge:    7.2903    magn:    0.0000    constr:    0.0000
     atom:    6    charge:    7.2914    magn:    0.0000    constr:    0.0000
     atom:    7    charge:    7.2912    magn:   -0.0000    constr:    0.0000
     atom:    8    charge:    7.2961    magn:   -0.0000    constr:    0.0000
     atom:    9    charge:    7.3001    magn:    0.0000    constr:    0.0000
     atom:   10    charge:    7.3045    magn:   -0.0000    constr:    0.0000
     atom:   11    charge:    7.3054    magn:    0.0000    constr:    0.0000
     atom:   12    charge:    7.3082    magn:   -0.0000    constr:    0.0000
     atom:   13    charge:    7.2965    magn:    0.0000    constr:    0.0000
     atom:   14    charge:    7.2986    magn:    0.0000    constr:    0.0000
     atom:   15    charge:    7.2960    magn:    0.0000    constr:    0.0000
     atom:   16    charge:    7.2939    magn:   -0.0000    constr:    0.0000
     atom:   17    charge:    7.2888    magn:    0.0000    constr:    0.0000
     atom:   18    charge:    7.2895    magn:   -0.0000    constr:    0.0000
     atom:   19    charge:    7.2913    magn:   -0.0000    constr:    0.0000
     atom:   20    charge:    7.2904    magn:   -0.0000    constr:    0.0000
     atom:   21    charge:    7.2910    magn:   -0.0000    constr:    0.0000
     atom:   22    charge:    7.2907    magn:    0.0000    constr:    0.0000
     atom:   23    charge:    7.2981    magn:   -0.0000    constr:    0.0000
     atom:   24    charge:    7.2924    magn:    0.0000    constr:    0.0000
     atom:   25    charge:    7.3006    magn:   -0.0000    constr:    0.0000
     atom:   26    charge:    7.2954    magn:   -0.0000    constr:    0.0000
     atom:   27    charge:    7.2995    magn:    0.0000    constr:    0.0000
     atom:   28    charge:    7.2949    magn:   -0.0000    constr:    0.0000
     atom:   29    charge:    7.2996    magn:    0.0000    constr:    0.0000
     atom:   30    charge:    7.2975    magn:    0.0000    constr:    0.0000
     atom:   31    charge:    7.3012    magn:   -0.0000    constr:    0.0000
     atom:   32    charge:    7.2969    magn:   -0.0000    constr:    0.0000
     atom:   33    charge:    7.3049    magn:    0.0002    constr:    0.0000
     atom:   34    charge:    7.3015    magn:   -0.0000    constr:    0.0000
     atom:   35    charge:    7.3009    magn:    0.0000    constr:    0.0000
     atom:   36    charge:    7.3008    magn:   -0.0000    constr:    0.0000
     atom:   37    charge:    7.3031    magn:   -0.0000    constr:    0.0000
     atom:   38    charge:    7.3028    magn:    0.0000    constr:    0.0000
     atom:   39    charge:    7.2987    magn:   -0.0000    constr:    0.0000
     atom:   40    charge:    7.3027    magn:    0.0000    constr:    0.0000
     atom:   41    charge:    7.2992    magn:   -0.0000    constr:    0.0000
     atom:   42    charge:    7.3011    magn:   -0.0000    constr:    0.0000
     atom:   43    charge:    7.3015    magn:   -0.0000    constr:    0.0000
     atom:   44    charge:    7.3017    magn:    0.0000    constr:    0.0000
     atom:   45    charge:    7.3020    magn:   -0.0000    constr:    0.0000
     atom:   46    charge:    7.3004    magn:    0.0000    constr:    0.0000
     atom:   47    charge:    7.3253    magn:   -0.0022    constr:    0.0000
     atom:   48    charge:    7.3000    magn:   -0.0000    constr:    0.0000
     atom:   49    charge:    7.2963    magn:    0.0000    constr:    0.0000
     atom:   50    charge:    7.2996    magn:   -0.0000    constr:    0.0000
     atom:   51    charge:    7.3019    magn:   -0.0000    constr:    0.0000
     atom:   52    charge:    7.3012    magn:   -0.0000    constr:    0.0000
     atom:   53    charge:    7.3019    magn:   -0.0000    constr:    0.0000
     atom:   54    charge:    7.3002    magn:   -0.0000    constr:    0.0000
     atom:   55    charge:    7.3060    magn:    0.0004    constr:    0.0000
     atom:   56    charge:    7.3035    magn:   -0.0000    constr:    0.0000
     atom:   57    charge:    7.3120    magn:   -0.0003    constr:    0.0000
     atom:   58    charge:    7.2989    magn:   -0.0001    constr:    0.0000
     atom:   59    charge:    7.2995    magn:    0.0000    constr:    0.0000
     atom:   60    charge:    7.2997    magn:    0.0000    constr:    0.0000
     atom:   61    charge:    7.3004    magn:   -0.0000    constr:    0.0000
     atom:   62    charge:    7.3016    magn:    0.0000    constr:    0.0000
     atom:   63    charge:    7.2980    magn:   -0.0000    constr:    0.0000
     atom:   64    charge:    7.3013    magn:   -0.0000    constr:    0.0000
     atom:   65    charge:    7.3002    magn:   -0.0000    constr:    0.0000
     atom:   66    charge:    7.3008    magn:   -0.0000    constr:    0.0000
     atom:   67    charge:    7.2990    magn:   -0.0000    constr:    0.0000
     atom:   68    charge:    7.3015    magn:    0.0000    constr:    0.0000
     atom:   69    charge:    7.3012    magn:    0.0000    constr:    0.0000
     atom:   70    charge:    7.3021    magn:   -0.0000    constr:    0.0000
     atom:   71    charge:    7.3037    magn:    0.0000    constr:    0.0000
     atom:   72    charge:    7.3020    magn:   -0.0000    constr:    0.0000
     atom:   73    charge:    7.3465    magn:   -0.0030    constr:    0.0000
     atom:   74    charge:    7.2990    magn:   -0.0000    constr:    0.0000
     atom:   75    charge:    7.3039    magn:    0.0000    constr:    0.0000
     atom:   76    charge:    7.3027    magn:   -0.0000    constr:    0.0000
     atom:   77    charge:    7.3022    magn:   -0.0000    constr:    0.0000
     atom:   78    charge:    7.3018    magn:    0.0000    constr:    0.0000
     atom:   79    charge:    7.2993    magn:    0.0000    constr:    0.0000
     atom:   80    charge:    7.3007    magn:    0.0000    constr:    0.0000
     atom:   81    charge:    0.7795    magn:   -0.0000    constr:    0.0000
     atom:   82    charge:    0.7811    magn:   -0.0000    constr:    0.0000
     atom:   83    charge:    0.7828    magn:    0.0000    constr:    0.0000
     atom:   84    charge:    0.7832    magn:   -0.0000    constr:    0.0000
     atom:   85    charge:    0.7833    magn:   -0.0000    constr:    0.0000
     atom:   86    charge:    0.7820    magn:    0.0000    constr:    0.0000
     atom:   87    charge:    0.7822    magn:    0.0000    constr:    0.0000
     atom:   88    charge:    0.7833    magn:   -0.0000    constr:    0.0000
     atom:   89    charge:    0.7829    magn:   -0.0000    constr:    0.0000
     atom:   90    charge:    0.7837    magn:    0.0000    constr:    0.0000
     atom:   91    charge:    0.7831    magn:   -0.0000    constr:    0.0000
     atom:   92    charge:    0.7820    magn:   -0.0000    constr:    0.0000
     atom:   93    charge:    0.7840    magn:   -0.0000    constr:    0.0000
     atom:   94    charge:    0.7826    magn:   -0.0000    constr:    0.0000
     atom:   95    charge:    0.7820    magn:   -0.0000    constr:    0.0000
     atom:   96    charge:    0.7838    magn:   -0.0000    constr:    0.0000
     atom:   97    charge:    0.7838    magn:   -0.0000    constr:    0.0000
     atom:   98    charge:    0.7815    magn:   -0.0000    constr:    0.0000
     atom:   99    charge:    0.7821    magn:   -0.0000    constr:    0.0000
     atom:  100    charge:    0.7807    magn:   -0.0000    constr:    0.0000
     atom:  101    charge:    0.7826    magn:   -0.0000    constr:    0.0000
     atom:  102    charge:    0.7817    magn:   -0.0000    constr:    0.0000
     atom:  103    charge:    0.7846    magn:   -0.0000    constr:    0.0000
     atom:  104    charge:    0.7827    magn:   -0.0000    constr:    0.0000
     atom:  105    charge:    0.7830    magn:   -0.0000    constr:    0.0000
     atom:  106    charge:    0.7813    magn:   -0.0000    constr:    0.0000
     atom:  107    charge:    0.7824    magn:   -0.0000    constr:    0.0000
     atom:  108    charge:    0.7834    magn:   -0.0000    constr:    0.0000
     atom:  109    charge:    0.7841    magn:   -0.0000    constr:    0.0000
     atom:  110    charge:    0.7821    magn:   -0.0000    constr:    0.0000
     atom:  111    charge:    0.7788    magn:   -0.0001    constr:    0.0000
     atom:  112    charge:    0.7811    magn:   -0.0000    constr:    0.0000
     atom:  113    charge:    0.7818    magn:   -0.0000    constr:    0.0000
     atom:  114    charge:    0.7812    magn:    0.0000    constr:    0.0000
     atom:  115    charge:    0.7814    magn:   -0.0000    constr:    0.0000
     atom:  116    charge:    0.7815    magn:   -0.0000    constr:    0.0000
     atom:  117    charge:    0.7825    magn:   -0.0000    constr:    0.0000
     atom:  118    charge:    0.7831    magn:   -0.0000    constr:    0.0000
     atom:  119    charge:    0.7760    magn:   -0.0000    constr:    0.0000
     atom:  120    charge:    0.7820    magn:    0.0000    constr:    0.0000
     atom:  121    charge:    0.7847    magn:    0.0020    constr:    0.0000
     atom:  122    charge:    0.7829    magn:   -0.0000    constr:    0.0000
     atom:  123    charge:    0.7851    magn:   -0.0000    constr:    0.0000
     atom:  124    charge:    0.7831    magn:   -0.0000    constr:    0.0000
     atom:  125    charge:    0.7836    magn:   -0.0000    constr:    0.0000
     atom:  126    charge:    0.7820    magn:   -0.0000    constr:    0.0000
     atom:  127    charge:    0.7838    magn:   -0.0000    constr:    0.0000
     atom:  128    charge:    0.7818    magn:    0.0000    constr:    0.0000
     atom:  129    charge:    1.9063    magn:    0.0003    constr:    0.0000
     atom:  130    charge:    1.9038    magn:    0.0000    constr:    0.0000
     atom:  131    charge:    1.9080    magn:    0.0000    constr:    0.0000
     atom:  132    charge:    1.9082    magn:   -0.0000    constr:    0.0000
     atom:  133    charge:    1.9096    magn:   -0.0000    constr:    0.0000
     atom:  134    charge:    1.9077    magn:    0.0000    constr:    0.0000
     atom:  135    charge:    1.9069    magn:    0.0000    constr:    0.0000
     atom:  136    charge:    1.9089    magn:    0.0000    constr:    0.0000
     atom:  137    charge:    1.9059    magn:   -0.0000    constr:    0.0000
     atom:  138    charge:    1.9080    magn:    0.0000    constr:    0.0000
     atom:  139    charge:    1.9027    magn:   -0.0000    constr:    0.0000
     atom:  140    charge:    1.9072    magn:    0.0000    constr:    0.0000
     atom:  141    charge:    1.9057    magn:   -0.0000    constr:    0.0000
     atom:  142    charge:    1.9073    magn:   -0.0000    constr:    0.0000
     atom:  143    charge:    1.9056    magn:    0.0000    constr:    0.0000
     atom:  144    charge:    1.9084    magn:    0.0000    constr:    0.0000
     atom:  145    charge:    1.9086    magn:   -0.0000    constr:    0.0000
     atom:  146    charge:    1.9058    magn:   -0.0000    constr:    0.0000
     atom:  147    charge:    1.9056    magn:    0.0000    constr:    0.0000
     atom:  148    charge:    1.9081    magn:    0.0000    constr:    0.0000
     atom:  149    charge:    1.9093    magn:   -0.0000    constr:    0.0000
     atom:  150    charge:    1.9077    magn:    0.0000    constr:    0.0000
     atom:  151    charge:    1.9052    magn:    0.0000    constr:    0.0000
     atom:  152    charge:    1.9059    magn:    0.0000    constr:    0.0000
     atom:  153    charge:    1.9075    magn:   -0.0000    constr:    0.0000
     atom:  154    charge:    1.9070    magn:    0.0000    constr:    0.0000
     atom:  155    charge:    1.9083    magn:   -0.0000    constr:    0.0000
     atom:  156    charge:    1.9117    magn:   -0.0000    constr:    0.0000
     atom:  157    charge:    1.9069    magn:    0.0000    constr:    0.0000
     atom:  158    charge:    1.9078    magn:    0.0000    constr:    0.0000
     atom:  159    charge:    1.9076    magn:   -0.0000    constr:    0.0000
     atom:  160    charge:    1.9059    magn:    0.0000    constr:    0.0000
     atom:  161    charge:    1.9094    magn:   -0.0000    constr:    0.0000
     atom:  162    charge:    1.9077    magn:    0.0000    constr:    0.0000
     atom:  163    charge:    1.9068    magn:    0.0000    constr:    0.0000
     atom:  164    charge:    1.9082    magn:    0.0000    constr:    0.0000
     atom:  165    charge:    1.9093    magn:    0.0000    constr:    0.0000
     atom:  166    charge:    1.9086    magn:   -0.0000    constr:    0.0000
     atom:  167    charge:    1.9081    magn:    0.0000    constr:    0.0000
     atom:  168    charge:    1.9052    magn:    0.0000    constr:    0.0000
     atom:  169    charge:    1.9120    magn:    0.0007    constr:    0.0000
     atom:  170    charge:    1.9048    magn:    0.0000    constr:    0.0000
     atom:  171    charge:    1.9085    magn:   -0.0000    constr:    0.0000
     atom:  172    charge:    1.9061    magn:    0.0000    constr:    0.0000
     atom:  173    charge:    1.9080    magn:    0.0000    constr:    0.0000
     atom:  174    charge:    1.9089    magn:    0.0000    constr:    0.0000
     atom:  175    charge:    1.9072    magn:   -0.0000    constr:    0.0000
     atom:  176    charge:    1.9070    magn:   -0.0000    constr:    0.0000
     atom:  177    charge:    1.9106    magn:    0.0000    constr:    0.0000
     atom:  178    charge:    1.9102    magn:    0.0000    constr:    0.0000
     atom:  179    charge:    1.9095    magn:    0.0001    constr:    0.0000
     atom:  180    charge:    1.9089    magn:   -0.0000    constr:    0.0000
     atom:  181    charge:    1.9109    magn:    0.0000    constr:    0.0000
     atom:  182    charge:    1.9135    magn:   -0.0000    constr:    0.0000
     atom:  183    charge:    1.9107    magn:    0.0000    constr:    0.0000
     atom:  184    charge:    1.9103    magn:    0.0000    constr:    0.0000
     atom:  185    charge:    1.9113    magn:    0.0000    constr:    0.0000
     atom:  186    charge:    1.9095    magn:   -0.0000    constr:    0.0000
     atom:  187    charge:    1.9122    magn:   -0.0000    constr:    0.0000
     atom:  188    charge:    1.9100    magn:   -0.0000    constr:    0.0000
     atom:  189    charge:    1.9090    magn:    0.0001    constr:    0.0000
     atom:  190    charge:    1.9103    magn:    0.0000    constr:    0.0000
     atom:  191    charge:    1.9111    magn:    0.0000    constr:    0.0000
     atom:  192    charge:    1.9078    magn:   -0.0000    constr:    0.0000
     atom:  193    charge:    1.9126    magn:    0.0001    constr:    0.0000
     atom:  194    charge:    1.9089    magn:    0.0000    constr:    0.0000
     atom:  195    charge:    1.9127    magn:   -0.0000    constr:    0.0000
     atom:  196    charge:    1.9093    magn:    0.0000    constr:    0.0000
     atom:  197    charge:    1.9107    magn:   -0.0000    constr:    0.0000
     atom:  198    charge:    1.9097    magn:   -0.0000    constr:    0.0000
     atom:  199    charge:    1.9169    magn:   -0.0001    constr:    0.0000
     atom:  200    charge:    1.9110    magn:    0.0000    constr:    0.0000
     atom:  201    charge:    1.9119    magn:    0.0000    constr:    0.0000
     atom:  202    charge:    1.9079    magn:    0.0000    constr:    0.0000
     atom:  203    charge:    1.9097    magn:    0.0000    constr:    0.0000
     atom:  204    charge:    1.9092    magn:    0.0000    constr:    0.0000
     atom:  205    charge:    1.9137    magn:    0.0000    constr:    0.0000
     atom:  206    charge:    1.9107    magn:   -0.0000    constr:    0.0000
     atom:  207    charge:    1.9086    magn:    0.0000    constr:    0.0000
     atom:  208    charge:    1.9109    magn:    0.0000    constr:    0.0000
     atom:  209    charge:    1.9098    magn:    0.0003    constr:    0.0000
     atom:  210    charge:    1.9070    magn:   -0.0001    constr:    0.0000
     atom:  211    charge:    1.9131    magn:   -0.0000    constr:    0.0000
     atom:  212    charge:    1.9115    magn:   -0.0000    constr:    0.0000
     atom:  213    charge:    1.9104    magn:    0.0000    constr:    0.0000
     atom:  214    charge:    1.9125    magn:    0.0000    constr:    0.0000
     atom:  215    charge:    1.9046    magn:    0.0003    constr:    0.0000
     atom:  216    charge:    1.9105    magn:   -0.0000    constr:    0.0000
     atom:  217    charge:    1.9096    magn:   -0.0002    constr:    0.0000
     atom:  218    charge:    1.9112    magn:    0.0000    constr:    0.0000
     atom:  219    charge:    1.9120    magn:    0.0000    constr:    0.0000
     atom:  220    charge:    1.9096    magn:    0.0000    constr:    0.0000
     atom:  221    charge:    1.9120    magn:    0.0000    constr:    0.0000
     atom:  222    charge:    1.9116    magn:    0.0000    constr:    0.0000
     atom:  223    charge:    1.9136    magn:    0.0001    constr:    0.0000
     atom:  224    charge:    1.9108    magn:    0.0000    constr:    0.0000
     atom:  225    charge:    1.9048    magn:    0.0002    constr:    0.0000
     atom:  226    charge:    1.9137    magn:    0.0000    constr:    0.0000
     atom:  227    charge:    1.9064    magn:   -0.0000    constr:    0.0000
     atom:  228    charge:    1.9067    magn:    0.0000    constr:    0.0000
     atom:  229    charge:    1.9085    magn:    0.0000    constr:    0.0000
     atom:  230    charge:    1.9084    magn:   -0.0000    constr:    0.0000
     atom:  231    charge:    1.9074    magn:   -0.0000    constr:    0.0000
     atom:  232    charge:    1.9067    magn:   -0.0000    constr:    0.0000
     atom:  233    charge:    1.9053    magn:    0.0000    constr:    0.0000
     atom:  234    charge:    1.9070    magn:   -0.0000    constr:    0.0000
     atom:  235    charge:    1.9088    magn:   -0.0000    constr:    0.0000
     atom:  236    charge:    1.9094    magn:    0.0000    constr:    0.0000
     atom:  237    charge:    1.9083    magn:   -0.0000    constr:    0.0000
     atom:  238    charge:    1.9080    magn:    0.0000    constr:    0.0000
     atom:  239    charge:    1.9073    magn:    0.0009    constr:    0.0000
     atom:  240    charge:    1.9105    magn:    0.0000    constr:    0.0000
     atom:  241    charge:    1.9069    magn:   -0.0002    constr:    0.0000
     atom:  242    charge:    1.9093    magn:   -0.0000    constr:    0.0000
     atom:  243    charge:    1.9044    magn:   -0.0000    constr:    0.0000
     atom:  244    charge:    1.9057    magn:   -0.0000    constr:    0.0000
     atom:  245    charge:    1.9059    magn:    0.0000    constr:    0.0000
     atom:  246    charge:    1.9082    magn:    0.0000    constr:    0.0000
     atom:  247    charge:    1.9076    magn:   -0.0000    constr:    0.0000
     atom:  248    charge:    1.9074    magn:    0.0000    constr:    0.0000
     atom:  249    charge:    1.9069    magn:    0.0000    constr:    0.0000
     atom:  250    charge:    1.9079    magn:    0.0000    constr:    0.0000
     atom:  251    charge:    1.9078    magn:   -0.0000    constr:    0.0000
     atom:  252    charge:    1.9098    magn:    0.0000    constr:    0.0000
     atom:  253    charge:    1.9079    magn:   -0.0000    constr:    0.0000
     atom:  254    charge:    1.9083    magn:   -0.0000    constr:    0.0000
     atom:  255    charge:    1.9079    magn:   -0.0004    constr:    0.0000
     atom:  256    charge:    1.9068    magn:    0.0000    constr:    0.0000
     atom:  257    charge:    1.9066    magn:    0.0000    constr:    0.0000
     atom:  258    charge:    1.9069    magn:   -0.0000    constr:    0.0000
     atom:  259    charge:    1.9062    magn:    0.0000    constr:    0.0000
     atom:  260    charge:    1.9049    magn:   -0.0000    constr:    0.0000
     atom:  261    charge:    1.9071    magn:   -0.0000    constr:    0.0000
     atom:  262    charge:    1.9061    magn:    0.0000    constr:    0.0000
     atom:  263    charge:    1.9051    magn:    0.0001    constr:    0.0000
     atom:  264    charge:    1.9096    magn:   -0.0001    constr:    0.0000
     atom:  265    charge:    1.8984    magn:    0.0116    constr:    0.0000
     atom:  266    charge:    1.9118    magn:    0.0000    constr:    0.0000
     atom:  267    charge:    1.9054    magn:   -0.0000    constr:    0.0000
     atom:  268    charge:    1.9058    magn:    0.0000    constr:    0.0000
     atom:  269    charge:    1.9060    magn:    0.0000    constr:    0.0000
     atom:  270    charge:    1.9075    magn:   -0.0000    constr:    0.0000
     atom:  271    charge:    1.9084    magn:    0.0000    constr:    0.0000
     atom:  272    charge:    1.9067    magn:   -0.0000    constr:    0.0000
     atom:  273    charge:    1.9062    magn:    0.0000    constr:    0.0000
     atom:  274    charge:    1.9091    magn:    0.0000    constr:    0.0000
     atom:  275    charge:    1.9077    magn:    0.0000    constr:    0.0000
     atom:  276    charge:    1.9061    magn:   -0.0000    constr:    0.0000
     atom:  277    charge:    1.9060    magn:    0.0000    constr:    0.0000
     atom:  278    charge:    1.9068    magn:   -0.0000    constr:    0.0000
     atom:  279    charge:    1.9068    magn:   -0.0001    constr:    0.0000
     atom:  280    charge:    1.9077    magn:    0.0000    constr:    0.0000
     atom:  281    charge:    1.9094    magn:    0.0001    constr:    0.0000
     atom:  282    charge:    1.9091    magn:   -0.0000    constr:    0.0000
     atom:  283    charge:    1.9073    magn:   -0.0000    constr:    0.0000
     atom:  284    charge:    1.9088    magn:    0.0000    constr:    0.0000
     atom:  285    charge:    1.9081    magn:    0.0000    constr:    0.0000
     atom:  286    charge:    1.9072    magn:   -0.0000    constr:    0.0000
     atom:  287    charge:    1.9059    magn:   -0.0000    constr:    0.0000
     atom:  288    charge:    1.9078    magn:   -0.0000    constr:    0.0000
     atom:  289    charge:    1.9089    magn:    0.0000    constr:    0.0000
     atom:  290    charge:    1.9060    magn:    0.0000    constr:    0.0000
     atom:  291    charge:    1.9106    magn:    0.0000    constr:    0.0000
     atom:  292    charge:    1.9071    magn:    0.0000    constr:    0.0000
     atom:  293    charge:    1.9062    magn:    0.0000    constr:    0.0000
     atom:  294    charge:    1.9063    magn:    0.0000    constr:    0.0000
     atom:  295    charge:    1.9052    magn:    0.0002    constr:    0.0000
     atom:  296    charge:    1.9086    magn:    0.0001    constr:    0.0000
     atom:  297    charge:    1.9077    magn:    0.0008    constr:    0.0000
     atom:  298    charge:    1.9086    magn:    0.0000    constr:    0.0000
     atom:  299    charge:    1.9064    magn:    0.0000    constr:    0.0000
     atom:  300    charge:    1.9067    magn:    0.0000    constr:    0.0000
     atom:  301    charge:    1.9068    magn:    0.0000    constr:    0.0000
     atom:  302    charge:    1.9066    magn:    0.0000    constr:    0.0000
     atom:  303    charge:    1.9091    magn:    0.0000    constr:    0.0000
     atom:  304    charge:    1.9097    magn:    0.0000    constr:    0.0000
     atom:  305    charge:    1.9091    magn:    0.0162    constr:    0.0000
     atom:  306    charge:    1.9072    magn:    0.0000    constr:    0.0000
     atom:  307    charge:    1.9072    magn:   -0.0000    constr:    0.0000
     atom:  308    charge:    1.9078    magn:    0.0000    constr:    0.0000
     atom:  309    charge:    1.9055    magn:    0.0000    constr:    0.0000
     atom:  310    charge:    1.9062    magn:    0.0000    constr:    0.0000
     atom:  311    charge:    1.9104    magn:    0.0000    constr:    0.0000
     atom:  312    charge:    1.9095    magn:   -0.0000    constr:    0.0000
     atom:  313    charge:    1.9063    magn:    0.0000    constr:    0.0000
     atom:  314    charge:    1.9058    magn:   -0.0000    constr:    0.0000
     atom:  315    charge:    1.9040    magn:    0.0000    constr:    0.0000
     atom:  316    charge:    1.9080    magn:    0.0000    constr:    0.0000
     atom:  317    charge:    1.9097    magn:   -0.0000    constr:    0.0000
     atom:  318    charge:    1.9079    magn:    0.0000    constr:    0.0000
     atom:  319    charge:    1.9024    magn:    0.0014    constr:    0.0000
     atom:  320    charge:    1.9089    magn:   -0.0000    constr:    0.0000
     atom:  321    charge:    1.9025    magn:    0.0410    constr:    0.0000
     atom:  322    charge:    1.8955    magn:   -0.0000    constr:    0.0000
     atom:  323    charge:    1.8973    magn:    0.0000    constr:    0.0000
     atom:  324    charge:    1.8958    magn:   -0.0000    constr:    0.0000
     atom:  325    charge:    1.8967    magn:    0.0000    constr:    0.0000
     atom:  326    charge:    1.8954    magn:   -0.0000    constr:    0.0000
     atom:  327    charge:    1.8965    magn:    0.0000    constr:    0.0000
     atom:  328    charge:    1.8959    magn:    0.0000    constr:    0.0000
     atom:  329    charge:    1.8993    magn:    0.0285    constr:    0.0000
     atom:  330    charge:    1.8960    magn:    0.0000    constr:    0.0000
     atom:  331    charge:    1.8983    magn:   -0.0000    constr:    0.0000
     atom:  332    charge:    1.8971    magn:    0.0000    constr:    0.0000
     atom:  333    charge:    1.8935    magn:    0.0000    constr:    0.0000
     atom:  334    charge:    1.8958    magn:   -0.0000    constr:    0.0000
     atom:  335    charge:    1.8959    magn:    0.0000    constr:    0.0000
     atom:  336    charge:    1.8962    magn:    0.0000    constr:    0.0000
     atom:  337    charge:    0.3803    magn:    0.0030    constr:    0.0000
     atom:  338    charge:    0.4073    magn:   -0.0000    constr:    0.0000
     atom:  339    charge:    0.4012    magn:   -0.0000    constr:    0.0000
     atom:  340    charge:    0.4039    magn:   -0.0000    constr:    0.0000
     atom:  341    charge:    0.4010    magn:   -0.0000    constr:    0.0000
     atom:  342    charge:    0.4026    magn:   -0.0000    constr:    0.0000
     atom:  343    charge:    0.4018    magn:   -0.0000    constr:    0.0000
     atom:  344    charge:    0.4016    magn:   -0.0000    constr:    0.0000
     atom:  345    charge:    0.3686    magn:    0.0043    constr:    0.0000
     atom:  346    charge:    0.4009    magn:    0.0000    constr:    0.0000
     atom:  347    charge:    0.4025    magn:    0.0000    constr:    0.0000
     atom:  348    charge:    0.4018    magn:    0.0000    constr:    0.0000
     atom:  349    charge:    0.4027    magn:    0.0000    constr:    0.0000
     atom:  350    charge:    0.4022    magn:    0.0000    constr:    0.0000
     atom:  351    charge:    0.4029    magn:   -0.0000    constr:    0.0000
     atom:  352    charge:    0.4022    magn:    0.0000    constr:    0.0000
     atom:  353    charge:   12.4768    magn:    2.4198    constr:    0.0000

     total cpu time spent up to now is    12975.4 secs

     End of self-consistent calculation

 ------ SPIN UP ------------


          k = 0.0000 0.0000 0.0000 (113110 PWs)   bands (ev):

   -90.7834 -55.8183 -55.7550 -54.5811 -35.9927 -35.8970 -35.8539 -35.8357
   -35.8323 -35.7828 -35.7525 -35.7471 -35.7400 -35.7340 -35.6919 -35.6764
   -35.6661 -35.6637 -35.6490 -35.6179 -35.5979 -35.5837 -35.5827 -35.5660
   -35.5522 -35.5520 -35.5480 -35.5451 -35.5428 -35.5399 -35.5240 -35.5131
   -35.4975 -35.4881 -35.4729 -35.4714 -35.4651 -35.4534 -35.4503 -35.4215
   -35.4070 -35.3991 -35.3973 -35.3701 -35.3650 -35.3615 -35.3584 -35.3577
   -35.3531 -35.3429 -35.3239 -35.3198 -35.3076 -35.3044 -35.2847 -35.2809
   -35.2743 -35.2647 -35.2627 -35.2534 -35.2458 -35.2377 -35.2316 -35.2180
   -35.2133 -35.1965 -35.1889 -35.1870 -35.1819 -35.1571 -35.1500 -35.1478
   -35.1468 -35.1418 -35.1413 -35.1396 -35.1343 -35.1299 -35.1277 -35.1233
   -35.0970 -35.0921 -35.0821 -35.0772 -18.9996 -17.5666 -17.3671 -17.3265
   -17.2825 -17.2783 -17.2701 -17.2412 -17.2292 -17.2070 -17.1977 -17.1929
   -17.1718 -17.1668 -17.1545 -17.1496 -17.1361 -17.1289 -17.1163 -17.1123
   -17.1026 -17.0926 -17.0894 -17.0866 -17.0804 -17.0749 -17.0716 -17.0600
   -17.0515 -17.0476 -17.0379 -17.0204 -17.0145 -17.0037 -16.9986 -16.9881
   -16.9795 -16.9749 -16.9702 -16.9612 -16.9434 -16.9359 -16.9278 -16.9234
   -16.9154 -16.8784 -16.8719 -16.8356 -16.7980 -16.6406 -16.5374 -16.3645
   -16.2019 -16.0820 -15.9698 -15.9317 -15.8753 -15.8626 -15.8359 -15.8168
   -15.7767 -15.7760 -15.7516 -15.7385 -15.7201 -15.7011 -15.6887 -15.6863
   -15.6777 -15.6746 -15.6629 -15.6594 -15.6402 -15.6349 -15.6264 -15.6141
   -15.6102 -15.6011 -15.5905 -15.5851 -15.5805 -15.5720 -15.5623 -15.5569
   -15.5512 -15.5413 -15.5369 -15.5350 -15.5276 -15.5204 -15.5154 -15.5064
   -15.5013 -15.4973 -15.4934 -15.4899 -15.4852 -15.4771 -15.4708 -15.4670
   -15.4639 -15.4602 -15.4535 -15.4511 -15.4421 -15.4411 -15.4346 -15.4330
   -15.4295 -15.4231 -15.4164 -15.4123 -15.4075 -15.3973 -15.3902 -15.3844
   -15.3828 -15.3729 -15.3679 -15.3637 -15.3629 -15.3578 -15.3462 -15.3428
   -15.3396 -15.3355 -15.3315 -15.3212 -15.3188 -15.3145 -15.3047 -15.3036
   -15.3033 -15.2983 -15.2942 -15.2907 -15.2890 -15.2825 -15.2769 -15.2705
   -15.2638 -15.2583 -15.2488 -15.2423 -15.2393 -15.2326 -15.2227 -15.2200
   -15.2126 -15.2065 -15.2019 -15.1958 -15.1933 -15.1854 -15.1835 -15.1755
   -15.1685 -15.1661 -15.1596 -15.1474 -15.1435 -15.1316 -15.1267 -15.1181
   -15.1099 -15.1064 -15.1038 -15.1014 -15.0981 -15.0913 -15.0871 -15.0837
   -15.0805 -15.0688 -15.0629 -15.0559 -15.0501 -15.0455 -15.0378 -15.0354
   -15.0284 -15.0224 -15.0198 -15.0144 -15.0048 -15.0021 -14.9966 -14.9916
   -14.9902 -14.9861 -14.9813 -14.9763 -14.9713 -14.9686 -14.9629 -14.9594
   -14.9579 -14.9481 -14.9458 -14.9438 -14.9373 -14.9346 -14.9317 -14.9287
   -14.9246 -14.9191 -14.9145 -14.9131 -14.9066 -14.9044 -14.9002 -14.8984
   -14.8875 -14.8837 -14.8833 -14.8782 -14.8750 -14.8693 -14.8690 -14.8660
   -14.8644 -14.8592 -14.8546 -14.8528 -14.8491 -14.8480 -14.8444 -14.8408
   -14.8400 -14.8347 -14.8328 -14.8290 -14.8244 -14.8205 -14.8169 -14.8112
   -14.8086 -14.8054 -14.7997 -14.7986 -14.7970 -14.7901 -14.7874 -14.7846
   -14.7809 -14.7781 -14.7718 -14.7708 -14.7696 -14.7682 -14.7637 -14.7600
   -14.7562 -14.7526 -14.7474 -14.7467 -14.7438 -14.7387 -14.7355 -14.7294
   -14.7266 -14.7226 -14.7204 -14.7185 -14.7166 -14.7081 -14.7005 -14.6974
   -14.6944 -14.6881 -14.6837 -14.6826 -14.6768 -14.6724 -14.6702 -14.6667
   -14.6584 -14.6564 -14.6506 -14.6442 -14.6381 -14.6355 -14.6259 -14.6222
   -14.6126 -14.6067 -14.6024 -14.5931 -14.5883 -14.5772 -14.5721 -14.5659
   -14.5314 -14.4270 -14.3427 -14.3325 -14.2893 -14.2731 -14.2613 -14.2448
   -14.2369 -14.2150 -14.2019 -14.1972 -14.1841 -14.1786 -14.1659 -14.1630
   -14.1523 -14.1407 -14.1295 -14.1239 -14.1034 -14.1024 -14.0936 -14.0773
   -14.0720 -14.0641 -14.0595 -14.0548 -14.0510 -14.0442 -14.0391 -14.0377
   -14.0252 -14.0210 -14.0152 -14.0071 -14.0023 -13.9956 -13.9945 -13.9887
   -13.9845 -13.9775 -13.9732 -13.9671 -13.9608 -13.9551 -13.9507 -13.9477
   -13.9393 -13.9313 -13.9244 -13.9217 -13.9150 -13.9108 -13.9044 -13.9010
   -13.8925 -13.8844 -13.8789 -13.8717 -13.8646 -13.8580 -13.8570 -13.8472
   -13.8420 -13.8402 -13.8333 -13.8314 -13.8248 -13.8237 -13.8125 -13.8043
   -13.8013 -13.7968 -13.7922 -13.7843 -13.7809 -13.7742 -13.7719 -13.7689
   -13.7663 -13.7652 -13.7567 -13.7529 -13.7459 -13.7443 -13.7386 -13.7342
   -13.7286 -13.7203 -13.7186 -13.7176 -13.7048 -13.6999 -13.6870 -13.6859
   -13.6831 -13.6804 -13.6744 -13.6705 -13.6648 -13.6631 -13.6527 -13.6516
   -13.6481 -13.6414 -13.6363 -13.6305 -13.6260 -13.6229 -13.6182 -13.6138
   -13.6108 -13.6009 -13.5956 -13.5870 -13.5819 -13.5701 -13.5639 -13.5611
   -13.5563 -13.5514 -13.5474 -13.5403 -13.5362 -13.5311 -13.5293 -13.5252
   -13.5093 -13.4908 -13.4838 -13.4818 -13.4789 -13.4763 -13.4672 -13.4568
   -13.4205 -13.4023 -13.3889 -13.3636 -13.3514 -13.3334 -13.3286 -13.3185
   -13.2968 -13.2257 -13.2091 -13.1931 -13.1824 -13.1775 -13.1428 -13.1330
   -13.1218 -13.0913 -13.0752 -13.0513  -4.8858  -3.7975  -3.3064  -3.1958
    -3.0727  -3.0366  -2.9734  -2.9568  -2.9323  -2.9118  -2.8896  -2.8829
    -2.8652  -2.8399  -2.8227  -2.8112  -2.7914  -2.7820  -2.7678  -2.7566
    -2.7462  -2.7390  -2.7376  -2.7149  -2.7061  -2.6896  -2.6821  -2.6738
    -2.6598  -2.6443  -2.6387  -2.6227  -2.6203  -2.6117  -2.6066  -2.5944
    -2.5943  -2.5870  -2.5770  -2.5741  -2.5560  -2.5469  -2.5382  -2.5290
    -2.5066  -2.5002  -2.4941  -2.4809  -2.4611  -2.4313  -2.3955  -2.2595
    -2.0917  -1.3418  -1.2365  -1.1108  -1.0514  -0.9892  -0.9458  -0.8995
    -0.8893  -0.8799  -0.8325  -0.8226  -0.8107  -0.7834  -0.7574  -0.7471
    -0.7310  -0.7200  -0.7120  -0.6894  -0.6809  -0.6716  -0.6623  -0.6472
    -0.6402  -0.6177  -0.6106  -0.6067  -0.6045  -0.5925  -0.5893  -0.5751
    -0.5682  -0.5637  -0.5567  -0.5489  -0.5381  -0.5350  -0.5239  -0.5192
    -0.5141  -0.5098  -0.5041  -0.4947  -0.4921  -0.4840  -0.4784  -0.4778
    -0.4680  -0.4633  -0.4517  -0.4477  -0.4432  -0.4303  -0.4242  -0.4198
    -0.4157  -0.4037  -0.4020  -0.3932  -0.3824  -0.3793  -0.3703  -0.3662
    -0.3627  -0.3550  -0.3459  -0.3397  -0.3362  -0.3222  -0.3195  -0.3152
    -0.3105  -0.3084  -0.2953  -0.2874  -0.2839  -0.2790  -0.2659  -0.2586
    -0.2422  -0.2328  -0.2240  -0.2167  -0.2141  -0.2116  -0.1986  -0.1961
    -0.1787  -0.1731  -0.1654  -0.1559  -0.1482  -0.1460  -0.1363  -0.1331
    -0.1263  -0.1190  -0.1083  -0.1049  -0.0948  -0.0835  -0.0720  -0.0717
    -0.0687  -0.0616  -0.0515  -0.0296  -0.0277  -0.0224  -0.0183  -0.0121
    -0.0065  -0.0010   0.0065   0.0158   0.0186   0.0219   0.0276   0.0374
     0.0393   0.0488   0.0557   0.0573   0.0636   0.0732   0.0761   0.0842
     0.0936   0.0978   0.1014   0.1119   0.1179   0.1255   0.1350   0.1423
     0.1509   0.1574   0.1646   0.1704   0.1849   0.1864   0.1950   0.2131
     0.2175   0.2242   0.2322   0.2369   0.2590   0.2707   0.3169   0.3206
     0.3394   0.3536   0.3706   0.3723   0.3863   0.4465   0.5592   0.8352
     0.8724   0.9007   0.9551   1.0219   1.0865   1.1488   1.3356   1.3634
     1.3984   1.4279   1.4555   1.4818   1.5018   1.5127   1.5242   1.5355
     1.5594   1.5708   1.5880   1.5967   1.6050   1.6136   1.6317   1.6386
     1.6427   1.6491   1.6595   1.6709   1.6772   1.6822   1.7080   1.7133
     1.7270   1.7344   1.7467   1.7573   1.7679   1.7772   1.7874   1.7911
     1.8021   1.8140   1.8215   1.8247   1.8269   1.8330   1.8439   1.8666
     1.8691   1.8848   1.8897   1.8992   1.9147   1.9185   1.9235   1.9334
     1.9345   1.9464   1.9509   1.9521   1.9626   1.9711   1.9809   1.9872
     1.9932   1.9978   2.0050   2.0073   2.0142   2.0198   2.0337   2.0398
     2.0443   2.0508   2.0549   2.0598   2.0695   2.0752   2.0753   2.0850
     2.0902   2.0934   2.0995   2.1083   2.1146   2.1177   2.1226   2.1320
     2.1373   2.1381   2.1442   2.1458   2.1576   2.1619   2.1653   2.1703
     2.1731   2.1763   2.1832   2.1862   2.1873   2.1931   2.2006   2.2071
     2.2096   2.2176   2.2258   2.2337   2.2389   2.2398   2.2487   2.2533
     2.2562   2.2580   2.2771   2.2814   2.2866   2.2886   2.2911   2.2950
     2.2994   2.3019   2.3074   2.3217   2.3243   2.3295   2.3327   2.3404
     2.3483   2.3543   2.3567   2.3602   2.3668   2.3788   2.3821   2.3913
     2.3972   2.4025   2.4123   2.4190   2.4345   2.4376   2.4385   2.4479
     2.4654   2.4733   2.4779   2.4824   2.4915   2.5200   2.5261   2.5322
     2.5567   2.5687   2.5778   2.5815   2.5912   2.5996   2.6170   2.6231
     2.6330   2.6420   2.6527   2.6618   2.6701   2.6738   2.6845   2.6924
     2.7002   2.7080   2.7151   2.7221   2.7268   2.7374   2.7436   2.7468
     2.7542   2.7590   2.7681   2.7801   2.7813   2.7858   2.7910   2.8036
     2.8079   2.8133   2.8202   2.8302   2.8335   2.8452   2.8517   2.8643
     2.8676   2.8754   2.8821   2.8848   2.8894   2.9026   2.9039   2.9128
     2.9227   2.9295   2.9312   2.9439   2.9491   2.9564   2.9661   2.9764
     2.9831   2.9888   2.9915   2.9987   3.0064   3.0154   3.0202   3.0272
     3.0286   3.0452   3.0516   3.0598   3.0622   3.0737   3.0810   3.0930
     3.1017   3.1099   3.1189   3.1244   3.1348   3.1418   3.1551   3.1620
     3.1658   3.1690   3.1983   3.1991   3.2241   3.2319   3.2445   3.2497
     3.2542   3.2702   3.2810   3.3057   3.3155   3.3234   3.4032   3.4608
     3.5262   3.5503   3.5661   3.5778   3.5802   3.5912   3.6075   3.6109
     3.6219   3.6316   3.6515   3.6668   3.6760   3.6821   3.6916   3.6939
     3.7016   3.7080   3.7090   3.7166   3.7273   3.7337   3.7486   3.7506
     3.7565   3.7643   3.7700   3.7750   3.7795   3.7885   3.7932   3.8002
     3.8084   3.8117   3.8187   3.8386   3.8420   3.8474   3.8532   3.8620
     3.8707   3.8726   3.8762   3.8822   3.8892   3.8918   3.8973   3.9040
     3.9182   3.9272   3.9286   3.9323   3.9400   3.9431   3.9453   3.9511
     3.9563   3.9625   3.9713   3.9714   3.9786   3.9809   3.9905   3.9954
     3.9984   4.0055   4.0096   4.0126   4.0211   4.0214   4.0302   4.0352
     4.0409   4.0467   4.0506   4.0543   4.0634   4.0675   4.0721   4.0827
     4.0889   4.0914   4.0997   4.1044   4.1087   4.1131   4.1159   4.1224
     4.1255   4.1330   4.1356   4.1432   4.1470   4.1535   4.1560   4.1663
     4.1682   4.1740   4.1801   4.1853   4.1905   4.1975   4.2021   4.2052
     4.2192   4.2231   4.2290   4.2345   4.2398   4.2462   4.2519   4.2551
     4.2585   4.2651   4.2735   4.2788   4.2838   4.2851   4.2920   4.2995
     4.3034   4.3120   4.3210   4.3251   4.3295   4.3346   4.3414   4.3441
     4.3484   4.3588   4.3655   4.3740   4.3750   4.3814   4.3880   4.3961
     4.4047   4.4089   4.4204   4.4256   4.4314   4.4360   4.4384   4.4464
     4.4561   4.4637   4.4691   4.4740   4.4838   4.4866   4.5006   4.5138
     4.5183   4.5273   4.5344   4.5431   4.5583   4.5687   4.5768   4.5798
     4.6080   4.6272   4.6345   4.6425   4.6602   4.6717   4.6876   4.7114
     7.1792  11.2218  11.7627  11.8612  12.1327  12.2089  12.2487  12.5167
    12.7334  12.8085  12.8462  12.8766  12.8951  12.9610  13.0267  13.0514
    13.0574  13.0735  13.0876  13.1210  13.1732  13.2349  13.2530  13.2574
    13.2793  13.2918  13.3118  13.3242  13.3335  13.3468  13.3493  13.3583
    13.3925  13.4020  13.4160  13.4189  13.4402  13.4561  13.4629  13.4934

     occupation numbers 
     1.0000   1.0000   1.0000   1.0000   1.0000   1.0000   1.0000   1.0000
     1.0000   1.0000   1.0000   1.0000   1.0000   1.0000   1.0000   1.0000
     1.0000   1.0000   1.0000   1.0000   1.0000   1.0000   1.0000   1.0000
     1.0000   1.0000   1.0000   1.0000   1.0000   1.0000   1.0000   1.0000
     1.0000   1.0000   1.0000   1.0000   1.0000   1.0000   1.0000   1.0000
     1.0000   1.0000   1.0000   1.0000   1.0000   1.0000   1.0000   1.0000
     1.0000   1.0000   1.0000   1.0000   1.0000   1.0000   1.0000   1.0000
     1.0000   1.0000   1.0000   1.0000   1.0000   1.0000   1.0000   1.0000
     1.0000   1.0000   1.0000   1.0000   1.0000   1.0000   1.0000   1.0000
     1.0000   1.0000   1.0000   1.0000   1.0000   1.0000   1.0000   1.0000
     1.0000   1.0000   1.0000   1.0000   1.0000   1.0000   1.0000   1.0000
     1.0000   1.0000   1.0000   1.0000   1.0000   1.0000   1.0000   1.0000
     1.0000   1.0000   1.0000   1.0000   1.0000   1.0000   1.0000   1.0000
     1.0000   1.0000   1.0000   1.0000   1.0000   1.0000   1.0000   1.0000
     1.0000   1.0000   1.0000   1.0000   1.0000   1.0000   1.0000   1.0000
     1.0000   1.0000   1.0000   1.0000   1.0000   1.0000   1.0000   1.0000
     1.0000   1.0000   1.0000   1.0000   1.0000   1.0000   1.0000   1.0000
     1.0000   1.0000   1.0000   1.0000   1.0000   1.0000   1.0000   1.0000
     1.0000   1.0000   1.0000   1.0000   1.0000   1.0000   1.0000   1.0000
     1.0000   1.0000   1.0000   1.0000   1.0000   1.0000   1.0000   1.0000
     1.0000   1.0000   1.0000   1.0000   1.0000   1.0000   1.0000   1.0000
     1.0000   1.0000   1.0000   1.0000   1.0000   1.0000   1.0000   1.0000
     1.0000   1.0000   1.0000   1.0000   1.0000   1.0000   1.0000   1.0000
     1.0000   1.0000   1.0000   1.0000   1.0000   1.0000   1.0000   1.0000
     1.0000   1.0000   1.0000   1.0000   1.0000   1.0000   1.0000   1.0000
     1.0000   1.0000   1.0000   1.0000   1.0000   1.0000   1.0000   1.0000
     1.0000   1.0000   1.0000   1.0000   1.0000   1.0000   1.0000   1.0000
     1.0000   1.0000   1.0000   1.0000   1.0000   1.0000   1.0000   1.0000
     1.0000   1.0000   1.0000   1.0000   1.0000   1.0000   1.0000   1.0000
     1.0000   1.0000   1.0000   1.0000   1.0000   1.0000   1.0000   1.0000
     1.0000   1.0000   1.0000   1.0000   1.0000   1.0000   1.0000   1.0000
     1.0000   1.0000   1.0000   1.0000   1.0000   1.0000   1.0000   1.0000
     1.0000   1.0000   1.0000   1.0000   1.0000   1.0000   1.0000   1.0000
     1.0000   1.0000   1.0000   1.0000   1.0000   1.0000   1.0000   1.0000
     1.0000   1.0000   1.0000   1.0000   1.0000   1.0000   1.0000   1.0000
     1.0000   1.0000   1.0000   1.0000   1.0000   1.0000   1.0000   1.0000
     1.0000   1.0000   1.0000   1.0000   1.0000   1.0000   1.0000   1.0000
     1.0000   1.0000   1.0000   1.0000   1.0000   1.0000   1.0000   1.0000
     1.0000   1.0000   1.0000   1.0000   1.0000   1.0000   1.0000   1.0000
     1.0000   1.0000   1.0000   1.0000   1.0000   1.0000   1.0000   1.0000
     1.0000   1.0000   1.0000   1.0000   1.0000   1.0000   1.0000   1.0000
     1.0000   1.0000   1.0000   1.0000   1.0000   1.0000   1.0000   1.0000
     1.0000   1.0000   1.0000   1.0000   1.0000   1.0000   1.0000   1.0000
     1.0000   1.0000   1.0000   1.0000   1.0000   1.0000   1.0000   1.0000
     1.0000   1.0000   1.0000   1.0000   1.0000   1.0000   1.0000   1.0000
     1.0000   1.0000   1.0000   1.0000   1.0000   1.0000   1.0000   1.0000
     1.0000   1.0000   1.0000   1.0000   1.0000   1.0000   1.0000   1.0000
     1.0000   1.0000   1.0000   1.0000   1.0000   1.0000   1.0000   1.0000
     1.0000   1.0000   1.0000   1.0000   1.0000   1.0000   1.0000   1.0000
     1.0000   1.0000   1.0000   1.0000   1.0000   1.0000   1.0000   1.0000
     1.0000   1.0000   1.0000   1.0000   1.0000   1.0000   1.0000   1.0000
     1.0000   1.0000   1.0000   1.0000   1.0000   1.0000   1.0000   1.0000
     1.0000   1.0000   1.0000   1.0000   1.0000   1.0000   1.0000   1.0000
     1.0000   1.0000   1.0000   1.0000   1.0000   1.0000   1.0000   1.0000
     1.0000   1.0000   1.0000   1.0000   1.0000   1.0000   1.0000   1.0000
     1.0000   1.0000   1.0000   1.0000   1.0000   1.0000   1.0000   1.0000
     1.0000   1.0000   1.0000   1.0000   1.0000   1.0000   1.0000   1.0000
     1.0000   1.0000   1.0000   1.0000   1.0000   1.0000   1.0000   1.0000
     1.0000   1.0000   1.0000   1.0000   1.0000   1.0000   1.0000   1.0000
     1.0000   1.0000   1.0000   1.0000   1.0000   1.0000   1.0000   1.0000
     1.0000   1.0000   1.0000   1.0000   1.0000   1.0000   1.0000   1.0000
     1.0000   1.0000   1.0000   1.0000   1.0000   1.0000   1.0000   1.0000
     1.0000   1.0000   1.0000   1.0000   1.0000   1.0000   1.0000   1.0000
     1.0000   1.0000   1.0000   1.0000   1.0000   1.0000   1.0000   1.0000
     1.0000   1.0000   1.0000   1.0000   1.0000   1.0000   1.0000   1.0000
     1.0000   1.0000   1.0000   1.0000   1.0000   1.0000   1.0000   1.0000
     1.0000   1.0000   1.0000   1.0000   1.0000   1.0000   1.0000   1.0000
     1.0000   1.0000   1.0000   1.0000   1.0000   1.0000   1.0000   1.0000
     1.0000   1.0000   1.0000   1.0000   1.0000   1.0000   1.0000   1.0000
     1.0000   1.0000   1.0000   1.0000   1.0000   1.0000   1.0000   1.0000
     1.0000   1.0000   1.0000   1.0000   1.0000   1.0000   1.0000   1.0000
     1.0000   1.0000   1.0000   1.0000   1.0000   1.0000   1.0000   1.0000
     1.0000   1.0000   1.0000   1.0000   1.0000   1.0000   1.0000   1.0000
     1.0000   1.0000   1.0000   1.0000   1.0000   1.0000   1.0000   1.0000
     1.0000   1.0000   1.0000   1.0000   1.0000   1.0000   1.0000   1.0000
     1.0000   1.0000   1.0000   1.0000   1.0000   1.0000   1.0000   1.0000
     1.0000   1.0000   1.0000   1.0000   1.0000   1.0000   1.0000   1.0000
     1.0000   1.0000   1.0000   1.0000   1.0000   1.0000   1.0000   1.0000
     1.0000   1.0000   1.0000   1.0000   1.0000   1.0000   1.0000   1.0000
     1.0000   1.0000   1.0000   1.0000   1.0000   1.0000   1.0000   1.0000
     1.0000   1.0000   1.0000   1.0000   1.0000   1.0000   1.0000   1.0000
     1.0000   1.0000   1.0000   1.0000   1.0000   1.0000   1.0000   1.0000
     1.0000   1.0000   1.0000   1.0000   1.0000   1.0000   1.0000   1.0000
     1.0000   1.0000   1.0000   1.0000   1.0000   1.0000   1.0000   1.0000
     1.0000   1.0000   1.0000   1.0000   1.0000   1.0000   1.0000   1.0000
     1.0000   1.0000   1.0000   1.0000   1.0000   1.0000   1.0000   1.0000
     1.0000   1.0000   1.0000   1.0000   1.0000   1.0000   1.0000   1.0000
     1.0000   1.0000   1.0000   1.0000   1.0000   1.0000   1.0000   1.0000
     1.0000   1.0000   1.0000   1.0000   1.0000   1.0000   1.0000   1.0000
     1.0000   1.0000   1.0000   1.0000   1.0000   1.0000   1.0000   1.0000
     1.0000   1.0000   1.0000   1.0000   1.0000   1.0000   1.0000   1.0000
     1.0000   1.0000   1.0000   1.0000   1.0000   1.0000   1.0000   1.0000
     1.0000   1.0000   1.0000   1.0000   1.0000   1.0000   1.0000   1.0000
     1.0000   1.0000   1.0000   1.0000   1.0000   1.0000   1.0000   1.0000
     1.0000   1.0000   1.0000   1.0000   1.0000   1.0000   1.0000   1.0000
     1.0000   1.0000   1.0000   1.0000   1.0000   1.0000   1.0000   1.0000
     1.0000   1.0000   1.0000   1.0000   1.0000   1.0000   1.0000   1.0000
     1.0000   1.0000   1.0000   1.0000   1.0000   1.0000   1.0000   1.0000
     1.0000   1.0000   1.0000   1.0000   1.0000   1.0000   1.0000   1.0000
     1.0000   1.0000   1.0000   1.0000   1.0000   1.0000   1.0000   1.0000
     1.0000   1.0000   1.0000   1.0000   1.0000   1.0000   1.0000   1.0000
     1.0000   1.0000   1.0000   1.0000   1.0000   1.0000   1.0000   1.0000
     1.0000   1.0000   1.0000   1.0000   1.0000   1.0000   1.0000   1.0000
     1.0000   1.0000   1.0000   1.0000   1.0000   1.0000   1.0000   1.0000
     1.0000   1.0000   1.0000   1.0000   1.0000   1.0000   1.0000   1.0000
     1.0000   1.0000   1.0000   1.0000   1.0000   1.0000   1.0000   1.0000
     1.0000   1.0000   1.0000   1.0000   1.0000   1.0000   1.0000   1.0000
     1.0000   1.0000   1.0000   1.0000   1.0000   1.0000   1.0000   1.0000
     1.0000   1.0000   1.0000   1.0000   1.0000   1.0000   1.0000   1.0000
     1.0000   1.0000   1.0000   1.0000   1.0000   1.0000   1.0000   1.0000
     1.0000   1.0000   1.0000   1.0000   1.0000   1.0000   1.0000   1.0000
     1.0000   1.0000   1.0000   1.0000   1.0000   1.0000   1.0000   1.0000
     1.0000   1.0000   1.0000   1.0000   1.0000   1.0000   1.0000   1.0000
     1.0000   1.0000   1.0000   1.0000   1.0000   1.0000   1.0000   1.0000
     1.0000   1.0000   1.0000   1.0000   1.0000   1.0000   1.0000   1.0000
     1.0000   1.0000   1.0000   1.0000   1.0000   1.0000   1.0000   1.0000
     1.0000   1.0000   1.0000   1.0000   1.0000   1.0000   1.0000   1.0000
     1.0000   1.0000   1.0000   1.0000   1.0000   1.0000   1.0000   1.0000
     1.0000   1.0000   1.0000   1.0000   1.0000   1.0000   1.0000   1.0000
     1.0000   1.0000   1.0000   1.0000   1.0000   1.0000   1.0000   1.0000
     1.0000   1.0000   1.0000   1.0000   1.0000   1.0000   1.0000   1.0000
     1.0000   1.0000   1.0000   1.0000   1.0000   1.0000   1.0000   1.0000
     1.0000   1.0000   1.0000   1.0000   1.0000   1.0000   1.0000   1.0000
     1.0000   1.0000   1.0000   1.0000   1.0000   1.0000   1.0000   1.0000
     1.0000   1.0000   1.0000   1.0000   1.0000   1.0000   1.0000   1.0000
     1.0000   1.0000   1.0000   1.0000   1.0000   1.0000   1.0000   1.0000
     1.0000   1.0000   1.0000   1.0000   1.0000   1.0000   1.0000   1.0000
     1.0000   1.0000   1.0000   1.0000   1.0000   1.0000   1.0000   1.0000
     1.0000   1.0000   1.0000   1.0000   1.0000   1.0000   1.0000   1.0000
     1.0000   1.0000   1.0000   1.0000   1.0000   1.0000   1.0000   1.0000
     1.0000   1.0000   1.0000   1.0000   1.0000   1.0000   1.0000   1.0000
     1.0000   1.0000   1.0000   1.0000   1.0000   1.0000   1.0000   1.0000
     1.0000   1.0000   1.0000   1.0000   1.0000   1.0000   1.0000   1.0000
     1.0000   1.0000   1.0000   1.0000   1.0000   1.0000   1.0000   1.0000
     1.0000   1.0000   1.0000   1.0000   1.0000   1.0000   1.0000   1.0000
     1.0000   1.0000   1.0000   1.0000   1.0000   1.0000   1.0000   1.0000
     1.0000   1.0000   1.0000   1.0000   1.0000   1.0000   1.0000   1.0000
     1.0000   1.0000   1.0000   1.0000   1.0000   1.0000   1.0000   1.0000
     1.0000   1.0000   1.0000   1.0000   1.0000   1.0000   1.0000   1.0000
     1.0000   1.0000   1.0000   1.0000   1.0000   1.0000   1.0000   1.0000
     1.0000   1.0000   1.0000   1.0000   1.0000   1.0000   1.0000   1.0000
     1.0000   1.0000   1.0000   1.0000   1.0000   1.0000   1.0000   1.0000
     1.0000   1.0000   1.0000   1.0000   1.0000   1.0000   1.0000   1.0000
     1.0000   1.0000   1.0000   1.0000   1.0000   1.0000   1.0000   1.0000
     1.0000   1.0000   1.0000   1.0000   1.0000   1.0000   1.0000   1.0000
     0.0000   0.0000   0.0000   0.0000   0.0000   0.0000   0.0000   0.0000
     0.0000   0.0000   0.0000   0.0000   0.0000   0.0000   0.0000   0.0000
     0.0000   0.0000   0.0000   0.0000   0.0000   0.0000   0.0000   0.0000
     0.0000   0.0000   0.0000   0.0000   0.0000   0.0000   0.0000   0.0000
     0.0000   0.0000   0.0000   0.0000   0.0000   0.0000   0.0000   0.0000

 ------ SPIN DOWN ----------


          k = 0.0000 0.0000 0.0000 (113110 PWs)   bands (ev):

   -87.4891 -51.4105 -51.3443 -50.3754 -35.9988 -35.8972 -35.8539 -35.8356
   -35.8322 -35.7823 -35.7571 -35.7472 -35.7400 -35.7341 -35.6919 -35.6765
   -35.6649 -35.6637 -35.6490 -35.6179 -35.5978 -35.5837 -35.5827 -35.5661
   -35.5522 -35.5520 -35.5480 -35.5451 -35.5428 -35.5399 -35.5240 -35.5131
   -35.4975 -35.4881 -35.4729 -35.4715 -35.4651 -35.4534 -35.4503 -35.4215
   -35.4070 -35.3991 -35.3973 -35.3702 -35.3650 -35.3614 -35.3584 -35.3577
   -35.3531 -35.3429 -35.3239 -35.3198 -35.3076 -35.3044 -35.2847 -35.2809
   -35.2743 -35.2647 -35.2628 -35.2534 -35.2458 -35.2378 -35.2316 -35.2180
   -35.2133 -35.1965 -35.1889 -35.1870 -35.1819 -35.1571 -35.1500 -35.1478
   -35.1468 -35.1418 -35.1413 -35.1396 -35.1343 -35.1299 -35.1277 -35.1233
   -35.0970 -35.0921 -35.0821 -35.0772 -18.9319 -17.5665 -17.3658 -17.3256
   -17.2820 -17.2782 -17.2692 -17.2399 -17.2281 -17.2047 -17.1955 -17.1867
   -17.1714 -17.1619 -17.1522 -17.1490 -17.1314 -17.1287 -17.1160 -17.1112
   -17.1025 -17.0923 -17.0890 -17.0856 -17.0803 -17.0748 -17.0714 -17.0578
   -17.0515 -17.0473 -17.0375 -17.0199 -17.0135 -17.0034 -16.9919 -16.9879
   -16.9781 -16.9731 -16.9611 -16.9463 -16.9359 -16.9283 -16.9236 -16.9172
   -16.8872 -16.8729 -16.8367 -16.8004 -16.7921 -16.5622 -16.4605 -16.2136
   -16.1976 -16.0806 -15.9704 -15.9318 -15.8761 -15.8641 -15.8374 -15.8166
   -15.7767 -15.7758 -15.7511 -15.7375 -15.7195 -15.7009 -15.6864 -15.6854
   -15.6759 -15.6731 -15.6627 -15.6589 -15.6400 -15.6338 -15.6249 -15.6126
   -15.6060 -15.5993 -15.5897 -15.5845 -15.5795 -15.5716 -15.5615 -15.5568
   -15.5493 -15.5386 -15.5344 -15.5336 -15.5269 -15.5194 -15.5148 -15.5061
   -15.5000 -15.4969 -15.4929 -15.4874 -15.4849 -15.4768 -15.4699 -15.4658
   -15.4633 -15.4590 -15.4527 -15.4486 -15.4424 -15.4406 -15.4340 -15.4323
   -15.4289 -15.4226 -15.4153 -15.4108 -15.4073 -15.3970 -15.3897 -15.3833
   -15.3827 -15.3727 -15.3677 -15.3635 -15.3618 -15.3572 -15.3459 -15.3424
   -15.3392 -15.3350 -15.3314 -15.3209 -15.3185 -15.3144 -15.3044 -15.3034
   -15.3031 -15.2982 -15.2942 -15.2904 -15.2888 -15.2824 -15.2767 -15.2703
   -15.2636 -15.2582 -15.2486 -15.2421 -15.2388 -15.2326 -15.2222 -15.2199
   -15.2124 -15.2064 -15.2018 -15.1946 -15.1934 -15.1848 -15.1832 -15.1753
   -15.1683 -15.1660 -15.1595 -15.1471 -15.1424 -15.1316 -15.1246 -15.1179
   -15.1078 -15.1063 -15.1036 -15.1010 -15.0979 -15.0914 -15.0858 -15.0836
   -15.0799 -15.0681 -15.0626 -15.0558 -15.0499 -15.0450 -15.0372 -15.0353
   -15.0282 -15.0222 -15.0194 -15.0144 -15.0040 -15.0017 -14.9960 -14.9914
   -14.9901 -14.9860 -14.9809 -14.9758 -14.9711 -14.9685 -14.9628 -14.9594
   -14.9577 -14.9479 -14.9457 -14.9437 -14.9373 -14.9345 -14.9316 -14.9286
   -14.9246 -14.9190 -14.9145 -14.9130 -14.9066 -14.9043 -14.9001 -14.8983
   -14.8873 -14.8836 -14.8832 -14.8782 -14.8750 -14.8693 -14.8688 -14.8659
   -14.8643 -14.8591 -14.8545 -14.8527 -14.8489 -14.8480 -14.8444 -14.8408
   -14.8399 -14.8346 -14.8328 -14.8290 -14.8243 -14.8204 -14.8168 -14.8112
   -14.8085 -14.8054 -14.7997 -14.7985 -14.7969 -14.7901 -14.7874 -14.7846
   -14.7809 -14.7780 -14.7718 -14.7707 -14.7696 -14.7681 -14.7637 -14.7600
   -14.7562 -14.7526 -14.7473 -14.7467 -14.7438 -14.7387 -14.7355 -14.7293
   -14.7266 -14.7225 -14.7204 -14.7184 -14.7166 -14.7081 -14.7004 -14.6973
   -14.6944 -14.6880 -14.6837 -14.6826 -14.6767 -14.6724 -14.6702 -14.6667
   -14.6583 -14.6564 -14.6506 -14.6442 -14.6381 -14.6355 -14.6259 -14.6221
   -14.6126 -14.6067 -14.6024 -14.5931 -14.5883 -14.5772 -14.5721 -14.5659
   -14.5314 -14.4267 -14.3423 -14.3323 -14.2873 -14.2721 -14.2601 -14.2445
   -14.2367 -14.2146 -14.2016 -14.1971 -14.1837 -14.1779 -14.1653 -14.1621
   -14.1519 -14.1405 -14.1290 -14.1234 -14.1032 -14.1020 -14.0930 -14.0770
   -14.0715 -14.0639 -14.0593 -14.0547 -14.0507 -14.0440 -14.0389 -14.0375
   -14.0251 -14.0208 -14.0150 -14.0070 -14.0021 -13.9953 -13.9943 -13.9886
   -13.9842 -13.9772 -13.9730 -13.9670 -13.9607 -13.9550 -13.9502 -13.9476
   -13.9391 -13.9310 -13.9242 -13.9215 -13.9149 -13.9107 -13.9043 -13.9008
   -13.8923 -13.8840 -13.8786 -13.8715 -13.8645 -13.8578 -13.8569 -13.8470
   -13.8418 -13.8399 -13.8332 -13.8309 -13.8247 -13.8236 -13.8123 -13.8043
   -13.8013 -13.7967 -13.7920 -13.7843 -13.7807 -13.7740 -13.7718 -13.7688
   -13.7662 -13.7651 -13.7565 -13.7527 -13.7458 -13.7442 -13.7384 -13.7340
   -13.7285 -13.7202 -13.7186 -13.7174 -13.7048 -13.6998 -13.6870 -13.6857
   -13.6830 -13.6804 -13.6742 -13.6705 -13.6647 -13.6631 -13.6526 -13.6515
   -13.6480 -13.6414 -13.6362 -13.6305 -13.6259 -13.6229 -13.6182 -13.6137
   -13.6107 -13.6009 -13.5956 -13.5869 -13.5819 -13.5701 -13.5636 -13.5610
   -13.5562 -13.5515 -13.5473 -13.5403 -13.5362 -13.5311 -13.5293 -13.5252
   -13.5093 -13.4908 -13.4834 -13.4814 -13.4789 -13.4763 -13.4672 -13.4568
   -13.4204 -13.4023 -13.3889 -13.3635 -13.3513 -13.3334 -13.3285 -13.3184
   -13.2968 -13.2257 -13.2090 -13.1931 -13.1824 -13.1775 -13.1428 -13.1330
   -13.1218 -13.0913 -13.0752 -13.0513  -4.6566  -3.3593  -3.2469  -3.1569
    -3.0642  -3.0317  -2.9684  -2.9509  -2.9251  -2.9082  -2.8832  -2.8791
    -2.8544  -2.8326  -2.8209  -2.8059  -2.7909  -2.7777  -2.7593  -2.7513
    -2.7412  -2.7352  -2.7096  -2.7055  -2.6895  -2.6829  -2.6721  -2.6595
    -2.6429  -2.6364  -2.6221  -2.6156  -2.6091  -2.6067  -2.5958  -2.5870
    -2.5812  -2.5744  -2.5568  -2.5523  -2.5383  -2.5329  -2.5077  -2.5028
    -2.4946  -2.4848  -2.4779  -2.4581  -2.4482  -2.4299  -2.3953  -2.0680
    -1.7560  -1.0955  -1.0103  -0.9422  -0.9072  -0.8896  -0.8844  -0.8439
    -0.8290  -0.8166  -0.8060  -0.7811  -0.7564  -0.7408  -0.7292  -0.7181
    -0.6967  -0.6889  -0.6837  -0.6632  -0.6494  -0.6379  -0.6218  -0.6141
    -0.6109  -0.6076  -0.5940  -0.5850  -0.5739  -0.5691  -0.5629  -0.5591
    -0.5470  -0.5419  -0.5374  -0.5268  -0.5226  -0.5136  -0.5076  -0.5033
    -0.5005  -0.4935  -0.4841  -0.4829  -0.4780  -0.4722  -0.4682  -0.4547
    -0.4485  -0.4426  -0.4344  -0.4253  -0.4163  -0.4150  -0.4075  -0.3996
    -0.3984  -0.3833  -0.3787  -0.3749  -0.3706  -0.3660  -0.3559  -0.3467
    -0.3408  -0.3339  -0.3319  -0.3269  -0.3190  -0.3107  -0.3068  -0.2982
    -0.2923  -0.2870  -0.2810  -0.2682  -0.2640  -0.2486  -0.2380  -0.2241
    -0.2199  -0.2179  -0.2079  -0.1989  -0.1962  -0.1828  -0.1766  -0.1650
    -0.1580  -0.1547  -0.1481  -0.1414  -0.1333  -0.1319  -0.1263  -0.1148
    -0.1060  -0.0973  -0.0829  -0.0758  -0.0684  -0.0669  -0.0658  -0.0577
    -0.0490  -0.0286  -0.0271  -0.0247  -0.0204  -0.0103  -0.0075  -0.0035
     0.0067   0.0168   0.0190   0.0259   0.0306   0.0391   0.0479   0.0499
     0.0553   0.0580   0.0636   0.0736   0.0763   0.0906   0.0952   0.0963
     0.1023   0.1140   0.1174   0.1255   0.1341   0.1445   0.1520   0.1599
     0.1647   0.1722   0.1853   0.1903   0.1962   0.2162   0.2200   0.2242
     0.2337   0.2498   0.2688   0.3167   0.3205   0.3385   0.3515   0.3603
     0.3714   0.3851   0.4465   0.4744   0.6368   0.8921   0.9021   0.9550
     0.9982   1.0217   1.0609   1.2148   1.3291   1.3555   1.3788   1.3954
     1.4477   1.4694   1.4928   1.5177   1.5239   1.5431   1.5599   1.5702
     1.5935   1.5967   1.6088   1.6190   1.6294   1.6381   1.6421   1.6619
     1.6678   1.6741   1.6850   1.7053   1.7195   1.7242   1.7320   1.7458
     1.7521   1.7589   1.7685   1.7780   1.7886   1.7992   1.8108   1.8151
     1.8228   1.8260   1.8372   1.8447   1.8526   1.8645   1.8749   1.8805
     1.8954   1.9085   1.9180   1.9236   1.9304   1.9420   1.9454   1.9488
     1.9580   1.9676   1.9729   1.9780   1.9900   1.9910   1.9954   2.0021
     2.0073   2.0145   2.0165   2.0321   2.0391   2.0503   2.0520   2.0539
     2.0625   2.0706   2.0727   2.0773   2.0879   2.0893   2.0990   2.1000
     2.1038   2.1109   2.1136   2.1263   2.1299   2.1328   2.1402   2.1428
     2.1492   2.1563   2.1605   2.1625   2.1674   2.1732   2.1762   2.1789
     2.1869   2.1909   2.1931   2.2014   2.2023   2.2115   2.2213   2.2272
     2.2342   2.2364   2.2414   2.2478   2.2497   2.2570   2.2751   2.2779
     2.2829   2.2861   2.2881   2.2908   2.2980   2.2988   2.3034   2.3159
     2.3232   2.3302   2.3308   2.3336   2.3445   2.3534   2.3560   2.3605
     2.3642   2.3755   2.3795   2.3857   2.3930   2.4007   2.4032   2.4106
     2.4229   2.4338   2.4372   2.4470   2.4681   2.4724   2.4755   2.4784
     2.4926   2.5139   2.5278   2.5337   2.5581   2.5718   2.5747   2.5819
     2.5866   2.6044   2.6087   2.6208   2.6283   2.6416   2.6521   2.6653
     2.6690   2.6765   2.6792   2.6888   2.6951   2.7050   2.7114   2.7159
     2.7217   2.7363   2.7389   2.7474   2.7527   2.7567   2.7598   2.7766
     2.7843   2.7872   2.7908   2.7982   2.8066   2.8084   2.8187   2.8256
     2.8335   2.8373   2.8499   2.8567   2.8596   2.8719   2.8801   2.8847
     2.8880   2.8920   2.8980   2.9079   2.9184   2.9241   2.9311   2.9367
     2.9455   2.9531   2.9613   2.9720   2.9780   2.9888   2.9900   2.9970
     3.0054   3.0121   3.0207   3.0250   3.0287   3.0436   3.0507   3.0570
     3.0620   3.0739   3.0799   3.0902   3.0997   3.1099   3.1192   3.1244
     3.1336   3.1416   3.1553   3.1615   3.1669   3.1677   3.1985   3.1990
     3.2240   3.2321   3.2429   3.2496   3.2507   3.2674   3.2804   3.3030
     3.3119   3.3231   3.3384   3.4163   3.4610   3.5273   3.5526   3.5683
     3.5773   3.5804   3.5955   3.6093   3.6135   3.6221   3.6316   3.6522
     3.6707   3.6764   3.6821   3.6919   3.6959   3.7013   3.7082   3.7095
     3.7162   3.7274   3.7356   3.7501   3.7506   3.7568   3.7653   3.7715
     3.7790   3.7841   3.7888   3.7945   3.8080   3.8118   3.8137   3.8191
     3.8398   3.8424   3.8480   3.8545   3.8628   3.8720   3.8733   3.8768
     3.8823   3.8893   3.8925   3.8990   3.9052   3.9200   3.9282   3.9305
     3.9343   3.9413   3.9439   3.9468   3.9519   3.9579   3.9630   3.9720
     3.9730   3.9815   3.9849   3.9904   3.9976   3.9988   4.0057   4.0103
     4.0153   4.0214   4.0224   4.0305   4.0367   4.0413   4.0483   4.0509
     4.0547   4.0671   4.0690   4.0732   4.0830   4.0898   4.0923   4.1002
     4.1049   4.1093   4.1133   4.1167   4.1224   4.1274   4.1335   4.1360
     4.1444   4.1479   4.1550   4.1568   4.1673   4.1699   4.1747   4.1830
     4.1871   4.1914   4.1984   4.2054   4.2113   4.2199   4.2257   4.2326
     4.2350   4.2410   4.2471   4.2521   4.2553   4.2614   4.2667   4.2742
     4.2799   4.2842   4.2871   4.2924   4.3001   4.3051   4.3132   4.3213
     4.3262   4.3298   4.3352   4.3416   4.3444   4.3494   4.3599   4.3656
     4.3743   4.3753   4.3820   4.3884   4.3964   4.4048   4.4093   4.4205
     4.4262   4.4323   4.4363   4.4386   4.4467   4.4563   4.4643   4.4696
     4.4747   4.4839   4.4869   4.5010   4.5145   4.5185   4.5284   4.5346
     4.5434   4.5585   4.5689   4.5769   4.5799   4.6083   4.6274   4.6345
     4.6426   4.6602   4.6718   4.6876   4.7115   7.1629   7.7576   7.8345
     8.8405  11.2948  11.8276  11.9244  12.1788  12.2450  12.2523  12.5339
    12.7780  12.8173  12.8580  12.8842  12.9118  12.9647  13.0328  13.0581
    13.0659  13.0825  13.0915  13.1304  13.1834  13.2370  13.2548  13.2604
    13.2832  13.2959  13.3145  13.3268  13.3397  13.3448  13.3563  13.3599
    13.3951  13.4065  13.4212  13.4220  13.4430  13.4571  13.4690  13.5113

     occupation numbers 
     1.0000   1.0000   1.0000   1.0000   1.0000   1.0000   1.0000   1.0000
     1.0000   1.0000   1.0000   1.0000   1.0000   1.0000   1.0000   1.0000
     1.0000   1.0000   1.0000   1.0000   1.0000   1.0000   1.0000   1.0000
     1.0000   1.0000   1.0000   1.0000   1.0000   1.0000   1.0000   1.0000
     1.0000   1.0000   1.0000   1.0000   1.0000   1.0000   1.0000   1.0000
     1.0000   1.0000   1.0000   1.0000   1.0000   1.0000   1.0000   1.0000
     1.0000   1.0000   1.0000   1.0000   1.0000   1.0000   1.0000   1.0000
     1.0000   1.0000   1.0000   1.0000   1.0000   1.0000   1.0000   1.0000
     1.0000   1.0000   1.0000   1.0000   1.0000   1.0000   1.0000   1.0000
     1.0000   1.0000   1.0000   1.0000   1.0000   1.0000   1.0000   1.0000
     1.0000   1.0000   1.0000   1.0000   1.0000   1.0000   1.0000   1.0000
     1.0000   1.0000   1.0000   1.0000   1.0000   1.0000   1.0000   1.0000
     1.0000   1.0000   1.0000   1.0000   1.0000   1.0000   1.0000   1.0000
     1.0000   1.0000   1.0000   1.0000   1.0000   1.0000   1.0000   1.0000
     1.0000   1.0000   1.0000   1.0000   1.0000   1.0000   1.0000   1.0000
     1.0000   1.0000   1.0000   1.0000   1.0000   1.0000   1.0000   1.0000
     1.0000   1.0000   1.0000   1.0000   1.0000   1.0000   1.0000   1.0000
     1.0000   1.0000   1.0000   1.0000   1.0000   1.0000   1.0000   1.0000
     1.0000   1.0000   1.0000   1.0000   1.0000   1.0000   1.0000   1.0000
     1.0000   1.0000   1.0000   1.0000   1.0000   1.0000   1.0000   1.0000
     1.0000   1.0000   1.0000   1.0000   1.0000   1.0000   1.0000   1.0000
     1.0000   1.0000   1.0000   1.0000   1.0000   1.0000   1.0000   1.0000
     1.0000   1.0000   1.0000   1.0000   1.0000   1.0000   1.0000   1.0000
     1.0000   1.0000   1.0000   1.0000   1.0000   1.0000   1.0000   1.0000
     1.0000   1.0000   1.0000   1.0000   1.0000   1.0000   1.0000   1.0000
     1.0000   1.0000   1.0000   1.0000   1.0000   1.0000   1.0000   1.0000
     1.0000   1.0000   1.0000   1.0000   1.0000   1.0000   1.0000   1.0000
     1.0000   1.0000   1.0000   1.0000   1.0000   1.0000   1.0000   1.0000
     1.0000   1.0000   1.0000   1.0000   1.0000   1.0000   1.0000   1.0000
     1.0000   1.0000   1.0000   1.0000   1.0000   1.0000   1.0000   1.0000
     1.0000   1.0000   1.0000   1.0000   1.0000   1.0000   1.0000   1.0000
     1.0000   1.0000   1.0000   1.0000   1.0000   1.0000   1.0000   1.0000
     1.0000   1.0000   1.0000   1.0000   1.0000   1.0000   1.0000   1.0000
     1.0000   1.0000   1.0000   1.0000   1.0000   1.0000   1.0000   1.0000
     1.0000   1.0000   1.0000   1.0000   1.0000   1.0000   1.0000   1.0000
     1.0000   1.0000   1.0000   1.0000   1.0000   1.0000   1.0000   1.0000
     1.0000   1.0000   1.0000   1.0000   1.0000   1.0000   1.0000   1.0000
     1.0000   1.0000   1.0000   1.0000   1.0000   1.0000   1.0000   1.0000
     1.0000   1.0000   1.0000   1.0000   1.0000   1.0000   1.0000   1.0000
     1.0000   1.0000   1.0000   1.0000   1.0000   1.0000   1.0000   1.0000
     1.0000   1.0000   1.0000   1.0000   1.0000   1.0000   1.0000   1.0000
     1.0000   1.0000   1.0000   1.0000   1.0000   1.0000   1.0000   1.0000
     1.0000   1.0000   1.0000   1.0000   1.0000   1.0000   1.0000   1.0000
     1.0000   1.0000   1.0000   1.0000   1.0000   1.0000   1.0000   1.0000
     1.0000   1.0000   1.0000   1.0000   1.0000   1.0000   1.0000   1.0000
     1.0000   1.0000   1.0000   1.0000   1.0000   1.0000   1.0000   1.0000
     1.0000   1.0000   1.0000   1.0000   1.0000   1.0000   1.0000   1.0000
     1.0000   1.0000   1.0000   1.0000   1.0000   1.0000   1.0000   1.0000
     1.0000   1.0000   1.0000   1.0000   1.0000   1.0000   1.0000   1.0000
     1.0000   1.0000   1.0000   1.0000   1.0000   1.0000   1.0000   1.0000
     1.0000   1.0000   1.0000   1.0000   1.0000   1.0000   1.0000   1.0000
     1.0000   1.0000   1.0000   1.0000   1.0000   1.0000   1.0000   1.0000
     1.0000   1.0000   1.0000   1.0000   1.0000   1.0000   1.0000   1.0000
     1.0000   1.0000   1.0000   1.0000   1.0000   1.0000   1.0000   1.0000
     1.0000   1.0000   1.0000   1.0000   1.0000   1.0000   1.0000   1.0000
     1.0000   1.0000   1.0000   1.0000   1.0000   1.0000   1.0000   1.0000
     1.0000   1.0000   1.0000   1.0000   1.0000   1.0000   1.0000   1.0000
     1.0000   1.0000   1.0000   1.0000   1.0000   1.0000   1.0000   1.0000
     1.0000   1.0000   1.0000   1.0000   1.0000   1.0000   1.0000   1.0000
     1.0000   1.0000   1.0000   1.0000   1.0000   1.0000   1.0000   1.0000
     1.0000   1.0000   1.0000   1.0000   1.0000   1.0000   1.0000   1.0000
     1.0000   1.0000   1.0000   1.0000   1.0000   1.0000   1.0000   1.0000
     1.0000   1.0000   1.0000   1.0000   1.0000   1.0000   1.0000   1.0000
     1.0000   1.0000   1.0000   1.0000   1.0000   1.0000   1.0000   1.0000
     1.0000   1.0000   1.0000   1.0000   1.0000   1.0000   1.0000   1.0000
     1.0000   1.0000   1.0000   1.0000   1.0000   1.0000   1.0000   1.0000
     1.0000   1.0000   1.0000   1.0000   1.0000   1.0000   1.0000   1.0000
     1.0000   1.0000   1.0000   1.0000   1.0000   1.0000   1.0000   1.0000
     1.0000   1.0000   1.0000   1.0000   1.0000   1.0000   1.0000   1.0000
     1.0000   1.0000   1.0000   1.0000   1.0000   1.0000   1.0000   1.0000
     1.0000   1.0000   1.0000   1.0000   1.0000   1.0000   1.0000   1.0000
     1.0000   1.0000   1.0000   1.0000   1.0000   1.0000   1.0000   1.0000
     1.0000   1.0000   1.0000   1.0000   1.0000   1.0000   1.0000   1.0000
     1.0000   1.0000   1.0000   1.0000   1.0000   1.0000   1.0000   1.0000
     1.0000   1.0000   1.0000   1.0000   1.0000   1.0000   1.0000   1.0000
     1.0000   1.0000   1.0000   1.0000   1.0000   1.0000   1.0000   1.0000
     1.0000   1.0000   1.0000   1.0000   1.0000   1.0000   1.0000   1.0000
     1.0000   1.0000   1.0000   1.0000   1.0000   1.0000   1.0000   1.0000
     1.0000   1.0000   1.0000   1.0000   1.0000   1.0000   1.0000   1.0000
     1.0000   1.0000   1.0000   1.0000   1.0000   1.0000   1.0000   1.0000
     1.0000   1.0000   1.0000   1.0000   1.0000   1.0000   1.0000   1.0000
     1.0000   1.0000   1.0000   1.0000   1.0000   1.0000   1.0000   1.0000
     1.0000   1.0000   1.0000   1.0000   1.0000   1.0000   1.0000   1.0000
     1.0000   1.0000   1.0000   1.0000   1.0000   1.0000   1.0000   1.0000
     1.0000   1.0000   1.0000   1.0000   1.0000   1.0000   1.0000   1.0000
     1.0000   1.0000   1.0000   1.0000   1.0000   1.0000   1.0000   1.0000
     1.0000   1.0000   1.0000   1.0000   1.0000   1.0000   1.0000   1.0000
     1.0000   1.0000   1.0000   1.0000   1.0000   1.0000   1.0000   1.0000
     1.0000   1.0000   1.0000   1.0000   1.0000   1.0000   1.0000   1.0000
     1.0000   1.0000   1.0000   1.0000   1.0000   1.0000   1.0000   1.0000
     1.0000   1.0000   1.0000   1.0000   1.0000   1.0000   1.0000   1.0000
     1.0000   1.0000   1.0000   1.0000   1.0000   1.0000   1.0000   1.0000
     1.0000   1.0000   1.0000   1.0000   1.0000   1.0000   1.0000   1.0000
     1.0000   1.0000   1.0000   1.0000   1.0000   1.0000   1.0000   1.0000
     1.0000   1.0000   1.0000   1.0000   1.0000   1.0000   1.0000   1.0000
     1.0000   1.0000   1.0000   1.0000   1.0000   1.0000   1.0000   1.0000
     1.0000   1.0000   1.0000   1.0000   1.0000   1.0000   1.0000   1.0000
     1.0000   1.0000   1.0000   1.0000   1.0000   1.0000   1.0000   1.0000
     1.0000   1.0000   1.0000   1.0000   1.0000   1.0000   1.0000   1.0000
     1.0000   1.0000   1.0000   1.0000   1.0000   1.0000   1.0000   1.0000
     1.0000   1.0000   1.0000   1.0000   1.0000   1.0000   1.0000   1.0000
     1.0000   1.0000   1.0000   1.0000   1.0000   1.0000   1.0000   1.0000
     1.0000   1.0000   1.0000   1.0000   1.0000   1.0000   1.0000   1.0000
     1.0000   1.0000   1.0000   1.0000   1.0000   1.0000   1.0000   1.0000
     1.0000   1.0000   1.0000   1.0000   1.0000   1.0000   1.0000   1.0000
     1.0000   1.0000   1.0000   1.0000   1.0000   1.0000   1.0000   1.0000
     1.0000   1.0000   1.0000   1.0000   1.0000   1.0000   1.0000   1.0000
     1.0000   1.0000   1.0000   1.0000   1.0000   1.0000   1.0000   1.0000
     1.0000   1.0000   1.0000   1.0000   1.0000   1.0000   1.0000   1.0000
     1.0000   1.0000   1.0000   1.0000   1.0000   1.0000   1.0000   1.0000
     1.0000   1.0000   1.0000   1.0000   1.0000   1.0000   1.0000   1.0000
     1.0000   1.0000   1.0000   1.0000   1.0000   1.0000   1.0000   1.0000
     1.0000   1.0000   1.0000   1.0000   1.0000   1.0000   1.0000   1.0000
     1.0000   1.0000   1.0000   1.0000   1.0000   1.0000   1.0000   1.0000
     1.0000   1.0000   1.0000   1.0000   1.0000   1.0000   1.0000   1.0000
     1.0000   1.0000   1.0000   1.0000   1.0000   1.0000   1.0000   1.0000
     1.0000   1.0000   1.0000   1.0000   1.0000   1.0000   1.0000   1.0000
     1.0000   1.0000   1.0000   1.0000   1.0000   1.0000   1.0000   1.0000
     1.0000   1.0000   1.0000   1.0000   1.0000   1.0000   1.0000   1.0000
     1.0000   1.0000   1.0000   1.0000   1.0000   1.0000   1.0000   1.0000
     1.0000   1.0000   1.0000   1.0000   1.0000   1.0000   1.0000   1.0000
     1.0000   1.0000   1.0000   1.0000   1.0000   1.0000   1.0000   1.0000
     1.0000   1.0000   1.0000   1.0000   1.0000   1.0000   1.0000   1.0000
     1.0000   1.0000   1.0000   1.0000   1.0000   1.0000   1.0000   1.0000
     1.0000   1.0000   1.0000   1.0000   1.0000   1.0000   1.0000   1.0000
     1.0000   1.0000   1.0000   1.0000   1.0000   1.0000   1.0000   1.0000
     1.0000   1.0000   1.0000   1.0000   1.0000   1.0000   1.0000   1.0000
     1.0000   1.0000   1.0000   1.0000   1.0000   1.0000   1.0000   1.0000
     1.0000   1.0000   1.0000   1.0000   1.0000   1.0000   1.0000   1.0000
     1.0000   1.0000   1.0000   1.0000   1.0000   1.0000   1.0000   1.0000
     1.0000   1.0000   1.0000   1.0000   1.0000   1.0000   1.0000   1.0000
     1.0000   1.0000   1.0000   1.0000   1.0000   1.0000   1.0000   1.0000
     1.0000   1.0000   1.0000   1.0000   1.0000   1.0000   1.0000   1.0000
     1.0000   1.0000   1.0000   1.0000   1.0000   1.0000   1.0000   1.0000
     1.0000   1.0000   1.0000   1.0000   1.0000   1.0000   1.0000   1.0000
     1.0000   1.0000   1.0000   1.0000   1.0000   1.0000   1.0000   1.0000
     1.0000   1.0000   1.0000   1.0000   1.0000   1.0000   1.0000   1.0000
     1.0000   1.0000   1.0000   1.0000   1.0000   1.0000   1.0000   1.0000
     1.0000   1.0000   1.0000   1.0000   1.0000   1.0000   1.0000   1.0000
     1.0000   1.0000   1.0000   1.0000   1.0000   1.0000   1.0000   1.0000
     1.0000   1.0000   1.0000   1.0000   1.0000   1.0000   1.0000   1.0000
     1.0000   1.0000   1.0000   1.0000   1.0000   1.0000   1.0000   1.0000
     1.0000   1.0000   1.0000   1.0000   1.0000   1.0000   1.0000   1.0000
     1.0000   1.0000   1.0000   1.0000   1.0000   1.0000   1.0000   1.0000
     1.0000   1.0000   1.0000   1.0000   1.0000   0.0000   0.0000   0.0000
     0.0000   0.0000   0.0000   0.0000   0.0000   0.0000   0.0000   0.0000
     0.0000   0.0000   0.0000   0.0000   0.0000   0.0000   0.0000   0.0000
     0.0000   0.0000   0.0000   0.0000   0.0000   0.0000   0.0000   0.0000
     0.0000   0.0000   0.0000   0.0000   0.0000   0.0000   0.0000   0.0000
     0.0000   0.0000   0.0000   0.0000   0.0000   0.0000   0.0000   0.0000

     the Fermi energy is     5.4092 ev

!    total energy              =  -13473.94283905 Ry
     Harris-Foulkes estimate   =  -13473.94283901 Ry
     estimated scf accuracy    <       0.00000026 Ry

     total magnetization       =     3.00 Bohr mag/cell
     absolute magnetization    =     3.31 Bohr mag/cell

     convergence has been achieved in   8 iterations

     Using ACE for calculation of exact exchange

     total energy              =  -13474.01188563 Ry
     Harris-Foulkes estimate   =  -13474.01188560 Ry
     est. exchange err (dexx)  =       0.06904658 Ry
     - averaged Fock potential =    1033.02289163 Ry
     + Fock energy (ACE)       =    -517.28673222 Ry

     EXX: now go back to refine exchange calculation

     total cpu time spent up to now is    21689.0 secs

     Self-consistent Calculation

     iteration #  1     ecut=    60.00 Ry     beta= 0.30
     Davidson diagonalization with overlap
     ethr =  5.25E-11,  avg # of iterations =  8.0

     total cpu time spent up to now is    22210.6 secs

     total energy              =  -13474.02212990 Ry
     Harris-Foulkes estimate   =  -13474.02403192 Ry
     estimated scf accuracy    <       0.00481199 Ry

     total magnetization       =     3.00 Bohr mag/cell
     absolute magnetization    =     3.32 Bohr mag/cell

     iteration #  2     ecut=    60.00 Ry     beta= 0.30
     Davidson diagonalization with overlap
     ethr =  2.08E-07,  avg # of iterations =  2.0

     total cpu time spent up to now is    22337.0 secs

     total energy              =  -13474.02234512 Ry
     Harris-Foulkes estimate   =  -13474.02262202 Ry
     estimated scf accuracy    <       0.00077534 Ry

     total magnetization       =     3.00 Bohr mag/cell
     absolute magnetization    =     3.32 Bohr mag/cell

     iteration #  3     ecut=    60.00 Ry     beta= 0.30
     Davidson diagonalization with overlap
     ethr =  3.35E-08,  avg # of iterations =  3.0

     total cpu time spent up to now is    22466.5 secs

     total energy              =  -13474.02238854 Ry
     Harris-Foulkes estimate   =  -13474.02243394 Ry
     estimated scf accuracy    <       0.00019277 Ry

     total magnetization       =     3.00 Bohr mag/cell
     absolute magnetization    =     3.32 Bohr mag/cell

     iteration #  4     ecut=    60.00 Ry     beta= 0.30
     Davidson diagonalization with overlap
     ethr =  8.32E-09,  avg # of iterations =  2.0

     total cpu time spent up to now is    22568.6 secs

     total energy              =  -13474.02238196 Ry
     Harris-Foulkes estimate   =  -13474.02239997 Ry
     estimated scf accuracy    <       0.00006266 Ry

     total magnetization       =     3.00 Bohr mag/cell
     absolute magnetization    =     3.32 Bohr mag/cell

     iteration #  5     ecut=    60.00 Ry     beta= 0.30
     Davidson diagonalization with overlap
     ethr =  2.70E-09,  avg # of iterations =  2.5

     total cpu time spent up to now is    22685.2 secs

     total energy              =  -13474.02238730 Ry
     Harris-Foulkes estimate   =  -13474.02238753 Ry
     estimated scf accuracy    <       0.00000136 Ry

     total magnetization       =     3.00 Bohr mag/cell
     absolute magnetization    =     3.32 Bohr mag/cell

     iteration #  6     ecut=    60.00 Ry     beta= 0.30
     Davidson diagonalization with overlap
     ethr =  5.85E-11,  avg # of iterations =  3.0
 
     Magnetic moment per site:
     atom:    1    charge:    7.2877    magn:    0.0000    constr:    0.0000
     atom:    2    charge:    7.2924    magn:   -0.0000    constr:    0.0000
     atom:    3    charge:    7.2882    magn:   -0.0000    constr:    0.0000
     atom:    4    charge:    7.3016    magn:   -0.0000    constr:    0.0000
     atom:    5    charge:    7.2883    magn:    0.0000    constr:    0.0000
     atom:    6    charge:    7.2894    magn:    0.0000    constr:    0.0000
     atom:    7    charge:    7.2892    magn:   -0.0000    constr:    0.0000
     atom:    8    charge:    7.2941    magn:   -0.0000    constr:    0.0000
     atom:    9    charge:    7.2981    magn:    0.0000    constr:    0.0000
     atom:   10    charge:    7.3025    magn:    0.0000    constr:    0.0000
     atom:   11    charge:    7.3034    magn:    0.0000    constr:    0.0000
     atom:   12    charge:    7.3063    magn:   -0.0000    constr:    0.0000
     atom:   13    charge:    7.2945    magn:    0.0000    constr:    0.0000
     atom:   14    charge:    7.2966    magn:    0.0000    constr:    0.0000
     atom:   15    charge:    7.2940    magn:    0.0000    constr:    0.0000
     atom:   16    charge:    7.2919    magn:   -0.0000    constr:    0.0000
     atom:   17    charge:    7.2868    magn:    0.0000    constr:    0.0000
     atom:   18    charge:    7.2876    magn:   -0.0000    constr:    0.0000
     atom:   19    charge:    7.2893    magn:   -0.0000    constr:    0.0000
     atom:   20    charge:    7.2884    magn:   -0.0000    constr:    0.0000
     atom:   21    charge:    7.2890    magn:    0.0000    constr:    0.0000
     atom:   22    charge:    7.2886    magn:    0.0000    constr:    0.0000
     atom:   23    charge:    7.2961    magn:   -0.0000    constr:    0.0000
     atom:   24    charge:    7.2904    magn:    0.0000    constr:    0.0000
     atom:   25    charge:    7.2987    magn:   -0.0000    constr:    0.0000
     atom:   26    charge:    7.2934    magn:   -0.0000    constr:    0.0000
     atom:   27    charge:    7.2976    magn:    0.0000    constr:    0.0000
     atom:   28    charge:    7.2930    magn:   -0.0000    constr:    0.0000
     atom:   29    charge:    7.2976    magn:    0.0000    constr:    0.0000
     atom:   30    charge:    7.2955    magn:    0.0000    constr:    0.0000
     atom:   31    charge:    7.2992    magn:   -0.0000    constr:    0.0000
     atom:   32    charge:    7.2949    magn:   -0.0000    constr:    0.0000
     atom:   33    charge:    7.3030    magn:    0.0002    constr:    0.0000
     atom:   34    charge:    7.2995    magn:   -0.0000    constr:    0.0000
     atom:   35    charge:    7.2989    magn:    0.0000    constr:    0.0000
     atom:   36    charge:    7.2988    magn:   -0.0000    constr:    0.0000
     atom:   37    charge:    7.3011    magn:    0.0000    constr:    0.0000
     atom:   38    charge:    7.3007    magn:    0.0000    constr:    0.0000
     atom:   39    charge:    7.2967    magn:   -0.0000    constr:    0.0000
     atom:   40    charge:    7.3007    magn:    0.0000    constr:    0.0000
     atom:   41    charge:    7.2972    magn:   -0.0000    constr:    0.0000
     atom:   42    charge:    7.2991    magn:   -0.0000    constr:    0.0000
     atom:   43    charge:    7.2996    magn:   -0.0000    constr:    0.0000
     atom:   44    charge:    7.2997    magn:    0.0000    constr:    0.0000
     atom:   45    charge:    7.3000    magn:   -0.0000    constr:    0.0000
     atom:   46    charge:    7.2983    magn:    0.0000    constr:    0.0000
     atom:   47    charge:    7.3232    magn:   -0.0021    constr:    0.0000
     atom:   48    charge:    7.2980    magn:   -0.0000    constr:    0.0000
     atom:   49    charge:    7.2944    magn:    0.0000    constr:    0.0000
     atom:   50    charge:    7.2976    magn:   -0.0000    constr:    0.0000
     atom:   51    charge:    7.2999    magn:   -0.0000    constr:    0.0000
     atom:   52    charge:    7.2992    magn:   -0.0000    constr:    0.0000
     atom:   53    charge:    7.2998    magn:   -0.0000    constr:    0.0000
     atom:   54    charge:    7.2982    magn:   -0.0000    constr:    0.0000
     atom:   55    charge:    7.3040    magn:    0.0004    constr:    0.0000
     atom:   56    charge:    7.3014    magn:   -0.0000    constr:    0.0000
     atom:   57    charge:    7.3100    magn:   -0.0003    constr:    0.0000
     atom:   58    charge:    7.2969    magn:   -0.0001    constr:    0.0000
     atom:   59    charge:    7.2975    magn:    0.0000    constr:    0.0000
     atom:   60    charge:    7.2977    magn:    0.0000    constr:    0.0000
     atom:   61    charge:    7.2983    magn:    0.0000    constr:    0.0000
     atom:   62    charge:    7.2996    magn:    0.0000    constr:    0.0000
     atom:   63    charge:    7.2960    magn:   -0.0000    constr:    0.0000
     atom:   64    charge:    7.2993    magn:   -0.0000    constr:    0.0000
     atom:   65    charge:    7.2982    magn:   -0.0000    constr:    0.0000
     atom:   66    charge:    7.2988    magn:   -0.0000    constr:    0.0000
     atom:   67    charge:    7.2970    magn:   -0.0000    constr:    0.0000
     atom:   68    charge:    7.2995    magn:    0.0000    constr:    0.0000
     atom:   69    charge:    7.2992    magn:    0.0000    constr:    0.0000
     atom:   70    charge:    7.3001    magn:    0.0000    constr:    0.0000
     atom:   71    charge:    7.3017    magn:    0.0000    constr:    0.0000
     atom:   72    charge:    7.3000    magn:   -0.0000    constr:    0.0000
     atom:   73    charge:    7.3445    magn:   -0.0028    constr:    0.0000
     atom:   74    charge:    7.2971    magn:   -0.0000    constr:    0.0000
     atom:   75    charge:    7.3019    magn:    0.0000    constr:    0.0000
     atom:   76    charge:    7.3007    magn:   -0.0000    constr:    0.0000
     atom:   77    charge:    7.3001    magn:   -0.0000    constr:    0.0000
     atom:   78    charge:    7.2998    magn:    0.0000    constr:    0.0000
     atom:   79    charge:    7.2972    magn:   -0.0000    constr:    0.0000
     atom:   80    charge:    7.2987    magn:    0.0000    constr:    0.0000
     atom:   81    charge:    0.7785    magn:   -0.0000    constr:    0.0000
     atom:   82    charge:    0.7801    magn:   -0.0000    constr:    0.0000
     atom:   83    charge:    0.7818    magn:    0.0000    constr:    0.0000
     atom:   84    charge:    0.7822    magn:   -0.0000    constr:    0.0000
     atom:   85    charge:    0.7823    magn:   -0.0000    constr:    0.0000
     atom:   86    charge:    0.7810    magn:    0.0000    constr:    0.0000
     atom:   87    charge:    0.7812    magn:    0.0000    constr:    0.0000
     atom:   88    charge:    0.7823    magn:   -0.0000    constr:    0.0000
     atom:   89    charge:    0.7819    magn:   -0.0000    constr:    0.0000
     atom:   90    charge:    0.7827    magn:    0.0000    constr:    0.0000
     atom:   91    charge:    0.7821    magn:   -0.0000    constr:    0.0000
     atom:   92    charge:    0.7810    magn:    0.0000    constr:    0.0000
     atom:   93    charge:    0.7830    magn:   -0.0000    constr:    0.0000
     atom:   94    charge:    0.7816    magn:    0.0000    constr:    0.0000
     atom:   95    charge:    0.7810    magn:   -0.0000    constr:    0.0000
     atom:   96    charge:    0.7828    magn:   -0.0000    constr:    0.0000
     atom:   97    charge:    0.7829    magn:   -0.0000    constr:    0.0000
     atom:   98    charge:    0.7805    magn:    0.0000    constr:    0.0000
     atom:   99    charge:    0.7811    magn:    0.0000    constr:    0.0000
     atom:  100    charge:    0.7797    magn:    0.0000    constr:    0.0000
     atom:  101    charge:    0.7816    magn:    0.0000    constr:    0.0000
     atom:  102    charge:    0.7807    magn:    0.0000    constr:    0.0000
     atom:  103    charge:    0.7837    magn:   -0.0000    constr:    0.0000
     atom:  104    charge:    0.7817    magn:   -0.0000    constr:    0.0000
     atom:  105    charge:    0.7820    magn:   -0.0000    constr:    0.0000
     atom:  106    charge:    0.7803    magn:    0.0000    constr:    0.0000
     atom:  107    charge:    0.7814    magn:    0.0000    constr:    0.0000
     atom:  108    charge:    0.7824    magn:    0.0000    constr:    0.0000
     atom:  109    charge:    0.7832    magn:   -0.0000    constr:    0.0000
     atom:  110    charge:    0.7811    magn:   -0.0000    constr:    0.0000
     atom:  111    charge:    0.7778    magn:   -0.0000    constr:    0.0000
     atom:  112    charge:    0.7801    magn:   -0.0000    constr:    0.0000
     atom:  113    charge:    0.7808    magn:   -0.0000    constr:    0.0000
     atom:  114    charge:    0.7802    magn:    0.0000    constr:    0.0000
     atom:  115    charge:    0.7804    magn:    0.0000    constr:    0.0000
     atom:  116    charge:    0.7805    magn:    0.0000    constr:    0.0000
     atom:  117    charge:    0.7815    magn:   -0.0000    constr:    0.0000
     atom:  118    charge:    0.7821    magn:   -0.0000    constr:    0.0000
     atom:  119    charge:    0.7750    magn:    0.0000    constr:    0.0000
     atom:  120    charge:    0.7810    magn:    0.0000    constr:    0.0000
     atom:  121    charge:    0.7837    magn:    0.0021    constr:    0.0000
     atom:  122    charge:    0.7819    magn:    0.0000    constr:    0.0000
     atom:  123    charge:    0.7841    magn:    0.0000    constr:    0.0000
     atom:  124    charge:    0.7821    magn:   -0.0000    constr:    0.0000
     atom:  125    charge:    0.7826    magn:   -0.0000    constr:    0.0000
     atom:  126    charge:    0.7810    magn:   -0.0000    constr:    0.0000
     atom:  127    charge:    0.7828    magn:   -0.0000    constr:    0.0000
     atom:  128    charge:    0.7808    magn:    0.0000    constr:    0.0000
     atom:  129    charge:    1.9062    magn:    0.0002    constr:    0.0000
     atom:  130    charge:    1.9037    magn:    0.0000    constr:    0.0000
     atom:  131    charge:    1.9080    magn:    0.0000    constr:    0.0000
     atom:  132    charge:    1.9081    magn:   -0.0000    constr:    0.0000
     atom:  133    charge:    1.9095    magn:   -0.0000    constr:    0.0000
     atom:  134    charge:    1.9076    magn:    0.0000    constr:    0.0000
     atom:  135    charge:    1.9068    magn:    0.0000    constr:    0.0000
     atom:  136    charge:    1.9088    magn:   -0.0000    constr:    0.0000
     atom:  137    charge:    1.9058    magn:   -0.0000    constr:    0.0000
     atom:  138    charge:    1.9079    magn:    0.0000    constr:    0.0000
     atom:  139    charge:    1.9026    magn:   -0.0000    constr:    0.0000
     atom:  140    charge:    1.9071    magn:    0.0000    constr:    0.0000
     atom:  141    charge:    1.9056    magn:   -0.0000    constr:    0.0000
     atom:  142    charge:    1.9073    magn:   -0.0000    constr:    0.0000
     atom:  143    charge:    1.9055    magn:    0.0000    constr:    0.0000
     atom:  144    charge:    1.9083    magn:    0.0000    constr:    0.0000
     atom:  145    charge:    1.9085    magn:   -0.0000    constr:    0.0000
     atom:  146    charge:    1.9057    magn:   -0.0000    constr:    0.0000
     atom:  147    charge:    1.9055    magn:   -0.0000    constr:    0.0000
     atom:  148    charge:    1.9080    magn:    0.0000    constr:    0.0000
     atom:  149    charge:    1.9092    magn:   -0.0000    constr:    0.0000
     atom:  150    charge:    1.9076    magn:    0.0000    constr:    0.0000
     atom:  151    charge:    1.9051    magn:    0.0000    constr:    0.0000
     atom:  152    charge:    1.9058    magn:    0.0000    constr:    0.0000
     atom:  153    charge:    1.9074    magn:   -0.0000    constr:    0.0000
     atom:  154    charge:    1.9069    magn:    0.0000    constr:    0.0000
     atom:  155    charge:    1.9082    magn:    0.0000    constr:    0.0000
     atom:  156    charge:    1.9116    magn:   -0.0000    constr:    0.0000
     atom:  157    charge:    1.9068    magn:    0.0000    constr:    0.0000
     atom:  158    charge:    1.9077    magn:    0.0000    constr:    0.0000
     atom:  159    charge:    1.9075    magn:   -0.0000    constr:    0.0000
     atom:  160    charge:    1.9058    magn:    0.0000    constr:    0.0000
     atom:  161    charge:    1.9093    magn:   -0.0000    constr:    0.0000
     atom:  162    charge:    1.9076    magn:    0.0000    constr:    0.0000
     atom:  163    charge:    1.9067    magn:   -0.0000    constr:    0.0000
     atom:  164    charge:    1.9081    magn:    0.0000    constr:    0.0000
     atom:  165    charge:    1.9092    magn:    0.0000    constr:    0.0000
     atom:  166    charge:    1.9085    magn:   -0.0000    constr:    0.0000
     atom:  167    charge:    1.9080    magn:   -0.0000    constr:    0.0000
     atom:  168    charge:    1.9051    magn:    0.0000    constr:    0.0000
     atom:  169    charge:    1.9118    magn:    0.0004    constr:    0.0000
     atom:  170    charge:    1.9047    magn:    0.0000    constr:    0.0000
     atom:  171    charge:    1.9084    magn:   -0.0000    constr:    0.0000
     atom:  172    charge:    1.9060    magn:    0.0000    constr:    0.0000
     atom:  173    charge:    1.9079    magn:    0.0000    constr:    0.0000
     atom:  174    charge:    1.9089    magn:    0.0000    constr:    0.0000
     atom:  175    charge:    1.9071    magn:   -0.0000    constr:    0.0000
     atom:  176    charge:    1.9069    magn:   -0.0000    constr:    0.0000
     atom:  177    charge:    1.9105    magn:    0.0000    constr:    0.0000
     atom:  178    charge:    1.9101    magn:    0.0000    constr:    0.0000
     atom:  179    charge:    1.9094    magn:    0.0000    constr:    0.0000
     atom:  180    charge:    1.9088    magn:   -0.0000    constr:    0.0000
     atom:  181    charge:    1.9109    magn:    0.0000    constr:    0.0000
     atom:  182    charge:    1.9134    magn:   -0.0000    constr:    0.0000
     atom:  183    charge:    1.9106    magn:   -0.0000    constr:    0.0000
     atom:  184    charge:    1.9102    magn:    0.0000    constr:    0.0000
     atom:  185    charge:    1.9112    magn:   -0.0000    constr:    0.0000
     atom:  186    charge:    1.9095    magn:   -0.0000    constr:    0.0000
     atom:  187    charge:    1.9121    magn:   -0.0000    constr:    0.0000
     atom:  188    charge:    1.9099    magn:   -0.0000    constr:    0.0000
     atom:  189    charge:    1.9089    magn:    0.0000    constr:    0.0000
     atom:  190    charge:    1.9102    magn:    0.0000    constr:    0.0000
     atom:  191    charge:    1.9110    magn:   -0.0000    constr:    0.0000
     atom:  192    charge:    1.9078    magn:   -0.0000    constr:    0.0000
     atom:  193    charge:    1.9126    magn:    0.0000    constr:    0.0000
     atom:  194    charge:    1.9088    magn:    0.0000    constr:    0.0000
     atom:  195    charge:    1.9126    magn:   -0.0000    constr:    0.0000
     atom:  196    charge:    1.9092    magn:    0.0000    constr:    0.0000
     atom:  197    charge:    1.9106    magn:   -0.0000    constr:    0.0000
     atom:  198    charge:    1.9096    magn:   -0.0000    constr:    0.0000
     atom:  199    charge:    1.9168    magn:   -0.0001    constr:    0.0000
     atom:  200    charge:    1.9109    magn:    0.0000    constr:    0.0000
     atom:  201    charge:    1.9119    magn:    0.0000    constr:    0.0000
     atom:  202    charge:    1.9078    magn:   -0.0000    constr:    0.0000
     atom:  203    charge:    1.9096    magn:   -0.0000    constr:    0.0000
     atom:  204    charge:    1.9091    magn:   -0.0000    constr:    0.0000
     atom:  205    charge:    1.9136    magn:    0.0000    constr:    0.0000
     atom:  206    charge:    1.9107    magn:   -0.0000    constr:    0.0000
     atom:  207    charge:    1.9085    magn:   -0.0000    constr:    0.0000
     atom:  208    charge:    1.9109    magn:    0.0000    constr:    0.0000
     atom:  209    charge:    1.9097    magn:    0.0002    constr:    0.0000
     atom:  210    charge:    1.9069    magn:   -0.0001    constr:    0.0000
     atom:  211    charge:    1.9130    magn:   -0.0000    constr:    0.0000
     atom:  212    charge:    1.9114    magn:   -0.0000    constr:    0.0000
     atom:  213    charge:    1.9103    magn:    0.0000    constr:    0.0000
     atom:  214    charge:    1.9124    magn:    0.0000    constr:    0.0000
     atom:  215    charge:    1.9045    magn:    0.0002    constr:    0.0000
     atom:  216    charge:    1.9104    magn:   -0.0000    constr:    0.0000
     atom:  217    charge:    1.9094    magn:   -0.0005    constr:    0.0000
     atom:  218    charge:    1.9112    magn:    0.0000    constr:    0.0000
     atom:  219    charge:    1.9119    magn:    0.0000    constr:    0.0000
     atom:  220    charge:    1.9095    magn:    0.0000    constr:    0.0000
     atom:  221    charge:    1.9119    magn:   -0.0000    constr:    0.0000
     atom:  222    charge:    1.9115    magn:    0.0000    constr:    0.0000
     atom:  223    charge:    1.9135    magn:    0.0001    constr:    0.0000
     atom:  224    charge:    1.9107    magn:    0.0000    constr:    0.0000
     atom:  225    charge:    1.9046    magn:    0.0001    constr:    0.0000
     atom:  226    charge:    1.9136    magn:    0.0000    constr:    0.0000
     atom:  227    charge:    1.9063    magn:   -0.0000    constr:    0.0000
     atom:  228    charge:    1.9066    magn:    0.0000    constr:    0.0000
     atom:  229    charge:    1.9083    magn:   -0.0000    constr:    0.0000
     atom:  230    charge:    1.9083    magn:   -0.0000    constr:    0.0000
     atom:  231    charge:    1.9073    magn:   -0.0000    constr:    0.0000
     atom:  232    charge:    1.9066    magn:   -0.0000    constr:    0.0000
     atom:  233    charge:    1.9052    magn:    0.0000    constr:    0.0000
     atom:  234    charge:    1.9069    magn:   -0.0000    constr:    0.0000
     atom:  235    charge:    1.9087    magn:   -0.0000    constr:    0.0000
     atom:  236    charge:    1.9093    magn:    0.0000    constr:    0.0000
     atom:  237    charge:    1.9082    magn:   -0.0000    constr:    0.0000
     atom:  238    charge:    1.9079    magn:    0.0000    constr:    0.0000
     atom:  239    charge:    1.9071    magn:    0.0006    constr:    0.0000
     atom:  240    charge:    1.9104    magn:    0.0000    constr:    0.0000
     atom:  241    charge:    1.9068    magn:   -0.0002    constr:    0.0000
     atom:  242    charge:    1.9092    magn:   -0.0000    constr:    0.0000
     atom:  243    charge:    1.9043    magn:   -0.0000    constr:    0.0000
     atom:  244    charge:    1.9056    magn:   -0.0000    constr:    0.0000
     atom:  245    charge:    1.9058    magn:    0.0000    constr:    0.0000
     atom:  246    charge:    1.9081    magn:    0.0000    constr:    0.0000
     atom:  247    charge:    1.9075    magn:   -0.0000    constr:    0.0000
     atom:  248    charge:    1.9073    magn:    0.0000    constr:    0.0000
     atom:  249    charge:    1.9068    magn:    0.0000    constr:    0.0000
     atom:  250    charge:    1.9078    magn:    0.0000    constr:    0.0000
     atom:  251    charge:    1.9077    magn:   -0.0000    constr:    0.0000
     atom:  252    charge:    1.9097    magn:   -0.0000    constr:    0.0000
     atom:  253    charge:    1.9078    magn:   -0.0000    constr:    0.0000
     atom:  254    charge:    1.9082    magn:   -0.0000    constr:    0.0000
     atom:  255    charge:    1.9078    magn:   -0.0004    constr:    0.0000
     atom:  256    charge:    1.9066    magn:    0.0000    constr:    0.0000
     atom:  257    charge:    1.9065    magn:    0.0000    constr:    0.0000
     atom:  258    charge:    1.9068    magn:   -0.0000    constr:    0.0000
     atom:  259    charge:    1.9061    magn:    0.0000    constr:    0.0000
     atom:  260    charge:    1.9048    magn:   -0.0000    constr:    0.0000
     atom:  261    charge:    1.9070    magn:   -0.0000    constr:    0.0000
     atom:  262    charge:    1.9060    magn:    0.0000    constr:    0.0000
     atom:  263    charge:    1.9050    magn:    0.0000    constr:    0.0000
     atom:  264    charge:    1.9095    magn:   -0.0001    constr:    0.0000
     atom:  265    charge:    1.8983    magn:    0.0089    constr:    0.0000
     atom:  266    charge:    1.9117    magn:   -0.0000    constr:    0.0000
     atom:  267    charge:    1.9053    magn:   -0.0000    constr:    0.0000
     atom:  268    charge:    1.9057    magn:    0.0000    constr:    0.0000
     atom:  269    charge:    1.9059    magn:    0.0000    constr:    0.0000
     atom:  270    charge:    1.9074    magn:   -0.0000    constr:    0.0000
     atom:  271    charge:    1.9083    magn:    0.0000    constr:    0.0000
     atom:  272    charge:    1.9066    magn:   -0.0000    constr:    0.0000
     atom:  273    charge:    1.9061    magn:    0.0000    constr:    0.0000
     atom:  274    charge:    1.9090    magn:    0.0000    constr:    0.0000
     atom:  275    charge:    1.9075    magn:    0.0000    constr:    0.0000
     atom:  276    charge:    1.9060    magn:   -0.0000    constr:    0.0000
     atom:  277    charge:    1.9059    magn:   -0.0000    constr:    0.0000
     atom:  278    charge:    1.9067    magn:   -0.0000    constr:    0.0000
     atom:  279    charge:    1.9067    magn:   -0.0001    constr:    0.0000
     atom:  280    charge:    1.9076    magn:    0.0000    constr:    0.0000
     atom:  281    charge:    1.9093    magn:   -0.0001    constr:    0.0000
     atom:  282    charge:    1.9090    magn:   -0.0000    constr:    0.0000
     atom:  283    charge:    1.9072    magn:   -0.0000    constr:    0.0000
     atom:  284    charge:    1.9087    magn:    0.0000    constr:    0.0000
     atom:  285    charge:    1.9080    magn:    0.0000    constr:    0.0000
     atom:  286    charge:    1.9071    magn:   -0.0000    constr:    0.0000
     atom:  287    charge:    1.9058    magn:   -0.0000    constr:    0.0000
     atom:  288    charge:    1.9076    magn:   -0.0000    constr:    0.0000
     atom:  289    charge:    1.9088    magn:    0.0000    constr:    0.0000
     atom:  290    charge:    1.9059    magn:    0.0000    constr:    0.0000
     atom:  291    charge:    1.9105    magn:    0.0000    constr:    0.0000
     atom:  292    charge:    1.9070    magn:    0.0000    constr:    0.0000
     atom:  293    charge:    1.9061    magn:    0.0000    constr:    0.0000
     atom:  294    charge:    1.9062    magn:    0.0000    constr:    0.0000
     atom:  295    charge:    1.9050    magn:    0.0002    constr:    0.0000
     atom:  296    charge:    1.9085    magn:    0.0001    constr:    0.0000
     atom:  297    charge:    1.9075    magn:    0.0006    constr:    0.0000
     atom:  298    charge:    1.9085    magn:    0.0000    constr:    0.0000
     atom:  299    charge:    1.9063    magn:    0.0000    constr:    0.0000
     atom:  300    charge:    1.9066    magn:   -0.0000    constr:    0.0000
     atom:  301    charge:    1.9067    magn:   -0.0000    constr:    0.0000
     atom:  302    charge:    1.9065    magn:   -0.0000    constr:    0.0000
     atom:  303    charge:    1.9090    magn:    0.0000    constr:    0.0000
     atom:  304    charge:    1.9096    magn:    0.0000    constr:    0.0000
     atom:  305    charge:    1.9091    magn:    0.0131    constr:    0.0000
     atom:  306    charge:    1.9071    magn:   -0.0000    constr:    0.0000
     atom:  307    charge:    1.9071    magn:   -0.0000    constr:    0.0000
     atom:  308    charge:    1.9077    magn:    0.0000    constr:    0.0000
     atom:  309    charge:    1.9054    magn:    0.0000    constr:    0.0000
     atom:  310    charge:    1.9061    magn:    0.0000    constr:    0.0000
     atom:  311    charge:    1.9103    magn:    0.0000    constr:    0.0000
     atom:  312    charge:    1.9094    magn:   -0.0000    constr:    0.0000
     atom:  313    charge:    1.9062    magn:    0.0000    constr:    0.0000
     atom:  314    charge:    1.9057    magn:   -0.0000    constr:    0.0000
     atom:  315    charge:    1.9039    magn:    0.0000    constr:    0.0000
     atom:  316    charge:    1.9079    magn:    0.0000    constr:    0.0000
     atom:  317    charge:    1.9096    magn:   -0.0000    constr:    0.0000
     atom:  318    charge:    1.9079    magn:    0.0000    constr:    0.0000
     atom:  319    charge:    1.9022    magn:    0.0009    constr:    0.0000
     atom:  320    charge:    1.9088    magn:   -0.0000    constr:    0.0000
     atom:  321    charge:    1.9024    magn:    0.0364    constr:    0.0000
     atom:  322    charge:    1.8953    magn:   -0.0000    constr:    0.0000
     atom:  323    charge:    1.8971    magn:    0.0000    constr:    0.0000
     atom:  324    charge:    1.8957    magn:   -0.0000    constr:    0.0000
     atom:  325    charge:    1.8965    magn:    0.0000    constr:    0.0000
     atom:  326    charge:    1.8952    magn:   -0.0000    constr:    0.0000
     atom:  327    charge:    1.8963    magn:    0.0000    constr:    0.0000
     atom:  328    charge:    1.8957    magn:    0.0000    constr:    0.0000
     atom:  329    charge:    1.8992    magn:    0.0235    constr:    0.0000
     atom:  330    charge:    1.8958    magn:    0.0000    constr:    0.0000
     atom:  331    charge:    1.8981    magn:   -0.0000    constr:    0.0000
     atom:  332    charge:    1.8969    magn:    0.0000    constr:    0.0000
     atom:  333    charge:    1.8933    magn:    0.0000    constr:    0.0000
     atom:  334    charge:    1.8957    magn:   -0.0000    constr:    0.0000
     atom:  335    charge:    1.8957    magn:    0.0000    constr:    0.0000
     atom:  336    charge:    1.8960    magn:    0.0000    constr:    0.0000
     atom:  337    charge:    0.3802    magn:    0.0029    constr:    0.0000
     atom:  338    charge:    0.4075    magn:   -0.0000    constr:    0.0000
     atom:  339    charge:    0.4013    magn:   -0.0000    constr:    0.0000
     atom:  340    charge:    0.4041    magn:   -0.0000    constr:    0.0000
     atom:  341    charge:    0.4012    magn:   -0.0000    constr:    0.0000
     atom:  342    charge:    0.4027    magn:   -0.0000    constr:    0.0000
     atom:  343    charge:    0.4019    magn:    0.0000    constr:    0.0000
     atom:  344    charge:    0.4017    magn:   -0.0000    constr:    0.0000
     atom:  345    charge:    0.3684    magn:    0.0043    constr:    0.0000
     atom:  346    charge:    0.4010    magn:    0.0000    constr:    0.0000
     atom:  347    charge:    0.4026    magn:    0.0000    constr:    0.0000
     atom:  348    charge:    0.4019    magn:    0.0000    constr:    0.0000
     atom:  349    charge:    0.4028    magn:    0.0000    constr:    0.0000
     atom:  350    charge:    0.4023    magn:    0.0000    constr:    0.0000
     atom:  351    charge:    0.4030    magn:   -0.0000    constr:    0.0000
     atom:  352    charge:    0.4023    magn:    0.0000    constr:    0.0000
     atom:  353    charge:   12.4742    magn:    2.4551    constr:    0.0000

     total cpu time spent up to now is    22874.8 secs

     End of self-consistent calculation

 ------ SPIN UP ------------


          k = 0.0000 0.0000 0.0000 (113110 PWs)   bands (ev):

   -90.8888 -55.9369 -55.8755 -54.7133 -36.0274 -35.9159 -35.8790 -35.8582
   -35.8528 -35.8033 -35.7837 -35.7696 -35.7642 -35.7559 -35.7149 -35.6992
   -35.6868 -35.6830 -35.6713 -35.6414 -35.6200 -35.6061 -35.6055 -35.5883
   -35.5751 -35.5740 -35.5707 -35.5679 -35.5646 -35.5622 -35.5464 -35.5361
   -35.5195 -35.5096 -35.4958 -35.4939 -35.4877 -35.4756 -35.4730 -35.4430
   -35.4292 -35.4212 -35.4186 -35.3923 -35.3857 -35.3836 -35.3807 -35.3794
   -35.3752 -35.3639 -35.3457 -35.3409 -35.3288 -35.3261 -35.3064 -35.3027
   -35.2956 -35.2857 -35.2828 -35.2739 -35.2671 -35.2588 -35.2530 -35.2391
   -35.2345 -35.2173 -35.2096 -35.2079 -35.2027 -35.1780 -35.1704 -35.1683
   -35.1674 -35.1627 -35.1621 -35.1599 -35.1554 -35.1509 -35.1486 -35.1439
   -35.1172 -35.1123 -35.1027 -35.0976 -18.9908 -17.5630 -17.3591 -17.3206
   -17.2755 -17.2712 -17.2610 -17.2328 -17.2212 -17.1975 -17.1891 -17.1831
   -17.1633 -17.1575 -17.1455 -17.1405 -17.1262 -17.1202 -17.1069 -17.1032
   -17.0934 -17.0834 -17.0799 -17.0768 -17.0707 -17.0656 -17.0624 -17.0503
   -17.0421 -17.0380 -17.0285 -17.0106 -17.0046 -16.9937 -16.9868 -16.9781
   -16.9690 -16.9640 -16.9547 -16.9513 -16.9326 -16.9259 -16.9175 -16.9132
   -16.9051 -16.8675 -16.8615 -16.8254 -16.7874 -16.6325 -16.5309 -16.3380
   -16.2067 -16.0898 -15.9815 -15.9389 -15.8854 -15.8705 -15.8431 -15.8222
   -15.7828 -15.7813 -15.7575 -15.7444 -15.7263 -15.7071 -15.6948 -15.6928
   -15.6841 -15.6809 -15.6696 -15.6655 -15.6466 -15.6414 -15.6330 -15.6190
   -15.6161 -15.6071 -15.5970 -15.5920 -15.5870 -15.5784 -15.5686 -15.5647
   -15.5579 -15.5470 -15.5441 -15.5421 -15.5343 -15.5269 -15.5219 -15.5140
   -15.5081 -15.5034 -15.5000 -15.4961 -15.4927 -15.4834 -15.4771 -15.4738
   -15.4706 -15.4674 -15.4600 -15.4576 -15.4495 -15.4477 -15.4413 -15.4404
   -15.4349 -15.4301 -15.4233 -15.4198 -15.4145 -15.4056 -15.3977 -15.3918
   -15.3905 -15.3806 -15.3758 -15.3721 -15.3703 -15.3665 -15.3541 -15.3503
   -15.3476 -15.3427 -15.3400 -15.3285 -15.3257 -15.3212 -15.3118 -15.3115
   -15.3103 -15.3058 -15.3022 -15.2986 -15.2972 -15.2903 -15.2858 -15.2775
   -15.2719 -15.2666 -15.2573 -15.2507 -15.2476 -15.2407 -15.2305 -15.2287
   -15.2222 -15.2156 -15.2106 -15.2063 -15.2024 -15.1962 -15.1932 -15.1863
   -15.1794 -15.1767 -15.1690 -15.1583 -15.1550 -15.1434 -15.1380 -15.1296
   -15.1210 -15.1170 -15.1143 -15.1127 -15.1100 -15.1029 -15.0994 -15.0945
   -15.0920 -15.0809 -15.0757 -15.0690 -15.0633 -15.0586 -15.0505 -15.0476
   -15.0409 -15.0348 -15.0323 -15.0253 -15.0182 -15.0152 -15.0091 -15.0040
   -15.0020 -15.0002 -14.9943 -14.9883 -14.9841 -14.9818 -14.9754 -14.9718
   -14.9712 -14.9614 -14.9580 -14.9569 -14.9506 -14.9474 -14.9445 -14.9413
   -14.9369 -14.9319 -14.9280 -14.9261 -14.9200 -14.9169 -14.9150 -14.9114
   -14.9007 -14.8968 -14.8961 -14.8911 -14.8883 -14.8835 -14.8820 -14.8799
   -14.8774 -14.8726 -14.8686 -14.8665 -14.8627 -14.8610 -14.8581 -14.8551
   -14.8536 -14.8479 -14.8467 -14.8427 -14.8381 -14.8345 -14.8299 -14.8250
   -14.8224 -14.8185 -14.8133 -14.8121 -14.8106 -14.8039 -14.8021 -14.7982
   -14.7951 -14.7922 -14.7846 -14.7842 -14.7830 -14.7818 -14.7772 -14.7732
   -14.7693 -14.7658 -14.7605 -14.7599 -14.7571 -14.7511 -14.7486 -14.7423
   -14.7397 -14.7359 -14.7336 -14.7313 -14.7293 -14.7210 -14.7138 -14.7102
   -14.7073 -14.7007 -14.6970 -14.6956 -14.6900 -14.6855 -14.6834 -14.6792
   -14.6715 -14.6694 -14.6639 -14.6572 -14.6507 -14.6489 -14.6387 -14.6346
   -14.6255 -14.6189 -14.6149 -14.6057 -14.6010 -14.5895 -14.5842 -14.5778
   -14.5444 -14.4310 -14.3429 -14.3344 -14.2867 -14.2723 -14.2604 -14.2448
   -14.2351 -14.2139 -14.2004 -14.1979 -14.1837 -14.1767 -14.1659 -14.1625
   -14.1520 -14.1403 -14.1286 -14.1215 -14.1024 -14.1010 -14.0924 -14.0759
   -14.0703 -14.0634 -14.0581 -14.0547 -14.0496 -14.0427 -14.0377 -14.0361
   -14.0245 -14.0198 -14.0145 -14.0075 -14.0003 -13.9950 -13.9937 -13.9881
   -13.9826 -13.9772 -13.9726 -13.9671 -13.9599 -13.9536 -13.9493 -13.9474
   -13.9387 -13.9302 -13.9241 -13.9210 -13.9146 -13.9105 -13.9040 -13.9008
   -13.8916 -13.8844 -13.8796 -13.8718 -13.8653 -13.8583 -13.8573 -13.8484
   -13.8435 -13.8411 -13.8344 -13.8314 -13.8248 -13.8241 -13.8133 -13.8048
   -13.8021 -13.7973 -13.7922 -13.7849 -13.7815 -13.7751 -13.7730 -13.7694
   -13.7676 -13.7671 -13.7576 -13.7533 -13.7468 -13.7459 -13.7399 -13.7359
   -13.7303 -13.7219 -13.7203 -13.7194 -13.7067 -13.7019 -13.6890 -13.6881
   -13.6840 -13.6821 -13.6763 -13.6717 -13.6668 -13.6652 -13.6544 -13.6535
   -13.6494 -13.6424 -13.6381 -13.6324 -13.6267 -13.6243 -13.6196 -13.6164
   -13.6122 -13.6022 -13.5971 -13.5879 -13.5842 -13.5717 -13.5655 -13.5631
   -13.5583 -13.5541 -13.5495 -13.5429 -13.5385 -13.5332 -13.5311 -13.5277
   -13.5119 -13.4924 -13.4852 -13.4833 -13.4811 -13.4781 -13.4687 -13.4587
   -13.4220 -13.4036 -13.3902 -13.3652 -13.3530 -13.3350 -13.3304 -13.3202
   -13.2981 -13.2270 -13.2087 -13.1938 -13.1831 -13.1781 -13.1431 -13.1332
   -13.1217 -13.0912 -13.0748 -13.0510  -4.8852  -3.7973  -3.2930  -3.1847
    -3.0608  -3.0258  -2.9613  -2.9448  -2.9210  -2.9004  -2.8800  -2.8720
    -2.8563  -2.8285  -2.8104  -2.7995  -2.7792  -2.7701  -2.7631  -2.7459
    -2.7369  -2.7288  -2.7255  -2.7025  -2.6934  -2.6777  -2.6703  -2.6615
    -2.6475  -2.6319  -2.6266  -2.6107  -2.6082  -2.5996  -2.5942  -2.5826
    -2.5818  -2.5741  -2.5647  -2.5614  -2.5433  -2.5341  -2.5253  -2.5160
    -2.4935  -2.4871  -2.4810  -2.4676  -2.4484  -2.4184  -2.3822  -2.2644
    -2.0998  -1.4071  -1.2465  -1.1180  -1.0650  -0.9977  -0.9404  -0.8911
    -0.8800  -0.8718  -0.8236  -0.8149  -0.8018  -0.7739  -0.7482  -0.7412
    -0.7220  -0.7166  -0.7075  -0.6807  -0.6740  -0.6643  -0.6541  -0.6383
    -0.6317  -0.6075  -0.6006  -0.5980  -0.5954  -0.5835  -0.5800  -0.5658
    -0.5585  -0.5543  -0.5469  -0.5387  -0.5280  -0.5256  -0.5142  -0.5096
    -0.5041  -0.5002  -0.4928  -0.4852  -0.4821  -0.4747  -0.4688  -0.4670
    -0.4587  -0.4533  -0.4430  -0.4381  -0.4330  -0.4208  -0.4142  -0.4106
    -0.4062  -0.3942  -0.3919  -0.3842  -0.3734  -0.3696  -0.3611  -0.3571
    -0.3535  -0.3459  -0.3364  -0.3300  -0.3266  -0.3141  -0.3096  -0.3057
    -0.3013  -0.2990  -0.2857  -0.2777  -0.2746  -0.2693  -0.2564  -0.2487
    -0.2335  -0.2236  -0.2144  -0.2077  -0.2050  -0.2024  -0.1892  -0.1867
    -0.1693  -0.1638  -0.1559  -0.1468  -0.1390  -0.1368  -0.1271  -0.1240
    -0.1173  -0.1102  -0.0988  -0.0962  -0.0856  -0.0742  -0.0638  -0.0628
    -0.0596  -0.0528  -0.0425  -0.0205  -0.0189  -0.0128  -0.0100  -0.0034
     0.0021   0.0073   0.0152   0.0243   0.0275   0.0292   0.0360   0.0453
     0.0482   0.0578   0.0649   0.0658   0.0711   0.0819   0.0844   0.0923
     0.1021   0.1061   0.1106   0.1199   0.1270   0.1341   0.1433   0.1503
     0.1594   0.1654   0.1729   0.1780   0.1923   0.1937   0.2030   0.2172
     0.2263   0.2327   0.2374   0.2429   0.2641   0.2787   0.3269   0.3319
     0.3502   0.3631   0.3790   0.3823   0.3959   0.4587   0.5695   0.8289
     0.8648   0.9083   0.9630   1.0307   1.0807   1.1438   1.3327   1.3644
     1.4023   1.4316   1.4582   1.4851   1.5045   1.5110   1.5263   1.5388
     1.5637   1.5728   1.5896   1.6001   1.6078   1.6117   1.6356   1.6428
     1.6469   1.6519   1.6634   1.6737   1.6801   1.6838   1.7095   1.7150
     1.7300   1.7355   1.7487   1.7612   1.7706   1.7791   1.7906   1.7938
     1.8064   1.8169   1.8250   1.8277   1.8306   1.8361   1.8474   1.8709
     1.8716   1.8874   1.8920   1.9029   1.9132   1.9212   1.9274   1.9359
     1.9370   1.9501   1.9527   1.9554   1.9659   1.9737   1.9835   1.9901
     1.9962   2.0009   2.0077   2.0105   2.0177   2.0237   2.0363   2.0423
     2.0476   2.0546   2.0583   2.0631   2.0724   2.0779   2.0790   2.0886
     2.0933   2.0970   2.1033   2.1114   2.1174   2.1189   2.1259   2.1346
     2.1401   2.1414   2.1471   2.1493   2.1609   2.1652   2.1682   2.1744
     2.1761   2.1796   2.1854   2.1883   2.1902   2.1961   2.2035   2.2105
     2.2116   2.2206   2.2285   2.2351   2.2416   2.2427   2.2528   2.2562
     2.2582   2.2613   2.2814   2.2844   2.2903   2.2919   2.2939   2.2991
     2.3027   2.3058   2.3114   2.3251   2.3274   2.3325   2.3361   2.3440
     2.3508   2.3577   2.3606   2.3640   2.3703   2.3820   2.3853   2.3950
     2.4005   2.4061   2.4167   2.4228   2.4381   2.4415   2.4419   2.4521
     2.4689   2.4777   2.4821   2.4863   2.4954   2.5236   2.5296   2.5350
     2.5596   2.5714   2.5808   2.5846   2.5954   2.6007   2.6207   2.6258
     2.6356   2.6456   2.6556   2.6652   2.6729   2.6769   2.6874   2.6955
     2.7034   2.7110   2.7176   2.7257   2.7299   2.7407   2.7469   2.7497
     2.7577   2.7622   2.7713   2.7834   2.7845   2.7890   2.7942   2.8071
     2.8107   2.8163   2.8238   2.8338   2.8366   2.8482   2.8558   2.8668
     2.8713   2.8784   2.8853   2.8879   2.8927   2.9050   2.9069   2.9162
     2.9256   2.9328   2.9343   2.9472   2.9517   2.9596   2.9690   2.9792
     2.9855   2.9925   2.9949   3.0023   3.0095   3.0184   3.0235   3.0298
     3.0314   3.0480   3.0546   3.0627   3.0654   3.0766   3.0841   3.0962
     3.1048   3.1132   3.1220   3.1272   3.1377   3.1440   3.1578   3.1645
     3.1685   3.1717   3.2016   3.2023   3.2269   3.2350   3.2472   3.2527
     3.2574   3.2731   3.2832   3.3086   3.3174   3.3253   3.4008   3.4623
     3.5270   3.5513   3.5670   3.5787   3.5812   3.5921   3.6087   3.6119
     3.6228   3.6326   3.6520   3.6672   3.6772   3.6834   3.6928   3.6953
     3.7022   3.7093   3.7100   3.7177   3.7285   3.7350   3.7494   3.7518
     3.7569   3.7656   3.7702   3.7759   3.7805   3.7894   3.7944   3.8012
     3.8095   3.8123   3.8197   3.8395   3.8431   3.8481   3.8538   3.8628
     3.8714   3.8735   3.8766   3.8825   3.8900   3.8923   3.8979   3.9043
     3.9189   3.9274   3.9290   3.9330   3.9406   3.9435   3.9462   3.9517
     3.9564   3.9629   3.9717   3.9721   3.9790   3.9814   3.9910   3.9960
     3.9988   4.0063   4.0107   4.0132   4.0217   4.0219   4.0311   4.0354
     4.0414   4.0472   4.0515   4.0550   4.0639   4.0678   4.0726   4.0835
     4.0895   4.0918   4.1000   4.1051   4.1090   4.1136   4.1161   4.1229
     4.1257   4.1335   4.1362   4.1436   4.1476   4.1539   4.1563   4.1662
     4.1686   4.1740   4.1807   4.1856   4.1903   4.1976   4.2018   4.2053
     4.2191   4.2234   4.2294   4.2351   4.2403   4.2462   4.2524   4.2552
     4.2583   4.2651   4.2735   4.2788   4.2838   4.2851   4.2920   4.2995
     4.3033   4.3118   4.3211   4.3253   4.3293   4.3344   4.3416   4.3443
     4.3484   4.3587   4.3657   4.3738   4.3749   4.3814   4.3879   4.3961
     4.4046   4.4091   4.4202   4.4257   4.4311   4.4358   4.4383   4.4466
     4.4563   4.4638   4.4689   4.4742   4.4839   4.4862   4.5005   4.5137
     4.5184   4.5273   4.5342   4.5430   4.5581   4.5687   4.5767   4.5796
     4.6083   4.6275   4.6350   4.6427   4.6606   4.6721   4.6881   4.7120
     7.1789  11.2409  11.7711  11.8828  12.1460  12.2301  12.2710  12.5262
    12.7450  12.8136  12.8504  12.8813  12.9010  12.9657  13.0307  13.0541
    13.0628  13.0806  13.0960  13.1273  13.1802  13.2381  13.2588  13.2619
    13.2828  13.2943  13.3162  13.3262  13.3355  13.3486  13.3510  13.3618
    13.3953  13.4043  13.4193  13.4227  13.4424  13.4597  13.4651  13.4949

     occupation numbers 
     1.0000   1.0000   1.0000   1.0000   1.0000   1.0000   1.0000   1.0000
     1.0000   1.0000   1.0000   1.0000   1.0000   1.0000   1.0000   1.0000
     1.0000   1.0000   1.0000   1.0000   1.0000   1.0000   1.0000   1.0000
     1.0000   1.0000   1.0000   1.0000   1.0000   1.0000   1.0000   1.0000
     1.0000   1.0000   1.0000   1.0000   1.0000   1.0000   1.0000   1.0000
     1.0000   1.0000   1.0000   1.0000   1.0000   1.0000   1.0000   1.0000
     1.0000   1.0000   1.0000   1.0000   1.0000   1.0000   1.0000   1.0000
     1.0000   1.0000   1.0000   1.0000   1.0000   1.0000   1.0000   1.0000
     1.0000   1.0000   1.0000   1.0000   1.0000   1.0000   1.0000   1.0000
     1.0000   1.0000   1.0000   1.0000   1.0000   1.0000   1.0000   1.0000
     1.0000   1.0000   1.0000   1.0000   1.0000   1.0000   1.0000   1.0000
     1.0000   1.0000   1.0000   1.0000   1.0000   1.0000   1.0000   1.0000
     1.0000   1.0000   1.0000   1.0000   1.0000   1.0000   1.0000   1.0000
     1.0000   1.0000   1.0000   1.0000   1.0000   1.0000   1.0000   1.0000
     1.0000   1.0000   1.0000   1.0000   1.0000   1.0000   1.0000   1.0000
     1.0000   1.0000   1.0000   1.0000   1.0000   1.0000   1.0000   1.0000
     1.0000   1.0000   1.0000   1.0000   1.0000   1.0000   1.0000   1.0000
     1.0000   1.0000   1.0000   1.0000   1.0000   1.0000   1.0000   1.0000
     1.0000   1.0000   1.0000   1.0000   1.0000   1.0000   1.0000   1.0000
     1.0000   1.0000   1.0000   1.0000   1.0000   1.0000   1.0000   1.0000
     1.0000   1.0000   1.0000   1.0000   1.0000   1.0000   1.0000   1.0000
     1.0000   1.0000   1.0000   1.0000   1.0000   1.0000   1.0000   1.0000
     1.0000   1.0000   1.0000   1.0000   1.0000   1.0000   1.0000   1.0000
     1.0000   1.0000   1.0000   1.0000   1.0000   1.0000   1.0000   1.0000
     1.0000   1.0000   1.0000   1.0000   1.0000   1.0000   1.0000   1.0000
     1.0000   1.0000   1.0000   1.0000   1.0000   1.0000   1.0000   1.0000
     1.0000   1.0000   1.0000   1.0000   1.0000   1.0000   1.0000   1.0000
     1.0000   1.0000   1.0000   1.0000   1.0000   1.0000   1.0000   1.0000
     1.0000   1.0000   1.0000   1.0000   1.0000   1.0000   1.0000   1.0000
     1.0000   1.0000   1.0000   1.0000   1.0000   1.0000   1.0000   1.0000
     1.0000   1.0000   1.0000   1.0000   1.0000   1.0000   1.0000   1.0000
     1.0000   1.0000   1.0000   1.0000   1.0000   1.0000   1.0000   1.0000
     1.0000   1.0000   1.0000   1.0000   1.0000   1.0000   1.0000   1.0000
     1.0000   1.0000   1.0000   1.0000   1.0000   1.0000   1.0000   1.0000
     1.0000   1.0000   1.0000   1.0000   1.0000   1.0000   1.0000   1.0000
     1.0000   1.0000   1.0000   1.0000   1.0000   1.0000   1.0000   1.0000
     1.0000   1.0000   1.0000   1.0000   1.0000   1.0000   1.0000   1.0000
     1.0000   1.0000   1.0000   1.0000   1.0000   1.0000   1.0000   1.0000
     1.0000   1.0000   1.0000   1.0000   1.0000   1.0000   1.0000   1.0000
     1.0000   1.0000   1.0000   1.0000   1.0000   1.0000   1.0000   1.0000
     1.0000   1.0000   1.0000   1.0000   1.0000   1.0000   1.0000   1.0000
     1.0000   1.0000   1.0000   1.0000   1.0000   1.0000   1.0000   1.0000
     1.0000   1.0000   1.0000   1.0000   1.0000   1.0000   1.0000   1.0000
     1.0000   1.0000   1.0000   1.0000   1.0000   1.0000   1.0000   1.0000
     1.0000   1.0000   1.0000   1.0000   1.0000   1.0000   1.0000   1.0000
     1.0000   1.0000   1.0000   1.0000   1.0000   1.0000   1.0000   1.0000
     1.0000   1.0000   1.0000   1.0000   1.0000   1.0000   1.0000   1.0000
     1.0000   1.0000   1.0000   1.0000   1.0000   1.0000   1.0000   1.0000
     1.0000   1.0000   1.0000   1.0000   1.0000   1.0000   1.0000   1.0000
     1.0000   1.0000   1.0000   1.0000   1.0000   1.0000   1.0000   1.0000
     1.0000   1.0000   1.0000   1.0000   1.0000   1.0000   1.0000   1.0000
     1.0000   1.0000   1.0000   1.0000   1.0000   1.0000   1.0000   1.0000
     1.0000   1.0000   1.0000   1.0000   1.0000   1.0000   1.0000   1.0000
     1.0000   1.0000   1.0000   1.0000   1.0000   1.0000   1.0000   1.0000
     1.0000   1.0000   1.0000   1.0000   1.0000   1.0000   1.0000   1.0000
     1.0000   1.0000   1.0000   1.0000   1.0000   1.0000   1.0000   1.0000
     1.0000   1.0000   1.0000   1.0000   1.0000   1.0000   1.0000   1.0000
     1.0000   1.0000   1.0000   1.0000   1.0000   1.0000   1.0000   1.0000
     1.0000   1.0000   1.0000   1.0000   1.0000   1.0000   1.0000   1.0000
     1.0000   1.0000   1.0000   1.0000   1.0000   1.0000   1.0000   1.0000
     1.0000   1.0000   1.0000   1.0000   1.0000   1.0000   1.0000   1.0000
     1.0000   1.0000   1.0000   1.0000   1.0000   1.0000   1.0000   1.0000
     1.0000   1.0000   1.0000   1.0000   1.0000   1.0000   1.0000   1.0000
     1.0000   1.0000   1.0000   1.0000   1.0000   1.0000   1.0000   1.0000
     1.0000   1.0000   1.0000   1.0000   1.0000   1.0000   1.0000   1.0000
     1.0000   1.0000   1.0000   1.0000   1.0000   1.0000   1.0000   1.0000
     1.0000   1.0000   1.0000   1.0000   1.0000   1.0000   1.0000   1.0000
     1.0000   1.0000   1.0000   1.0000   1.0000   1.0000   1.0000   1.0000
     1.0000   1.0000   1.0000   1.0000   1.0000   1.0000   1.0000   1.0000
     1.0000   1.0000   1.0000   1.0000   1.0000   1.0000   1.0000   1.0000
     1.0000   1.0000   1.0000   1.0000   1.0000   1.0000   1.0000   1.0000
     1.0000   1.0000   1.0000   1.0000   1.0000   1.0000   1.0000   1.0000
     1.0000   1.0000   1.0000   1.0000   1.0000   1.0000   1.0000   1.0000
     1.0000   1.0000   1.0000   1.0000   1.0000   1.0000   1.0000   1.0000
     1.0000   1.0000   1.0000   1.0000   1.0000   1.0000   1.0000   1.0000
     1.0000   1.0000   1.0000   1.0000   1.0000   1.0000   1.0000   1.0000
     1.0000   1.0000   1.0000   1.0000   1.0000   1.0000   1.0000   1.0000
     1.0000   1.0000   1.0000   1.0000   1.0000   1.0000   1.0000   1.0000
     1.0000   1.0000   1.0000   1.0000   1.0000   1.0000   1.0000   1.0000
     1.0000   1.0000   1.0000   1.0000   1.0000   1.0000   1.0000   1.0000
     1.0000   1.0000   1.0000   1.0000   1.0000   1.0000   1.0000   1.0000
     1.0000   1.0000   1.0000   1.0000   1.0000   1.0000   1.0000   1.0000
     1.0000   1.0000   1.0000   1.0000   1.0000   1.0000   1.0000   1.0000
     1.0000   1.0000   1.0000   1.0000   1.0000   1.0000   1.0000   1.0000
     1.0000   1.0000   1.0000   1.0000   1.0000   1.0000   1.0000   1.0000
     1.0000   1.0000   1.0000   1.0000   1.0000   1.0000   1.0000   1.0000
     1.0000   1.0000   1.0000   1.0000   1.0000   1.0000   1.0000   1.0000
     1.0000   1.0000   1.0000   1.0000   1.0000   1.0000   1.0000   1.0000
     1.0000   1.0000   1.0000   1.0000   1.0000   1.0000   1.0000   1.0000
     1.0000   1.0000   1.0000   1.0000   1.0000   1.0000   1.0000   1.0000
     1.0000   1.0000   1.0000   1.0000   1.0000   1.0000   1.0000   1.0000
     1.0000   1.0000   1.0000   1.0000   1.0000   1.0000   1.0000   1.0000
     1.0000   1.0000   1.0000   1.0000   1.0000   1.0000   1.0000   1.0000
     1.0000   1.0000   1.0000   1.0000   1.0000   1.0000   1.0000   1.0000
     1.0000   1.0000   1.0000   1.0000   1.0000   1.0000   1.0000   1.0000
     1.0000   1.0000   1.0000   1.0000   1.0000   1.0000   1.0000   1.0000
     1.0000   1.0000   1.0000   1.0000   1.0000   1.0000   1.0000   1.0000
     1.0000   1.0000   1.0000   1.0000   1.0000   1.0000   1.0000   1.0000
     1.0000   1.0000   1.0000   1.0000   1.0000   1.0000   1.0000   1.0000
     1.0000   1.0000   1.0000   1.0000   1.0000   1.0000   1.0000   1.0000
     1.0000   1.0000   1.0000   1.0000   1.0000   1.0000   1.0000   1.0000
     1.0000   1.0000   1.0000   1.0000   1.0000   1.0000   1.0000   1.0000
     1.0000   1.0000   1.0000   1.0000   1.0000   1.0000   1.0000   1.0000
     1.0000   1.0000   1.0000   1.0000   1.0000   1.0000   1.0000   1.0000
     1.0000   1.0000   1.0000   1.0000   1.0000   1.0000   1.0000   1.0000
     1.0000   1.0000   1.0000   1.0000   1.0000   1.0000   1.0000   1.0000
     1.0000   1.0000   1.0000   1.0000   1.0000   1.0000   1.0000   1.0000
     1.0000   1.0000   1.0000   1.0000   1.0000   1.0000   1.0000   1.0000
     1.0000   1.0000   1.0000   1.0000   1.0000   1.0000   1.0000   1.0000
     1.0000   1.0000   1.0000   1.0000   1.0000   1.0000   1.0000   1.0000
     1.0000   1.0000   1.0000   1.0000   1.0000   1.0000   1.0000   1.0000
     1.0000   1.0000   1.0000   1.0000   1.0000   1.0000   1.0000   1.0000
     1.0000   1.0000   1.0000   1.0000   1.0000   1.0000   1.0000   1.0000
     1.0000   1.0000   1.0000   1.0000   1.0000   1.0000   1.0000   1.0000
     1.0000   1.0000   1.0000   1.0000   1.0000   1.0000   1.0000   1.0000
     1.0000   1.0000   1.0000   1.0000   1.0000   1.0000   1.0000   1.0000
     1.0000   1.0000   1.0000   1.0000   1.0000   1.0000   1.0000   1.0000
     1.0000   1.0000   1.0000   1.0000   1.0000   1.0000   1.0000   1.0000
     1.0000   1.0000   1.0000   1.0000   1.0000   1.0000   1.0000   1.0000
     1.0000   1.0000   1.0000   1.0000   1.0000   1.0000   1.0000   1.0000
     1.0000   1.0000   1.0000   1.0000   1.0000   1.0000   1.0000   1.0000
     1.0000   1.0000   1.0000   1.0000   1.0000   1.0000   1.0000   1.0000
     1.0000   1.0000   1.0000   1.0000   1.0000   1.0000   1.0000   1.0000
     1.0000   1.0000   1.0000   1.0000   1.0000   1.0000   1.0000   1.0000
     1.0000   1.0000   1.0000   1.0000   1.0000   1.0000   1.0000   1.0000
     1.0000   1.0000   1.0000   1.0000   1.0000   1.0000   1.0000   1.0000
     1.0000   1.0000   1.0000   1.0000   1.0000   1.0000   1.0000   1.0000
     1.0000   1.0000   1.0000   1.0000   1.0000   1.0000   1.0000   1.0000
     1.0000   1.0000   1.0000   1.0000   1.0000   1.0000   1.0000   1.0000
     1.0000   1.0000   1.0000   1.0000   1.0000   1.0000   1.0000   1.0000
     1.0000   1.0000   1.0000   1.0000   1.0000   1.0000   1.0000   1.0000
     1.0000   1.0000   1.0000   1.0000   1.0000   1.0000   1.0000   1.0000
     1.0000   1.0000   1.0000   1.0000   1.0000   1.0000   1.0000   1.0000
     1.0000   1.0000   1.0000   1.0000   1.0000   1.0000   1.0000   1.0000
     1.0000   1.0000   1.0000   1.0000   1.0000   1.0000   1.0000   1.0000
     1.0000   1.0000   1.0000   1.0000   1.0000   1.0000   1.0000   1.0000
     1.0000   1.0000   1.0000   1.0000   1.0000   1.0000   1.0000   1.0000
     1.0000   1.0000   1.0000   1.0000   1.0000   1.0000   1.0000   1.0000
     1.0000   1.0000   1.0000   1.0000   1.0000   1.0000   1.0000   1.0000
     1.0000   1.0000   1.0000   1.0000   1.0000   1.0000   1.0000   1.0000
     1.0000   1.0000   1.0000   1.0000   1.0000   1.0000   1.0000   1.0000
     1.0000   1.0000   1.0000   1.0000   1.0000   1.0000   1.0000   1.0000
     1.0000   1.0000   1.0000   1.0000   1.0000   1.0000   1.0000   1.0000
     1.0000   1.0000   1.0000   1.0000   1.0000   1.0000   1.0000   1.0000
     1.0000   1.0000   1.0000   1.0000   1.0000   1.0000   1.0000   1.0000
     0.0000   0.0000   0.0000   0.0000   0.0000   0.0000   0.0000   0.0000
     0.0000   0.0000   0.0000   0.0000   0.0000   0.0000   0.0000   0.0000
     0.0000   0.0000   0.0000   0.0000   0.0000   0.0000   0.0000   0.0000
     0.0000   0.0000   0.0000   0.0000   0.0000   0.0000   0.0000   0.0000
     0.0000   0.0000   0.0000   0.0000   0.0000   0.0000   0.0000   0.0000

 ------ SPIN DOWN ----------


          k = 0.0000 0.0000 0.0000 (113110 PWs)   bands (ev):

   -87.4772 -51.3581 -51.2928 -50.3554 -36.0331 -35.9163 -35.8790 -35.8582
   -35.8527 -35.8029 -35.7881 -35.7696 -35.7643 -35.7560 -35.7149 -35.6992
   -35.6868 -35.6822 -35.6713 -35.6414 -35.6199 -35.6060 -35.6055 -35.5883
   -35.5751 -35.5740 -35.5707 -35.5679 -35.5646 -35.5622 -35.5464 -35.5361
   -35.5195 -35.5096 -35.4957 -35.4939 -35.4877 -35.4756 -35.4730 -35.4430
   -35.4292 -35.4212 -35.4186 -35.3923 -35.3857 -35.3836 -35.3807 -35.3794
   -35.3752 -35.3639 -35.3457 -35.3409 -35.3288 -35.3261 -35.3064 -35.3027
   -35.2956 -35.2857 -35.2828 -35.2739 -35.2671 -35.2589 -35.2530 -35.2391
   -35.2345 -35.2173 -35.2096 -35.2079 -35.2027 -35.1780 -35.1704 -35.1683
   -35.1674 -35.1627 -35.1621 -35.1599 -35.1554 -35.1509 -35.1486 -35.1439
   -35.1172 -35.1123 -35.1027 -35.0976 -18.9400 -17.5631 -17.3584 -17.3204
   -17.2753 -17.2712 -17.2603 -17.2322 -17.2204 -17.1963 -17.1876 -17.1781
   -17.1631 -17.1537 -17.1436 -17.1403 -17.1227 -17.1200 -17.1066 -17.1025
   -17.0933 -17.0831 -17.0797 -17.0759 -17.0707 -17.0655 -17.0622 -17.0487
   -17.0421 -17.0379 -17.0282 -17.0102 -17.0040 -16.9935 -16.9825 -16.9780
   -16.9684 -16.9633 -16.9512 -16.9369 -16.9259 -16.9182 -16.9136 -16.9073
   -16.8778 -16.8628 -16.8268 -16.7994 -16.7862 -16.5717 -16.4722 -16.2207
   -16.2045 -16.0897 -15.9824 -15.9393 -15.8872 -15.8713 -15.8446 -15.8223
   -15.7830 -15.7812 -15.7572 -15.7438 -15.7259 -15.7071 -15.6932 -15.6921
   -15.6827 -15.6798 -15.6695 -15.6652 -15.6466 -15.6405 -15.6319 -15.6180
   -15.6128 -15.6058 -15.5963 -15.5918 -15.5861 -15.5782 -15.5682 -15.5647
   -15.5565 -15.5450 -15.5421 -15.5409 -15.5338 -15.5262 -15.5216 -15.5139
   -15.5071 -15.5032 -15.4997 -15.4941 -15.4926 -15.4831 -15.4766 -15.4726
   -15.4700 -15.4666 -15.4593 -15.4556 -15.4498 -15.4472 -15.4408 -15.4401
   -15.4346 -15.4297 -15.4227 -15.4182 -15.4145 -15.4055 -15.3972 -15.3911
   -15.3905 -15.3804 -15.3757 -15.3720 -15.3696 -15.3659 -15.3539 -15.3500
   -15.3473 -15.3424 -15.3399 -15.3282 -15.3255 -15.3212 -15.3116 -15.3113
   -15.3103 -15.3057 -15.3022 -15.2984 -15.2971 -15.2902 -15.2856 -15.2774
   -15.2718 -15.2666 -15.2573 -15.2505 -15.2472 -15.2407 -15.2300 -15.2287
   -15.2220 -15.2155 -15.2106 -15.2054 -15.2025 -15.1958 -15.1930 -15.1861
   -15.1793 -15.1767 -15.1689 -15.1580 -15.1542 -15.1434 -15.1365 -15.1294
   -15.1190 -15.1169 -15.1140 -15.1124 -15.1100 -15.1030 -15.0982 -15.0945
   -15.0915 -15.0804 -15.0754 -15.0689 -15.0631 -15.0583 -15.0501 -15.0475
   -15.0407 -15.0348 -15.0321 -15.0253 -15.0176 -15.0149 -15.0087 -15.0039
   -15.0019 -15.0000 -14.9941 -14.9880 -14.9840 -14.9818 -14.9754 -14.9718
   -14.9711 -14.9613 -14.9580 -14.9570 -14.9506 -14.9474 -14.9445 -14.9413
   -14.9369 -14.9319 -14.9280 -14.9261 -14.9201 -14.9169 -14.9150 -14.9114
   -14.9006 -14.8968 -14.8961 -14.8911 -14.8883 -14.8835 -14.8819 -14.8798
   -14.8773 -14.8725 -14.8686 -14.8664 -14.8626 -14.8610 -14.8581 -14.8551
   -14.8536 -14.8478 -14.8466 -14.8427 -14.8381 -14.8344 -14.8298 -14.8251
   -14.8224 -14.8185 -14.8133 -14.8121 -14.8105 -14.8039 -14.8021 -14.7982
   -14.7951 -14.7921 -14.7846 -14.7842 -14.7830 -14.7817 -14.7772 -14.7732
   -14.7693 -14.7657 -14.7604 -14.7599 -14.7571 -14.7511 -14.7486 -14.7423
   -14.7397 -14.7359 -14.7336 -14.7313 -14.7292 -14.7210 -14.7137 -14.7102
   -14.7073 -14.7006 -14.6970 -14.6955 -14.6899 -14.6855 -14.6834 -14.6792
   -14.6715 -14.6694 -14.6639 -14.6572 -14.6507 -14.6489 -14.6387 -14.6346
   -14.6255 -14.6189 -14.6149 -14.6057 -14.6010 -14.5895 -14.5842 -14.5778
   -14.5444 -14.4309 -14.3429 -14.3345 -14.2857 -14.2719 -14.2599 -14.2448
   -14.2350 -14.2138 -14.2004 -14.1978 -14.1836 -14.1766 -14.1657 -14.1619
   -14.1518 -14.1403 -14.1284 -14.1212 -14.1023 -14.1009 -14.0921 -14.0758
   -14.0701 -14.0633 -14.0580 -14.0546 -14.0495 -14.0427 -14.0377 -14.0361
   -14.0245 -14.0197 -14.0144 -14.0075 -14.0003 -13.9949 -13.9937 -13.9881
   -13.9825 -13.9771 -13.9725 -13.9672 -13.9599 -13.9535 -13.9491 -13.9474
   -13.9385 -13.9301 -13.9240 -13.9210 -13.9146 -13.9104 -13.9040 -13.9008
   -13.8915 -13.8842 -13.8795 -13.8717 -13.8653 -13.8582 -13.8572 -13.8483
   -13.8434 -13.8410 -13.8344 -13.8312 -13.8248 -13.8241 -13.8133 -13.8048
   -13.8021 -13.7973 -13.7921 -13.7850 -13.7814 -13.7751 -13.7730 -13.7694
   -13.7676 -13.7671 -13.7576 -13.7532 -13.7468 -13.7460 -13.7398 -13.7359
   -13.7303 -13.7219 -13.7203 -13.7194 -13.7067 -13.7018 -13.6890 -13.6880
   -13.6840 -13.6821 -13.6762 -13.6717 -13.6668 -13.6652 -13.6544 -13.6535
   -13.6494 -13.6424 -13.6381 -13.6324 -13.6267 -13.6243 -13.6196 -13.6164
   -13.6122 -13.6022 -13.5971 -13.5879 -13.5842 -13.5717 -13.5655 -13.5630
   -13.5582 -13.5542 -13.5495 -13.5429 -13.5385 -13.5332 -13.5311 -13.5277
   -13.5119 -13.4924 -13.4851 -13.4832 -13.4811 -13.4781 -13.4687 -13.4587
   -13.4220 -13.4036 -13.3902 -13.3651 -13.3530 -13.3350 -13.3304 -13.3202
   -13.2981 -13.2270 -13.2087 -13.1938 -13.1831 -13.1781 -13.1431 -13.1332
   -13.1217 -13.0912 -13.0748 -13.0510  -4.6555  -3.3467  -3.2376  -3.1490
    -3.0530  -3.0209  -2.9567  -2.9389  -2.9131  -2.8968  -2.8726  -2.8673
    -2.8426  -2.8209  -2.8084  -2.7937  -2.7785  -2.7654  -2.7467  -2.7391
    -2.7291  -2.7232  -2.6974  -2.6929  -2.6773  -2.6706  -2.6600  -2.6472
    -2.6303  -2.6240  -2.6097  -2.6031  -2.5969  -2.5942  -2.5834  -2.5742
    -2.5687  -2.5617  -2.5442  -2.5396  -2.5254  -2.5203  -2.4950  -2.4905
    -2.4816  -2.4758  -2.4663  -2.4505  -2.4464  -2.4177  -2.3820  -2.0706
    -1.7618  -1.0880  -1.0152  -0.9367  -0.8976  -0.8804  -0.8761  -0.8368
    -0.8203  -0.8084  -0.7965  -0.7718  -0.7471  -0.7318  -0.7208  -0.7088
    -0.6883  -0.6805  -0.6749  -0.6541  -0.6399  -0.6285  -0.6114  -0.6046
    -0.6006  -0.5983  -0.5848  -0.5754  -0.5645  -0.5591  -0.5536  -0.5495
    -0.5369  -0.5312  -0.5281  -0.5173  -0.5124  -0.5036  -0.4982  -0.4925
    -0.4912  -0.4840  -0.4746  -0.4737  -0.4674  -0.4625  -0.4582  -0.4454
    -0.4386  -0.4330  -0.4249  -0.4154  -0.4067  -0.4054  -0.3980  -0.3897
    -0.3888  -0.3737  -0.3691  -0.3658  -0.3612  -0.3564  -0.3465  -0.3371
    -0.3311  -0.3247  -0.3224  -0.3175  -0.3089  -0.3012  -0.2978  -0.2886
    -0.2825  -0.2774  -0.2710  -0.2589  -0.2538  -0.2392  -0.2286  -0.2146
    -0.2101  -0.2091  -0.1992  -0.1893  -0.1869  -0.1740  -0.1672  -0.1553
    -0.1489  -0.1462  -0.1390  -0.1323  -0.1244  -0.1230  -0.1172  -0.1062
    -0.0964  -0.0883  -0.0739  -0.0673  -0.0599  -0.0588  -0.0575  -0.0494
    -0.0402  -0.0203  -0.0183  -0.0158  -0.0112  -0.0012   0.0013   0.0054
     0.0156   0.0252   0.0281   0.0343   0.0392   0.0477   0.0564   0.0588
     0.0640   0.0672   0.0717   0.0822   0.0849   0.0984   0.1034   0.1052
     0.1112   0.1220   0.1264   0.1341   0.1426   0.1531   0.1605   0.1677
     0.1731   0.1805   0.1936   0.1987   0.2047   0.2249   0.2291   0.2330
     0.2420   0.2589   0.2774   0.3266   0.3317   0.3493   0.3612   0.3688
     0.3822   0.3946   0.4586   0.4629   0.6291   0.8834   0.9086   0.9629
     0.9797   1.0301   1.0559   1.2043   1.3242   1.3553   1.3775   1.3931
     1.4505   1.4732   1.4971   1.5185   1.5283   1.5465   1.5632   1.5734
     1.5973   1.6008   1.6121   1.6217   1.6334   1.6427   1.6458   1.6654
     1.6721   1.6783   1.6884   1.7085   1.7219   1.7275   1.7339   1.7477
     1.7541   1.7629   1.7717   1.7807   1.7921   1.8028   1.8137   1.8181
     1.8261   1.8296   1.8413   1.8486   1.8547   1.8680   1.8777   1.8841
     1.8991   1.9113   1.9224   1.9272   1.9338   1.9453   1.9486   1.9523
     1.9612   1.9699   1.9760   1.9808   1.9925   1.9939   1.9967   2.0048
     2.0099   2.0176   2.0197   2.0359   2.0419   2.0531   2.0547   2.0567
     2.0654   2.0732   2.0760   2.0803   2.0918   2.0927   2.1024   2.1036
     2.1066   2.1137   2.1162   2.1292   2.1334   2.1362   2.1430   2.1459
     2.1525   2.1587   2.1638   2.1659   2.1709   2.1766   2.1794   2.1821
     2.1902   2.1938   2.1960   2.2039   2.2055   2.2144   2.2244   2.2299
     2.2376   2.2394   2.2444   2.2509   2.2533   2.2598   2.2782   2.2816
     2.2859   2.2887   2.2913   2.2940   2.3009   2.3022   2.3066   2.3199
     2.3262   2.3322   2.3339   2.3368   2.3473   2.3568   2.3595   2.3631
     2.3675   2.3784   2.3827   2.3894   2.3961   2.4045   2.4065   2.4135
     2.4265   2.4370   2.4406   2.4500   2.4724   2.4763   2.4793   2.4823
     2.4955   2.5180   2.5303   2.5363   2.5604   2.5734   2.5754   2.5842
     2.5882   2.6024   2.6098   2.6218   2.6295   2.6443   2.6546   2.6680
     2.6706   2.6772   2.6814   2.6904   2.6959   2.7076   2.7131   2.7188
     2.7247   2.7394   2.7417   2.7504   2.7553   2.7583   2.7628   2.7782
     2.7861   2.7878   2.7915   2.8001   2.8096   2.8108   2.8220   2.8286
     2.8358   2.8400   2.8534   2.8590   2.8624   2.8747   2.8823   2.8873
     2.8910   2.8945   2.9004   2.9103   2.9213   2.9267   2.9343   2.9395
     2.9473   2.9565   2.9639   2.9743   2.9806   2.9924   2.9931   3.0005
     3.0083   3.0148   3.0237   3.0275   3.0309   3.0461   3.0534   3.0596
     3.0650   3.0766   3.0827   3.0934   3.1022   3.1128   3.1220   3.1270
     3.1362   3.1435   3.1577   3.1633   3.1694   3.1700   3.2007   3.2022
     3.2250   3.2333   3.2393   3.2502   3.2527   3.2665   3.2804   3.2870
     3.3098   3.3203   3.3253   3.4058   3.4624   3.5276   3.5528   3.5685
     3.5778   3.5810   3.5950   3.6100   3.6135   3.6227   3.6323   3.6524
     3.6698   3.6771   3.6831   3.6926   3.6965   3.7017   3.7093   3.7101
     3.7170   3.7284   3.7363   3.7505   3.7515   3.7568   3.7663   3.7713
     3.7799   3.7830   3.7892   3.7952   3.8069   3.8108   3.8134   3.8194
     3.8400   3.8431   3.8481   3.8545   3.8626   3.8721   3.8739   3.8769
     3.8822   3.8895   3.8928   3.8992   3.9051   3.9193   3.9279   3.9308
     3.9340   3.9411   3.9435   3.9470   3.9521   3.9577   3.9628   3.9723
     3.9733   3.9813   3.9840   3.9906   3.9974   3.9990   4.0061   4.0110
     4.0151   4.0218   4.0225   4.0313   4.0364   4.0415   4.0485   4.0516
     4.0551   4.0670   4.0688   4.0731   4.0836   4.0899   4.0923   4.1002
     4.1052   4.1094   4.1133   4.1165   4.1227   4.1271   4.1338   4.1365
     4.1445   4.1482   4.1550   4.1567   4.1666   4.1702   4.1744   4.1828
     4.1867   4.1909   4.1984   4.2051   4.2089   4.2193   4.2252   4.2313
     4.2353   4.2406   4.2467   4.2525   4.2551   4.2605   4.2659   4.2739
     4.2794   4.2839   4.2862   4.2920   4.2996   4.3041   4.3123   4.3212
     4.3258   4.3294   4.3347   4.3416   4.3444   4.3489   4.3594   4.3656
     4.3739   4.3751   4.3817   4.3882   4.3958   4.4043   4.4092   4.4202
     4.4259   4.4317   4.4358   4.4384   4.4466   4.4563   4.4641   4.4690
     4.4746   4.4839   4.4864   4.5007   4.5138   4.5185   4.5279   4.5341
     4.5431   4.5582   4.5687   4.5768   4.5796   4.6084   4.6275   4.6349
     4.6428   4.6606   4.6721   4.6881   4.7120   7.2882   7.8866   7.9724
     8.9068  11.3141  11.8445  11.9333  12.1976  12.2585  12.2736  12.5411
    12.7885  12.8224  12.8624  12.8888  12.9161  12.9691  13.0369  13.0647
    13.0684  13.0875  13.0986  13.1375  13.1897  13.2404  13.2605  13.2649
    13.2871  13.2982  13.3188  13.3284  13.3416  13.3471  13.3586  13.3630
    13.3977  13.4091  13.4244  13.4252  13.4454  13.4608  13.4701  13.5121

     occupation numbers 
     1.0000   1.0000   1.0000   1.0000   1.0000   1.0000   1.0000   1.0000
     1.0000   1.0000   1.0000   1.0000   1.0000   1.0000   1.0000   1.0000
     1.0000   1.0000   1.0000   1.0000   1.0000   1.0000   1.0000   1.0000
     1.0000   1.0000   1.0000   1.0000   1.0000   1.0000   1.0000   1.0000
     1.0000   1.0000   1.0000   1.0000   1.0000   1.0000   1.0000   1.0000
     1.0000   1.0000   1.0000   1.0000   1.0000   1.0000   1.0000   1.0000
     1.0000   1.0000   1.0000   1.0000   1.0000   1.0000   1.0000   1.0000
     1.0000   1.0000   1.0000   1.0000   1.0000   1.0000   1.0000   1.0000
     1.0000   1.0000   1.0000   1.0000   1.0000   1.0000   1.0000   1.0000
     1.0000   1.0000   1.0000   1.0000   1.0000   1.0000   1.0000   1.0000
     1.0000   1.0000   1.0000   1.0000   1.0000   1.0000   1.0000   1.0000
     1.0000   1.0000   1.0000   1.0000   1.0000   1.0000   1.0000   1.0000
     1.0000   1.0000   1.0000   1.0000   1.0000   1.0000   1.0000   1.0000
     1.0000   1.0000   1.0000   1.0000   1.0000   1.0000   1.0000   1.0000
     1.0000   1.0000   1.0000   1.0000   1.0000   1.0000   1.0000   1.0000
     1.0000   1.0000   1.0000   1.0000   1.0000   1.0000   1.0000   1.0000
     1.0000   1.0000   1.0000   1.0000   1.0000   1.0000   1.0000   1.0000
     1.0000   1.0000   1.0000   1.0000   1.0000   1.0000   1.0000   1.0000
     1.0000   1.0000   1.0000   1.0000   1.0000   1.0000   1.0000   1.0000
     1.0000   1.0000   1.0000   1.0000   1.0000   1.0000   1.0000   1.0000
     1.0000   1.0000   1.0000   1.0000   1.0000   1.0000   1.0000   1.0000
     1.0000   1.0000   1.0000   1.0000   1.0000   1.0000   1.0000   1.0000
     1.0000   1.0000   1.0000   1.0000   1.0000   1.0000   1.0000   1.0000
     1.0000   1.0000   1.0000   1.0000   1.0000   1.0000   1.0000   1.0000
     1.0000   1.0000   1.0000   1.0000   1.0000   1.0000   1.0000   1.0000
     1.0000   1.0000   1.0000   1.0000   1.0000   1.0000   1.0000   1.0000
     1.0000   1.0000   1.0000   1.0000   1.0000   1.0000   1.0000   1.0000
     1.0000   1.0000   1.0000   1.0000   1.0000   1.0000   1.0000   1.0000
     1.0000   1.0000   1.0000   1.0000   1.0000   1.0000   1.0000   1.0000
     1.0000   1.0000   1.0000   1.0000   1.0000   1.0000   1.0000   1.0000
     1.0000   1.0000   1.0000   1.0000   1.0000   1.0000   1.0000   1.0000
     1.0000   1.0000   1.0000   1.0000   1.0000   1.0000   1.0000   1.0000
     1.0000   1.0000   1.0000   1.0000   1.0000   1.0000   1.0000   1.0000
     1.0000   1.0000   1.0000   1.0000   1.0000   1.0000   1.0000   1.0000
     1.0000   1.0000   1.0000   1.0000   1.0000   1.0000   1.0000   1.0000
     1.0000   1.0000   1.0000   1.0000   1.0000   1.0000   1.0000   1.0000
     1.0000   1.0000   1.0000   1.0000   1.0000   1.0000   1.0000   1.0000
     1.0000   1.0000   1.0000   1.0000   1.0000   1.0000   1.0000   1.0000
     1.0000   1.0000   1.0000   1.0000   1.0000   1.0000   1.0000   1.0000
     1.0000   1.0000   1.0000   1.0000   1.0000   1.0000   1.0000   1.0000
     1.0000   1.0000   1.0000   1.0000   1.0000   1.0000   1.0000   1.0000
     1.0000   1.0000   1.0000   1.0000   1.0000   1.0000   1.0000   1.0000
     1.0000   1.0000   1.0000   1.0000   1.0000   1.0000   1.0000   1.0000
     1.0000   1.0000   1.0000   1.0000   1.0000   1.0000   1.0000   1.0000
     1.0000   1.0000   1.0000   1.0000   1.0000   1.0000   1.0000   1.0000
     1.0000   1.0000   1.0000   1.0000   1.0000   1.0000   1.0000   1.0000
     1.0000   1.0000   1.0000   1.0000   1.0000   1.0000   1.0000   1.0000
     1.0000   1.0000   1.0000   1.0000   1.0000   1.0000   1.0000   1.0000
     1.0000   1.0000   1.0000   1.0000   1.0000   1.0000   1.0000   1.0000
     1.0000   1.0000   1.0000   1.0000   1.0000   1.0000   1.0000   1.0000
     1.0000   1.0000   1.0000   1.0000   1.0000   1.0000   1.0000   1.0000
     1.0000   1.0000   1.0000   1.0000   1.0000   1.0000   1.0000   1.0000
     1.0000   1.0000   1.0000   1.0000   1.0000   1.0000   1.0000   1.0000
     1.0000   1.0000   1.0000   1.0000   1.0000   1.0000   1.0000   1.0000
     1.0000   1.0000   1.0000   1.0000   1.0000   1.0000   1.0000   1.0000
     1.0000   1.0000   1.0000   1.0000   1.0000   1.0000   1.0000   1.0000
     1.0000   1.0000   1.0000   1.0000   1.0000   1.0000   1.0000   1.0000
     1.0000   1.0000   1.0000   1.0000   1.0000   1.0000   1.0000   1.0000
     1.0000   1.0000   1.0000   1.0000   1.0000   1.0000   1.0000   1.0000
     1.0000   1.0000   1.0000   1.0000   1.0000   1.0000   1.0000   1.0000
     1.0000   1.0000   1.0000   1.0000   1.0000   1.0000   1.0000   1.0000
     1.0000   1.0000   1.0000   1.0000   1.0000   1.0000   1.0000   1.0000
     1.0000   1.0000   1.0000   1.0000   1.0000   1.0000   1.0000   1.0000
     1.0000   1.0000   1.0000   1.0000   1.0000   1.0000   1.0000   1.0000
     1.0000   1.0000   1.0000   1.0000   1.0000   1.0000   1.0000   1.0000
     1.0000   1.0000   1.0000   1.0000   1.0000   1.0000   1.0000   1.0000
     1.0000   1.0000   1.0000   1.0000   1.0000   1.0000   1.0000   1.0000
     1.0000   1.0000   1.0000   1.0000   1.0000   1.0000   1.0000   1.0000
     1.0000   1.0000   1.0000   1.0000   1.0000   1.0000   1.0000   1.0000
     1.0000   1.0000   1.0000   1.0000   1.0000   1.0000   1.0000   1.0000
     1.0000   1.0000   1.0000   1.0000   1.0000   1.0000   1.0000   1.0000
     1.0000   1.0000   1.0000   1.0000   1.0000   1.0000   1.0000   1.0000
     1.0000   1.0000   1.0000   1.0000   1.0000   1.0000   1.0000   1.0000
     1.0000   1.0000   1.0000   1.0000   1.0000   1.0000   1.0000   1.0000
     1.0000   1.0000   1.0000   1.0000   1.0000   1.0000   1.0000   1.0000
     1.0000   1.0000   1.0000   1.0000   1.0000   1.0000   1.0000   1.0000
     1.0000   1.0000   1.0000   1.0000   1.0000   1.0000   1.0000   1.0000
     1.0000   1.0000   1.0000   1.0000   1.0000   1.0000   1.0000   1.0000
     1.0000   1.0000   1.0000   1.0000   1.0000   1.0000   1.0000   1.0000
     1.0000   1.0000   1.0000   1.0000   1.0000   1.0000   1.0000   1.0000
     1.0000   1.0000   1.0000   1.0000   1.0000   1.0000   1.0000   1.0000
     1.0000   1.0000   1.0000   1.0000   1.0000   1.0000   1.0000   1.0000
     1.0000   1.0000   1.0000   1.0000   1.0000   1.0000   1.0000   1.0000
     1.0000   1.0000   1.0000   1.0000   1.0000   1.0000   1.0000   1.0000
     1.0000   1.0000   1.0000   1.0000   1.0000   1.0000   1.0000   1.0000
     1.0000   1.0000   1.0000   1.0000   1.0000   1.0000   1.0000   1.0000
     1.0000   1.0000   1.0000   1.0000   1.0000   1.0000   1.0000   1.0000
     1.0000   1.0000   1.0000   1.0000   1.0000   1.0000   1.0000   1.0000
     1.0000   1.0000   1.0000   1.0000   1.0000   1.0000   1.0000   1.0000
     1.0000   1.0000   1.0000   1.0000   1.0000   1.0000   1.0000   1.0000
     1.0000   1.0000   1.0000   1.0000   1.0000   1.0000   1.0000   1.0000
     1.0000   1.0000   1.0000   1.0000   1.0000   1.0000   1.0000   1.0000
     1.0000   1.0000   1.0000   1.0000   1.0000   1.0000   1.0000   1.0000
     1.0000   1.0000   1.0000   1.0000   1.0000   1.0000   1.0000   1.0000
     1.0000   1.0000   1.0000   1.0000   1.0000   1.0000   1.0000   1.0000
     1.0000   1.0000   1.0000   1.0000   1.0000   1.0000   1.0000   1.0000
     1.0000   1.0000   1.0000   1.0000   1.0000   1.0000   1.0000   1.0000
     1.0000   1.0000   1.0000   1.0000   1.0000   1.0000   1.0000   1.0000
     1.0000   1.0000   1.0000   1.0000   1.0000   1.0000   1.0000   1.0000
     1.0000   1.0000   1.0000   1.0000   1.0000   1.0000   1.0000   1.0000
     1.0000   1.0000   1.0000   1.0000   1.0000   1.0000   1.0000   1.0000
     1.0000   1.0000   1.0000   1.0000   1.0000   1.0000   1.0000   1.0000
     1.0000   1.0000   1.0000   1.0000   1.0000   1.0000   1.0000   1.0000
     1.0000   1.0000   1.0000   1.0000   1.0000   1.0000   1.0000   1.0000
     1.0000   1.0000   1.0000   1.0000   1.0000   1.0000   1.0000   1.0000
     1.0000   1.0000   1.0000   1.0000   1.0000   1.0000   1.0000   1.0000
     1.0000   1.0000   1.0000   1.0000   1.0000   1.0000   1.0000   1.0000
     1.0000   1.0000   1.0000   1.0000   1.0000   1.0000   1.0000   1.0000
     1.0000   1.0000   1.0000   1.0000   1.0000   1.0000   1.0000   1.0000
     1.0000   1.0000   1.0000   1.0000   1.0000   1.0000   1.0000   1.0000
     1.0000   1.0000   1.0000   1.0000   1.0000   1.0000   1.0000   1.0000
     1.0000   1.0000   1.0000   1.0000   1.0000   1.0000   1.0000   1.0000
     1.0000   1.0000   1.0000   1.0000   1.0000   1.0000   1.0000   1.0000
     1.0000   1.0000   1.0000   1.0000   1.0000   1.0000   1.0000   1.0000
     1.0000   1.0000   1.0000   1.0000   1.0000   1.0000   1.0000   1.0000
     1.0000   1.0000   1.0000   1.0000   1.0000   1.0000   1.0000   1.0000
     1.0000   1.0000   1.0000   1.0000   1.0000   1.0000   1.0000   1.0000
     1.0000   1.0000   1.0000   1.0000   1.0000   1.0000   1.0000   1.0000
     1.0000   1.0000   1.0000   1.0000   1.0000   1.0000   1.0000   1.0000
     1.0000   1.0000   1.0000   1.0000   1.0000   1.0000   1.0000   1.0000
     1.0000   1.0000   1.0000   1.0000   1.0000   1.0000   1.0000   1.0000
     1.0000   1.0000   1.0000   1.0000   1.0000   1.0000   1.0000   1.0000
     1.0000   1.0000   1.0000   1.0000   1.0000   1.0000   1.0000   1.0000
     1.0000   1.0000   1.0000   1.0000   1.0000   1.0000   1.0000   1.0000
     1.0000   1.0000   1.0000   1.0000   1.0000   1.0000   1.0000   1.0000
     1.0000   1.0000   1.0000   1.0000   1.0000   1.0000   1.0000   1.0000
     1.0000   1.0000   1.0000   1.0000   1.0000   1.0000   1.0000   1.0000
     1.0000   1.0000   1.0000   1.0000   1.0000   1.0000   1.0000   1.0000
     1.0000   1.0000   1.0000   1.0000   1.0000   1.0000   1.0000   1.0000
     1.0000   1.0000   1.0000   1.0000   1.0000   1.0000   1.0000   1.0000
     1.0000   1.0000   1.0000   1.0000   1.0000   1.0000   1.0000   1.0000
     1.0000   1.0000   1.0000   1.0000   1.0000   1.0000   1.0000   1.0000
     1.0000   1.0000   1.0000   1.0000   1.0000   1.0000   1.0000   1.0000
     1.0000   1.0000   1.0000   1.0000   1.0000   1.0000   1.0000   1.0000
     1.0000   1.0000   1.0000   1.0000   1.0000   1.0000   1.0000   1.0000
     1.0000   1.0000   1.0000   1.0000   1.0000   1.0000   1.0000   1.0000
     1.0000   1.0000   1.0000   1.0000   1.0000   1.0000   1.0000   1.0000
     1.0000   1.0000   1.0000   1.0000   1.0000   1.0000   1.0000   1.0000
     1.0000   1.0000   1.0000   1.0000   1.0000   1.0000   1.0000   1.0000
     1.0000   1.0000   1.0000   1.0000   1.0000   1.0000   1.0000   1.0000
     1.0000   1.0000   1.0000   1.0000   1.0000   1.0000   1.0000   1.0000
     1.0000   1.0000   1.0000   1.0000   1.0000   1.0000   1.0000   1.0000
     1.0000   1.0000   1.0000   1.0000   1.0000   1.0000   1.0000   1.0000
     1.0000   1.0000   1.0000   1.0000   1.0000   1.0000   1.0000   1.0000
     1.0000   1.0000   1.0000   1.0000   1.0000   0.0000   0.0000   0.0000
     0.0000   0.0000   0.0000   0.0000   0.0000   0.0000   0.0000   0.0000
     0.0000   0.0000   0.0000   0.0000   0.0000   0.0000   0.0000   0.0000
     0.0000   0.0000   0.0000   0.0000   0.0000   0.0000   0.0000   0.0000
     0.0000   0.0000   0.0000   0.0000   0.0000   0.0000   0.0000   0.0000
     0.0000   0.0000   0.0000   0.0000   0.0000   0.0000   0.0000   0.0000

     the Fermi energy is     7.0347 ev

!    total energy              =  -13474.02238805 Ry
     Harris-Foulkes estimate   =  -13474.02238799 Ry
     estimated scf accuracy    <       0.00000026 Ry

     total magnetization       =     3.00 Bohr mag/cell
     absolute magnetization    =     3.32 Bohr mag/cell

     convergence has been achieved in   6 iterations

     Using ACE for calculation of exact exchange

     total energy              =  -13474.02417875 Ry
     Harris-Foulkes estimate   =  -13474.02417870 Ry
     est. exchange err (dexx)  =       0.00179070 Ry
     - averaged Fock potential =    1034.81733485 Ry
     + Fock energy (ACE)       =    -517.53239333 Ry

     EXX: now go back to refine exchange calculation

     total cpu time spent up to now is    31661.3 secs

     Self-consistent Calculation

     iteration #  1     ecut=    60.00 Ry     beta= 0.30
     Davidson diagonalization with overlap
     ethr =  5.85E-11,  avg # of iterations =  6.0

     total cpu time spent up to now is    31991.8 secs

     total energy              =  -13474.02450457 Ry
     Harris-Foulkes estimate   =  -13474.02456590 Ry
     estimated scf accuracy    <       0.00016243 Ry

     total magnetization       =     3.00 Bohr mag/cell
     absolute magnetization    =     3.32 Bohr mag/cell

     iteration #  2     ecut=    60.00 Ry     beta= 0.30
     Davidson diagonalization with overlap
     ethr =  7.01E-09,  avg # of iterations =  2.0

     total cpu time spent up to now is    32119.0 secs

     total energy              =  -13474.02451313 Ry
     Harris-Foulkes estimate   =  -13474.02452065 Ry
     estimated scf accuracy    <       0.00002579 Ry

     total magnetization       =     3.00 Bohr mag/cell
     absolute magnetization    =     3.32 Bohr mag/cell

     iteration #  3     ecut=    60.00 Ry     beta= 0.30
     Davidson diagonalization with overlap
     ethr =  1.11E-09,  avg # of iterations =  3.0

     total cpu time spent up to now is    32253.0 secs

     total energy              =  -13474.02451558 Ry
     Harris-Foulkes estimate   =  -13474.02451620 Ry
     estimated scf accuracy    <       0.00000623 Ry

     total magnetization       =     3.00 Bohr mag/cell
     absolute magnetization    =     3.32 Bohr mag/cell

     iteration #  4     ecut=    60.00 Ry     beta= 0.30
     Davidson diagonalization with overlap
     ethr =  2.69E-10,  avg # of iterations =  2.0

     total cpu time spent up to now is    32355.0 secs

     total energy              =  -13474.02451589 Ry
     Harris-Foulkes estimate   =  -13474.02451592 Ry
     estimated scf accuracy    <       0.00000219 Ry

     total magnetization       =     3.00 Bohr mag/cell
     absolute magnetization    =     3.32 Bohr mag/cell

     iteration #  5     ecut=    60.00 Ry     beta= 0.30
     Davidson diagonalization with overlap
     ethr =  9.45E-11,  avg # of iterations =  3.0
 
     Magnetic moment per site:
     atom:    1    charge:    7.2874    magn:    0.0000    constr:    0.0000
     atom:    2    charge:    7.2921    magn:    0.0000    constr:    0.0000
     atom:    3    charge:    7.2879    magn:    0.0000    constr:    0.0000
     atom:    4    charge:    7.3012    magn:   -0.0000    constr:    0.0000
     atom:    5    charge:    7.2879    magn:    0.0000    constr:    0.0000
     atom:    6    charge:    7.2890    magn:    0.0000    constr:    0.0000
     atom:    7    charge:    7.2888    magn:   -0.0000    constr:    0.0000
     atom:    8    charge:    7.2937    magn:    0.0000    constr:    0.0000
     atom:    9    charge:    7.2978    magn:    0.0000    constr:    0.0000
     atom:   10    charge:    7.3022    magn:    0.0000    constr:    0.0000
     atom:   11    charge:    7.3030    magn:    0.0000    constr:    0.0000
     atom:   12    charge:    7.3059    magn:   -0.0000    constr:    0.0000
     atom:   13    charge:    7.2941    magn:    0.0000    constr:    0.0000
     atom:   14    charge:    7.2962    magn:    0.0000    constr:    0.0000
     atom:   15    charge:    7.2936    magn:    0.0000    constr:    0.0000
     atom:   16    charge:    7.2916    magn:   -0.0000    constr:    0.0000
     atom:   17    charge:    7.2864    magn:    0.0000    constr:    0.0000
     atom:   18    charge:    7.2872    magn:   -0.0000    constr:    0.0000
     atom:   19    charge:    7.2889    magn:   -0.0000    constr:    0.0000
     atom:   20    charge:    7.2881    magn:    0.0000    constr:    0.0000
     atom:   21    charge:    7.2886    magn:    0.0000    constr:    0.0000
     atom:   22    charge:    7.2883    magn:    0.0000    constr:    0.0000
     atom:   23    charge:    7.2957    magn:   -0.0000    constr:    0.0000
     atom:   24    charge:    7.2900    magn:    0.0000    constr:    0.0000
     atom:   25    charge:    7.2983    magn:   -0.0000    constr:    0.0000
     atom:   26    charge:    7.2930    magn:    0.0000    constr:    0.0000
     atom:   27    charge:    7.2972    magn:    0.0000    constr:    0.0000
     atom:   28    charge:    7.2926    magn:   -0.0000    constr:    0.0000
     atom:   29    charge:    7.2973    magn:    0.0000    constr:    0.0000
     atom:   30    charge:    7.2951    magn:    0.0000    constr:    0.0000
     atom:   31    charge:    7.2988    magn:   -0.0000    constr:    0.0000
     atom:   32    charge:    7.2946    magn:    0.0000    constr:    0.0000
     atom:   33    charge:    7.3026    magn:    0.0002    constr:    0.0000
     atom:   34    charge:    7.2991    magn:   -0.0000    constr:    0.0000
     atom:   35    charge:    7.2986    magn:    0.0000    constr:    0.0000
     atom:   36    charge:    7.2984    magn:    0.0000    constr:    0.0000
     atom:   37    charge:    7.3008    magn:   -0.0000    constr:    0.0000
     atom:   38    charge:    7.3004    magn:    0.0000    constr:    0.0000
     atom:   39    charge:    7.2963    magn:   -0.0000    constr:    0.0000
     atom:   40    charge:    7.3004    magn:   -0.0000    constr:    0.0000
     atom:   41    charge:    7.2969    magn:   -0.0000    constr:    0.0000
     atom:   42    charge:    7.2988    magn:   -0.0000    constr:    0.0000
     atom:   43    charge:    7.2992    magn:   -0.0000    constr:    0.0000
     atom:   44    charge:    7.2993    magn:   -0.0000    constr:    0.0000
     atom:   45    charge:    7.2996    magn:   -0.0000    constr:    0.0000
     atom:   46    charge:    7.2980    magn:   -0.0000    constr:    0.0000
     atom:   47    charge:    7.3229    magn:   -0.0020    constr:    0.0000
     atom:   48    charge:    7.2976    magn:   -0.0000    constr:    0.0000
     atom:   49    charge:    7.2940    magn:    0.0000    constr:    0.0000
     atom:   50    charge:    7.2972    magn:   -0.0000    constr:    0.0000
     atom:   51    charge:    7.2995    magn:   -0.0000    constr:    0.0000
     atom:   52    charge:    7.2988    magn:   -0.0000    constr:    0.0000
     atom:   53    charge:    7.2995    magn:   -0.0000    constr:    0.0000
     atom:   54    charge:    7.2979    magn:   -0.0000    constr:    0.0000
     atom:   55    charge:    7.3037    magn:    0.0004    constr:    0.0000
     atom:   56    charge:    7.3011    magn:   -0.0000    constr:    0.0000
     atom:   57    charge:    7.3097    magn:   -0.0002    constr:    0.0000
     atom:   58    charge:    7.2966    magn:   -0.0001    constr:    0.0000
     atom:   59    charge:    7.2971    magn:   -0.0000    constr:    0.0000
     atom:   60    charge:    7.2974    magn:   -0.0000    constr:    0.0000
     atom:   61    charge:    7.2980    magn:   -0.0000    constr:    0.0000
     atom:   62    charge:    7.2992    magn:    0.0000    constr:    0.0000
     atom:   63    charge:    7.2957    magn:    0.0000    constr:    0.0000
     atom:   64    charge:    7.2989    magn:   -0.0000    constr:    0.0000
     atom:   65    charge:    7.2979    magn:   -0.0000    constr:    0.0000
     atom:   66    charge:    7.2984    magn:   -0.0000    constr:    0.0000
     atom:   67    charge:    7.2967    magn:   -0.0000    constr:    0.0000
     atom:   68    charge:    7.2991    magn:   -0.0000    constr:    0.0000
     atom:   69    charge:    7.2988    magn:   -0.0000    constr:    0.0000
     atom:   70    charge:    7.2997    magn:   -0.0000    constr:    0.0000
     atom:   71    charge:    7.3013    magn:    0.0001    constr:    0.0000
     atom:   72    charge:    7.2997    magn:   -0.0000    constr:    0.0000
     atom:   73    charge:    7.3442    magn:   -0.0027    constr:    0.0000
     atom:   74    charge:    7.2967    magn:    0.0000    constr:    0.0000
     atom:   75    charge:    7.3016    magn:    0.0000    constr:    0.0000
     atom:   76    charge:    7.3003    magn:   -0.0000    constr:    0.0000
     atom:   77    charge:    7.2998    magn:   -0.0000    constr:    0.0000
     atom:   78    charge:    7.2994    magn:   -0.0000    constr:    0.0000
     atom:   79    charge:    7.2969    magn:   -0.0000    constr:    0.0000
     atom:   80    charge:    7.2984    magn:    0.0000    constr:    0.0000
     atom:   81    charge:    0.7784    magn:   -0.0000    constr:    0.0000
     atom:   82    charge:    0.7800    magn:   -0.0000    constr:    0.0000
     atom:   83    charge:    0.7817    magn:    0.0000    constr:    0.0000
     atom:   84    charge:    0.7821    magn:    0.0000    constr:    0.0000
     atom:   85    charge:    0.7822    magn:   -0.0000    constr:    0.0000
     atom:   86    charge:    0.7809    magn:    0.0000    constr:    0.0000
     atom:   87    charge:    0.7811    magn:    0.0000    constr:    0.0000
     atom:   88    charge:    0.7822    magn:   -0.0000    constr:    0.0000
     atom:   89    charge:    0.7818    magn:   -0.0000    constr:    0.0000
     atom:   90    charge:    0.7826    magn:    0.0000    constr:    0.0000
     atom:   91    charge:    0.7820    magn:   -0.0000    constr:    0.0000
     atom:   92    charge:    0.7809    magn:   -0.0000    constr:    0.0000
     atom:   93    charge:    0.7829    magn:    0.0000    constr:    0.0000
     atom:   94    charge:    0.7816    magn:    0.0000    constr:    0.0000
     atom:   95    charge:    0.7809    magn:   -0.0000    constr:    0.0000
     atom:   96    charge:    0.7828    magn:   -0.0000    constr:    0.0000
     atom:   97    charge:    0.7828    magn:   -0.0000    constr:    0.0000
     atom:   98    charge:    0.7804    magn:    0.0000    constr:    0.0000
     atom:   99    charge:    0.7810    magn:    0.0000    constr:    0.0000
     atom:  100    charge:    0.7796    magn:    0.0000    constr:    0.0000
     atom:  101    charge:    0.7815    magn:    0.0000    constr:    0.0000
     atom:  102    charge:    0.7806    magn:    0.0000    constr:    0.0000
     atom:  103    charge:    0.7836    magn:   -0.0000    constr:    0.0000
     atom:  104    charge:    0.7816    magn:   -0.0000    constr:    0.0000
     atom:  105    charge:    0.7819    magn:   -0.0000    constr:    0.0000
     atom:  106    charge:    0.7802    magn:    0.0000    constr:    0.0000
     atom:  107    charge:    0.7813    magn:    0.0000    constr:    0.0000
     atom:  108    charge:    0.7823    magn:    0.0000    constr:    0.0000
     atom:  109    charge:    0.7831    magn:   -0.0000    constr:    0.0000
     atom:  110    charge:    0.7810    magn:    0.0000    constr:    0.0000
     atom:  111    charge:    0.7777    magn:   -0.0000    constr:    0.0000
     atom:  112    charge:    0.7800    magn:   -0.0000    constr:    0.0000
     atom:  113    charge:    0.7807    magn:   -0.0000    constr:    0.0000
     atom:  114    charge:    0.7801    magn:    0.0000    constr:    0.0000
     atom:  115    charge:    0.7803    magn:   -0.0000    constr:    0.0000
     atom:  116    charge:    0.7804    magn:   -0.0000    constr:    0.0000
     atom:  117    charge:    0.7814    magn:    0.0000    constr:    0.0000
     atom:  118    charge:    0.7820    magn:    0.0000    constr:    0.0000
     atom:  119    charge:    0.7749    magn:    0.0000    constr:    0.0000
     atom:  120    charge:    0.7809    magn:    0.0000    constr:    0.0000
     atom:  121    charge:    0.7836    magn:    0.0022    constr:    0.0000
     atom:  122    charge:    0.7818    magn:    0.0000    constr:    0.0000
     atom:  123    charge:    0.7840    magn:    0.0000    constr:    0.0000
     atom:  124    charge:    0.7820    magn:    0.0000    constr:    0.0000
     atom:  125    charge:    0.7825    magn:   -0.0000    constr:    0.0000
     atom:  126    charge:    0.7809    magn:    0.0000    constr:    0.0000
     atom:  127    charge:    0.7827    magn:   -0.0000    constr:    0.0000
     atom:  128    charge:    0.7808    magn:    0.0000    constr:    0.0000
     atom:  129    charge:    1.9062    magn:    0.0001    constr:    0.0000
     atom:  130    charge:    1.9037    magn:   -0.0000    constr:    0.0000
     atom:  131    charge:    1.9080    magn:    0.0000    constr:    0.0000
     atom:  132    charge:    1.9081    magn:   -0.0000    constr:    0.0000
     atom:  133    charge:    1.9096    magn:   -0.0000    constr:    0.0000
     atom:  134    charge:    1.9077    magn:    0.0000    constr:    0.0000
     atom:  135    charge:    1.9068    magn:    0.0000    constr:    0.0000
     atom:  136    charge:    1.9088    magn:    0.0000    constr:    0.0000
     atom:  137    charge:    1.9058    magn:   -0.0000    constr:    0.0000
     atom:  138    charge:    1.9080    magn:    0.0000    constr:    0.0000
     atom:  139    charge:    1.9026    magn:   -0.0000    constr:    0.0000
     atom:  140    charge:    1.9072    magn:    0.0000    constr:    0.0000
     atom:  141    charge:    1.9056    magn:   -0.0000    constr:    0.0000
     atom:  142    charge:    1.9073    magn:   -0.0000    constr:    0.0000
     atom:  143    charge:    1.9055    magn:    0.0000    constr:    0.0000
     atom:  144    charge:    1.9083    magn:    0.0000    constr:    0.0000
     atom:  145    charge:    1.9086    magn:   -0.0000    constr:    0.0000
     atom:  146    charge:    1.9058    magn:   -0.0000    constr:    0.0000
     atom:  147    charge:    1.9055    magn:   -0.0000    constr:    0.0000
     atom:  148    charge:    1.9080    magn:   -0.0000    constr:    0.0000
     atom:  149    charge:    1.9092    magn:   -0.0000    constr:    0.0000
     atom:  150    charge:    1.9076    magn:   -0.0000    constr:    0.0000
     atom:  151    charge:    1.9051    magn:    0.0000    constr:    0.0000
     atom:  152    charge:    1.9058    magn:    0.0000    constr:    0.0000
     atom:  153    charge:    1.9074    magn:   -0.0000    constr:    0.0000
     atom:  154    charge:    1.9069    magn:    0.0000    constr:    0.0000
     atom:  155    charge:    1.9082    magn:    0.0000    constr:    0.0000
     atom:  156    charge:    1.9117    magn:   -0.0000    constr:    0.0000
     atom:  157    charge:    1.9068    magn:    0.0000    constr:    0.0000
     atom:  158    charge:    1.9078    magn:    0.0000    constr:    0.0000
     atom:  159    charge:    1.9075    magn:   -0.0000    constr:    0.0000
     atom:  160    charge:    1.9058    magn:    0.0000    constr:    0.0000
     atom:  161    charge:    1.9093    magn:   -0.0000    constr:    0.0000
     atom:  162    charge:    1.9077    magn:    0.0000    constr:    0.0000
     atom:  163    charge:    1.9068    magn:    0.0000    constr:    0.0000
     atom:  164    charge:    1.9082    magn:    0.0000    constr:    0.0000
     atom:  165    charge:    1.9092    magn:    0.0000    constr:    0.0000
     atom:  166    charge:    1.9085    magn:   -0.0000    constr:    0.0000
     atom:  167    charge:    1.9081    magn:    0.0000    constr:    0.0000
     atom:  168    charge:    1.9052    magn:    0.0000    constr:    0.0000
     atom:  169    charge:    1.9119    magn:    0.0003    constr:    0.0000
     atom:  170    charge:    1.9048    magn:    0.0000    constr:    0.0000
     atom:  171    charge:    1.9085    magn:   -0.0000    constr:    0.0000
     atom:  172    charge:    1.9061    magn:   -0.0000    constr:    0.0000
     atom:  173    charge:    1.9080    magn:    0.0000    constr:    0.0000
     atom:  174    charge:    1.9089    magn:    0.0000    constr:    0.0000
     atom:  175    charge:    1.9071    magn:   -0.0000    constr:    0.0000
     atom:  176    charge:    1.9070    magn:   -0.0000    constr:    0.0000
     atom:  177    charge:    1.9106    magn:    0.0000    constr:    0.0000
     atom:  178    charge:    1.9102    magn:    0.0000    constr:    0.0000
     atom:  179    charge:    1.9094    magn:    0.0000    constr:    0.0000
     atom:  180    charge:    1.9089    magn:   -0.0000    constr:    0.0000
     atom:  181    charge:    1.9109    magn:   -0.0000    constr:    0.0000
     atom:  182    charge:    1.9134    magn:   -0.0000    constr:    0.0000
     atom:  183    charge:    1.9107    magn:   -0.0000    constr:    0.0000
     atom:  184    charge:    1.9103    magn:    0.0000    constr:    0.0000
     atom:  185    charge:    1.9113    magn:   -0.0000    constr:    0.0000
     atom:  186    charge:    1.9095    magn:   -0.0000    constr:    0.0000
     atom:  187    charge:    1.9122    magn:   -0.0000    constr:    0.0000
     atom:  188    charge:    1.9100    magn:   -0.0000    constr:    0.0000
     atom:  189    charge:    1.9090    magn:    0.0000    constr:    0.0000
     atom:  190    charge:    1.9102    magn:    0.0000    constr:    0.0000
     atom:  191    charge:    1.9110    magn:   -0.0000    constr:    0.0000
     atom:  192    charge:    1.9078    magn:   -0.0000    constr:    0.0000
     atom:  193    charge:    1.9126    magn:    0.0000    constr:    0.0000
     atom:  194    charge:    1.9089    magn:    0.0000    constr:    0.0000
     atom:  195    charge:    1.9126    magn:   -0.0000    constr:    0.0000
     atom:  196    charge:    1.9093    magn:    0.0000    constr:    0.0000
     atom:  197    charge:    1.9107    magn:   -0.0000    constr:    0.0000
     atom:  198    charge:    1.9097    magn:   -0.0000    constr:    0.0000
     atom:  199    charge:    1.9169    magn:   -0.0001    constr:    0.0000
     atom:  200    charge:    1.9109    magn:    0.0000    constr:    0.0000
     atom:  201    charge:    1.9119    magn:    0.0000    constr:    0.0000
     atom:  202    charge:    1.9079    magn:    0.0000    constr:    0.0000
     atom:  203    charge:    1.9097    magn:   -0.0000    constr:    0.0000
     atom:  204    charge:    1.9091    magn:   -0.0000    constr:    0.0000
     atom:  205    charge:    1.9136    magn:    0.0000    constr:    0.0000
     atom:  206    charge:    1.9107    magn:   -0.0000    constr:    0.0000
     atom:  207    charge:    1.9086    magn:   -0.0000    constr:    0.0000
     atom:  208    charge:    1.9109    magn:   -0.0000    constr:    0.0000
     atom:  209    charge:    1.9097    magn:    0.0001    constr:    0.0000
     atom:  210    charge:    1.9070    magn:   -0.0001    constr:    0.0000
     atom:  211    charge:    1.9131    magn:    0.0000    constr:    0.0000
     atom:  212    charge:    1.9115    magn:   -0.0000    constr:    0.0000
     atom:  213    charge:    1.9104    magn:    0.0000    constr:    0.0000
     atom:  214    charge:    1.9125    magn:   -0.0000    constr:    0.0000
     atom:  215    charge:    1.9046    magn:    0.0002    constr:    0.0000
     atom:  216    charge:    1.9105    magn:   -0.0000    constr:    0.0000
     atom:  217    charge:    1.9094    magn:   -0.0006    constr:    0.0000
     atom:  218    charge:    1.9112    magn:    0.0000    constr:    0.0000
     atom:  219    charge:    1.9120    magn:    0.0000    constr:    0.0000
     atom:  220    charge:    1.9095    magn:   -0.0000    constr:    0.0000
     atom:  221    charge:    1.9119    magn:   -0.0000    constr:    0.0000
     atom:  222    charge:    1.9116    magn:   -0.0000    constr:    0.0000
     atom:  223    charge:    1.9136    magn:    0.0000    constr:    0.0000
     atom:  224    charge:    1.9108    magn:    0.0000    constr:    0.0000
     atom:  225    charge:    1.9046    magn:    0.0001    constr:    0.0000
     atom:  226    charge:    1.9136    magn:    0.0000    constr:    0.0000
     atom:  227    charge:    1.9063    magn:   -0.0000    constr:    0.0000
     atom:  228    charge:    1.9066    magn:    0.0000    constr:    0.0000
     atom:  229    charge:    1.9084    magn:   -0.0000    constr:    0.0000
     atom:  230    charge:    1.9084    magn:   -0.0000    constr:    0.0000
     atom:  231    charge:    1.9073    magn:   -0.0000    constr:    0.0000
     atom:  232    charge:    1.9066    magn:   -0.0000    constr:    0.0000
     atom:  233    charge:    1.9053    magn:    0.0000    constr:    0.0000
     atom:  234    charge:    1.9069    magn:   -0.0000    constr:    0.0000
     atom:  235    charge:    1.9087    magn:   -0.0000    constr:    0.0000
     atom:  236    charge:    1.9093    magn:    0.0000    constr:    0.0000
     atom:  237    charge:    1.9083    magn:   -0.0000    constr:    0.0000
     atom:  238    charge:    1.9080    magn:   -0.0000    constr:    0.0000
     atom:  239    charge:    1.9072    magn:    0.0005    constr:    0.0000
     atom:  240    charge:    1.9104    magn:    0.0000    constr:    0.0000
     atom:  241    charge:    1.9068    magn:   -0.0002    constr:    0.0000
     atom:  242    charge:    1.9093    magn:    0.0000    constr:    0.0000
     atom:  243    charge:    1.9043    magn:   -0.0000    constr:    0.0000
     atom:  244    charge:    1.9057    magn:   -0.0000    constr:    0.0000
     atom:  245    charge:    1.9059    magn:    0.0000    constr:    0.0000
     atom:  246    charge:    1.9082    magn:   -0.0000    constr:    0.0000
     atom:  247    charge:    1.9075    magn:   -0.0000    constr:    0.0000
     atom:  248    charge:    1.9074    magn:    0.0000    constr:    0.0000
     atom:  249    charge:    1.9068    magn:    0.0000    constr:    0.0000
     atom:  250    charge:    1.9079    magn:    0.0000    constr:    0.0000
     atom:  251    charge:    1.9077    magn:   -0.0000    constr:    0.0000
     atom:  252    charge:    1.9098    magn:   -0.0000    constr:    0.0000
     atom:  253    charge:    1.9078    magn:   -0.0000    constr:    0.0000
     atom:  254    charge:    1.9082    magn:   -0.0000    constr:    0.0000
     atom:  255    charge:    1.9078    magn:   -0.0004    constr:    0.0000
     atom:  256    charge:    1.9067    magn:    0.0000    constr:    0.0000
     atom:  257    charge:    1.9065    magn:    0.0000    constr:    0.0000
     atom:  258    charge:    1.9068    magn:   -0.0000    constr:    0.0000
     atom:  259    charge:    1.9061    magn:   -0.0000    constr:    0.0000
     atom:  260    charge:    1.9049    magn:   -0.0000    constr:    0.0000
     atom:  261    charge:    1.9070    magn:   -0.0000    constr:    0.0000
     atom:  262    charge:    1.9061    magn:    0.0000    constr:    0.0000
     atom:  263    charge:    1.9050    magn:    0.0000    constr:    0.0000
     atom:  264    charge:    1.9096    magn:   -0.0001    constr:    0.0000
     atom:  265    charge:    1.8983    magn:    0.0076    constr:    0.0000
     atom:  266    charge:    1.9118    magn:   -0.0000    constr:    0.0000
     atom:  267    charge:    1.9053    magn:   -0.0000    constr:    0.0000
     atom:  268    charge:    1.9058    magn:    0.0000    constr:    0.0000
     atom:  269    charge:    1.9060    magn:    0.0000    constr:    0.0000
     atom:  270    charge:    1.9075    magn:   -0.0000    constr:    0.0000
     atom:  271    charge:    1.9084    magn:    0.0000    constr:    0.0000
     atom:  272    charge:    1.9067    magn:   -0.0000    constr:    0.0000
     atom:  273    charge:    1.9061    magn:    0.0000    constr:    0.0000
     atom:  274    charge:    1.9090    magn:    0.0000    constr:    0.0000
     atom:  275    charge:    1.9076    magn:    0.0000    constr:    0.0000
     atom:  276    charge:    1.9061    magn:   -0.0000    constr:    0.0000
     atom:  277    charge:    1.9060    magn:   -0.0000    constr:    0.0000
     atom:  278    charge:    1.9068    magn:   -0.0000    constr:    0.0000
     atom:  279    charge:    1.9067    magn:   -0.0001    constr:    0.0000
     atom:  280    charge:    1.9077    magn:    0.0000    constr:    0.0000
     atom:  281    charge:    1.9094    magn:   -0.0001    constr:    0.0000
     atom:  282    charge:    1.9090    magn:   -0.0000    constr:    0.0000
     atom:  283    charge:    1.9073    magn:   -0.0000    constr:    0.0000
     atom:  284    charge:    1.9088    magn:    0.0000    constr:    0.0000
     atom:  285    charge:    1.9080    magn:    0.0000    constr:    0.0000
     atom:  286    charge:    1.9071    magn:   -0.0000    constr:    0.0000
     atom:  287    charge:    1.9058    magn:   -0.0000    constr:    0.0000
     atom:  288    charge:    1.9077    magn:   -0.0000    constr:    0.0000
     atom:  289    charge:    1.9089    magn:    0.0000    constr:    0.0000
     atom:  290    charge:    1.9059    magn:    0.0000    constr:    0.0000
     atom:  291    charge:    1.9105    magn:    0.0000    constr:    0.0000
     atom:  292    charge:    1.9070    magn:    0.0000    constr:    0.0000
     atom:  293    charge:    1.9062    magn:    0.0000    constr:    0.0000
     atom:  294    charge:    1.9063    magn:    0.0000    constr:    0.0000
     atom:  295    charge:    1.9051    magn:    0.0001    constr:    0.0000
     atom:  296    charge:    1.9085    magn:    0.0001    constr:    0.0000
     atom:  297    charge:    1.9076    magn:    0.0005    constr:    0.0000
     atom:  298    charge:    1.9086    magn:    0.0000    constr:    0.0000
     atom:  299    charge:    1.9063    magn:    0.0000    constr:    0.0000
     atom:  300    charge:    1.9067    magn:   -0.0000    constr:    0.0000
     atom:  301    charge:    1.9068    magn:   -0.0000    constr:    0.0000
     atom:  302    charge:    1.9066    magn:   -0.0000    constr:    0.0000
     atom:  303    charge:    1.9091    magn:    0.0000    constr:    0.0000
     atom:  304    charge:    1.9096    magn:   -0.0000    constr:    0.0000
     atom:  305    charge:    1.9092    magn:    0.0117    constr:    0.0000
     atom:  306    charge:    1.9071    magn:   -0.0000    constr:    0.0000
     atom:  307    charge:    1.9071    magn:   -0.0000    constr:    0.0000
     atom:  308    charge:    1.9078    magn:    0.0000    constr:    0.0000
     atom:  309    charge:    1.9054    magn:    0.0000    constr:    0.0000
     atom:  310    charge:    1.9061    magn:    0.0000    constr:    0.0000
     atom:  311    charge:    1.9103    magn:    0.0000    constr:    0.0000
     atom:  312    charge:    1.9095    magn:   -0.0000    constr:    0.0000
     atom:  313    charge:    1.9062    magn:    0.0000    constr:    0.0000
     atom:  314    charge:    1.9057    magn:   -0.0000    constr:    0.0000
     atom:  315    charge:    1.9040    magn:    0.0000    constr:    0.0000
     atom:  316    charge:    1.9080    magn:    0.0000    constr:    0.0000
     atom:  317    charge:    1.9096    magn:   -0.0000    constr:    0.0000
     atom:  318    charge:    1.9079    magn:    0.0000    constr:    0.0000
     atom:  319    charge:    1.9023    magn:    0.0008    constr:    0.0000
     atom:  320    charge:    1.9089    magn:   -0.0000    constr:    0.0000
     atom:  321    charge:    1.9025    magn:    0.0341    constr:    0.0000
     atom:  322    charge:    1.8953    magn:   -0.0000    constr:    0.0000
     atom:  323    charge:    1.8972    magn:    0.0000    constr:    0.0000
     atom:  324    charge:    1.8957    magn:   -0.0000    constr:    0.0000
     atom:  325    charge:    1.8966    magn:    0.0000    constr:    0.0000
     atom:  326    charge:    1.8952    magn:   -0.0000    constr:    0.0000
     atom:  327    charge:    1.8964    magn:    0.0000    constr:    0.0000
     atom:  328    charge:    1.8957    magn:    0.0000    constr:    0.0000
     atom:  329    charge:    1.8993    magn:    0.0211    constr:    0.0000
     atom:  330    charge:    1.8959    magn:    0.0000    constr:    0.0000
     atom:  331    charge:    1.8981    magn:   -0.0000    constr:    0.0000
     atom:  332    charge:    1.8970    magn:    0.0000    constr:    0.0000
     atom:  333    charge:    1.8933    magn:    0.0000    constr:    0.0000
     atom:  334    charge:    1.8957    magn:   -0.0000    constr:    0.0000
     atom:  335    charge:    1.8957    magn:    0.0000    constr:    0.0000
     atom:  336    charge:    1.8961    magn:   -0.0000    constr:    0.0000
     atom:  337    charge:    0.3802    magn:    0.0029    constr:    0.0000
     atom:  338    charge:    0.4076    magn:   -0.0000    constr:    0.0000
     atom:  339    charge:    0.4014    magn:   -0.0000    constr:    0.0000
     atom:  340    charge:    0.4041    magn:    0.0000    constr:    0.0000
     atom:  341    charge:    0.4012    magn:   -0.0000    constr:    0.0000
     atom:  342    charge:    0.4028    magn:   -0.0000    constr:    0.0000
     atom:  343    charge:    0.4020    magn:    0.0000    constr:    0.0000
     atom:  344    charge:    0.4018    magn:   -0.0000    constr:    0.0000
     atom:  345    charge:    0.3684    magn:    0.0043    constr:    0.0000
     atom:  346    charge:    0.4010    magn:    0.0000    constr:    0.0000
     atom:  347    charge:    0.4026    magn:    0.0000    constr:    0.0000
     atom:  348    charge:    0.4020    magn:    0.0000    constr:    0.0000
     atom:  349    charge:    0.4028    magn:    0.0000    constr:    0.0000
     atom:  350    charge:    0.4023    magn:    0.0000    constr:    0.0000
     atom:  351    charge:    0.4031    magn:   -0.0000    constr:    0.0000
     atom:  352    charge:    0.4023    magn:    0.0000    constr:    0.0000
     atom:  353    charge:   12.4741    magn:    2.4664    constr:    0.0000

     total cpu time spent up to now is    32468.5 secs

     End of self-consistent calculation

 ------ SPIN UP ------------


          k = 0.0000 0.0000 0.0000 (113110 PWs)   bands (ev):

   -90.9114 -55.9650 -55.9046 -54.7429 -36.0339 -35.9189 -35.8833 -35.8621
   -35.8559 -35.8064 -35.7894 -35.7734 -35.7684 -35.7595 -35.7188 -35.7030
   -35.6906 -35.6852 -35.6750 -35.6453 -35.6238 -35.6098 -35.6093 -35.5919
   -35.5790 -35.5776 -35.5745 -35.5717 -35.5681 -35.5658 -35.5501 -35.5400
   -35.5231 -35.5132 -35.4996 -35.4976 -35.4915 -35.4792 -35.4769 -35.4466
   -35.4329 -35.4249 -35.4221 -35.3960 -35.3891 -35.3874 -35.3844 -35.3830
   -35.3790 -35.3672 -35.3494 -35.3444 -35.3324 -35.3297 -35.3100 -35.3064
   -35.2992 -35.2893 -35.2860 -35.2772 -35.2707 -35.2624 -35.2566 -35.2427
   -35.2381 -35.2208 -35.2130 -35.2113 -35.2062 -35.1815 -35.1738 -35.1717
   -35.1709 -35.1662 -35.1656 -35.1633 -35.1589 -35.1544 -35.1521 -35.1473
   -35.1205 -35.1157 -35.1062 -35.1011 -18.9869 -17.5618 -17.3569 -17.3190
   -17.2737 -17.2694 -17.2587 -17.2305 -17.2190 -17.1950 -17.1867 -17.1802
   -17.1611 -17.1549 -17.1431 -17.1381 -17.1235 -17.1179 -17.1045 -17.1009
   -17.0911 -17.0810 -17.0776 -17.0743 -17.0683 -17.0632 -17.0601 -17.0479
   -17.0398 -17.0357 -17.0261 -17.0082 -17.0022 -16.9912 -16.9835 -16.9757
   -16.9664 -16.9614 -16.9490 -16.9480 -16.9290 -16.9234 -16.9150 -16.9108
   -16.9024 -16.8646 -16.8589 -16.8229 -16.7848 -16.6279 -16.5263 -16.3261
   -16.2072 -16.0907 -15.9834 -15.9400 -15.8872 -15.8715 -15.8441 -15.8229
   -15.7836 -15.7819 -15.7582 -15.7450 -15.7271 -15.7078 -15.6953 -15.6936
   -15.6848 -15.6816 -15.6705 -15.6662 -15.6474 -15.6421 -15.6337 -15.6194
   -15.6166 -15.6077 -15.5978 -15.5929 -15.5878 -15.5792 -15.5693 -15.5658
   -15.5587 -15.5475 -15.5450 -15.5429 -15.5351 -15.5277 -15.5228 -15.5150
   -15.5089 -15.5042 -15.5008 -15.4967 -15.4937 -15.4842 -15.4778 -15.4746
   -15.4714 -15.4683 -15.4608 -15.4583 -15.4505 -15.4485 -15.4422 -15.4412
   -15.4356 -15.4310 -15.4242 -15.4208 -15.4154 -15.4068 -15.3986 -15.3928
   -15.3915 -15.3816 -15.3768 -15.3733 -15.3713 -15.3677 -15.3551 -15.3513
   -15.3487 -15.3436 -15.3412 -15.3295 -15.3266 -15.3220 -15.3129 -15.3125
   -15.3112 -15.3067 -15.3033 -15.2996 -15.2984 -15.2914 -15.2871 -15.2784
   -15.2730 -15.2678 -15.2585 -15.2518 -15.2487 -15.2418 -15.2316 -15.2300
   -15.2236 -15.2169 -15.2119 -15.2079 -15.2037 -15.1978 -15.1946 -15.1880
   -15.1810 -15.1783 -15.1703 -15.1599 -15.1567 -15.1453 -15.1397 -15.1314
   -15.1225 -15.1186 -15.1160 -15.1145 -15.1118 -15.1047 -15.1012 -15.0961
   -15.0937 -15.0828 -15.0777 -15.0711 -15.0654 -15.0607 -15.0525 -15.0495
   -15.0428 -15.0368 -15.0343 -15.0269 -15.0203 -15.0172 -15.0111 -15.0061
   -15.0038 -15.0024 -14.9963 -14.9901 -14.9861 -14.9839 -14.9773 -14.9739
   -14.9732 -14.9635 -14.9599 -14.9590 -14.9527 -14.9495 -14.9466 -14.9433
   -14.9389 -14.9340 -14.9302 -14.9282 -14.9221 -14.9189 -14.9175 -14.9135
   -14.9029 -14.8989 -14.8981 -14.8932 -14.8905 -14.8859 -14.8841 -14.8821
   -14.8794 -14.8747 -14.8708 -14.8687 -14.8649 -14.8632 -14.8603 -14.8574
   -14.8558 -14.8500 -14.8489 -14.8449 -14.8404 -14.8368 -14.8320 -14.8273
   -14.8247 -14.8206 -14.8156 -14.8143 -14.8128 -14.8062 -14.8046 -14.8004
   -14.7974 -14.7945 -14.7868 -14.7863 -14.7851 -14.7840 -14.7794 -14.7754
   -14.7714 -14.7679 -14.7626 -14.7620 -14.7593 -14.7531 -14.7507 -14.7444
   -14.7418 -14.7380 -14.7357 -14.7334 -14.7313 -14.7231 -14.7159 -14.7123
   -14.7093 -14.7026 -14.6991 -14.6976 -14.6921 -14.6877 -14.6856 -14.6812
   -14.6737 -14.6715 -14.6661 -14.6593 -14.6528 -14.6511 -14.6407 -14.6366
   -14.6276 -14.6208 -14.6169 -14.6077 -14.6031 -14.5914 -14.5862 -14.5797
   -14.5465 -14.4307 -14.3419 -14.3338 -14.2851 -14.2711 -14.2592 -14.2438
   -14.2337 -14.2126 -14.1990 -14.1970 -14.1827 -14.1753 -14.1649 -14.1613
   -14.1509 -14.1392 -14.1274 -14.1199 -14.1012 -14.0997 -14.0911 -14.0746
   -14.0690 -14.0623 -14.0568 -14.0537 -14.0483 -14.0414 -14.0364 -14.0348
   -14.0234 -14.0186 -14.0134 -14.0066 -13.9990 -13.9939 -13.9926 -13.9870
   -13.9812 -13.9762 -13.9715 -13.9661 -13.9588 -13.9523 -13.9481 -13.9463
   -13.9375 -13.9289 -13.9231 -13.9199 -13.9136 -13.9094 -13.9030 -13.8998
   -13.8904 -13.8833 -13.8788 -13.8708 -13.8645 -13.8573 -13.8563 -13.8476
   -13.8427 -13.8403 -13.8336 -13.8303 -13.8238 -13.8232 -13.8124 -13.8039
   -13.8013 -13.7964 -13.7912 -13.7840 -13.7805 -13.7745 -13.7722 -13.7685
   -13.7670 -13.7663 -13.7568 -13.7524 -13.7459 -13.7452 -13.7391 -13.7352
   -13.7296 -13.7213 -13.7196 -13.7187 -13.7061 -13.7013 -13.6885 -13.6875
   -13.6832 -13.6814 -13.6757 -13.6710 -13.6663 -13.6646 -13.6539 -13.6529
   -13.6487 -13.6416 -13.6375 -13.6318 -13.6259 -13.6236 -13.6188 -13.6160
   -13.6115 -13.6015 -13.5964 -13.5872 -13.5836 -13.5710 -13.5648 -13.5624
   -13.5577 -13.5536 -13.5490 -13.5425 -13.5381 -13.5327 -13.5305 -13.5272
   -13.5115 -13.4918 -13.4845 -13.4826 -13.4806 -13.4775 -13.4681 -13.4581
   -13.4214 -13.4030 -13.3895 -13.3646 -13.3524 -13.3344 -13.3299 -13.3197
   -13.2974 -13.2265 -13.2079 -13.1932 -13.1825 -13.1775 -13.1424 -13.1326
   -13.1210 -13.0905 -13.0741 -13.0503  -4.8845  -3.7971  -3.2895  -3.1821
    -3.0585  -3.0237  -2.9588  -2.9424  -2.9189  -2.8981  -2.8783  -2.8698
    -2.8546  -2.8262  -2.8080  -2.7971  -2.7767  -2.7678  -2.7626  -2.7436
    -2.7349  -2.7264  -2.7230  -2.6999  -2.6908  -2.6753  -2.6678  -2.6590
    -2.6450  -2.6293  -2.6241  -2.6081  -2.6057  -2.5970  -2.5916  -2.5799
    -2.5791  -2.5714  -2.5621  -2.5588  -2.5408  -2.5315  -2.5227  -2.5133
    -2.4908  -2.4845  -2.4783  -2.4649  -2.4459  -2.4157  -2.3796  -2.2644
    -2.1003  -1.4216  -1.2471  -1.1207  -1.0663  -0.9996  -0.9391  -0.8893
    -0.8780  -0.8701  -0.8218  -0.8133  -0.7999  -0.7719  -0.7464  -0.7402
    -0.7202  -0.7161  -0.7058  -0.6789  -0.6723  -0.6626  -0.6523  -0.6365
    -0.6299  -0.6055  -0.5985  -0.5960  -0.5934  -0.5817  -0.5780  -0.5639
    -0.5565  -0.5524  -0.5449  -0.5366  -0.5260  -0.5236  -0.5122  -0.5075
    -0.5021  -0.4981  -0.4906  -0.4831  -0.4801  -0.4728  -0.4669  -0.4648
    -0.4568  -0.4513  -0.4412  -0.4362  -0.4309  -0.4188  -0.4121  -0.4087
    -0.4042  -0.3923  -0.3897  -0.3823  -0.3716  -0.3676  -0.3591  -0.3551
    -0.3516  -0.3440  -0.3344  -0.3279  -0.3246  -0.3123  -0.3076  -0.3037
    -0.2993  -0.2970  -0.2837  -0.2757  -0.2726  -0.2672  -0.2544  -0.2466
    -0.2315  -0.2216  -0.2124  -0.2058  -0.2030  -0.2005  -0.1872  -0.1847
    -0.1673  -0.1618  -0.1539  -0.1449  -0.1370  -0.1348  -0.1252  -0.1221
    -0.1154  -0.1082  -0.0967  -0.0943  -0.0836  -0.0722  -0.0619  -0.0608
    -0.0576  -0.0508  -0.0405  -0.0185  -0.0170  -0.0108  -0.0082  -0.0015
     0.0040   0.0092   0.0171   0.0262   0.0294   0.0309   0.0379   0.0470
     0.0501   0.0598   0.0669   0.0676   0.0728   0.0839   0.0863   0.0941
     0.1040   0.1080   0.1126   0.1217   0.1290   0.1360   0.1451   0.1521
     0.1613   0.1673   0.1748   0.1798   0.1939   0.1956   0.2049   0.2183
     0.2283   0.2346   0.2389   0.2447   0.2658   0.2806   0.3291   0.3344
     0.3526   0.3654   0.3816   0.3846   0.3981   0.4613   0.5742   0.8300
     0.8666   0.9107   0.9655   1.0332   1.0799   1.1440   1.3329   1.3650
     1.4041   1.4327   1.4588   1.4857   1.5047   1.5112   1.5270   1.5394
     1.5646   1.5732   1.5901   1.6006   1.6078   1.6121   1.6365   1.6437
     1.6479   1.6525   1.6642   1.6746   1.6810   1.6844   1.7096   1.7156
     1.7311   1.7359   1.7493   1.7621   1.7711   1.7796   1.7913   1.7945
     1.8074   1.8183   1.8260   1.8285   1.8315   1.8368   1.8481   1.8716
     1.8725   1.8880   1.8928   1.9039   1.9133   1.9220   1.9283   1.9365
     1.9378   1.9509   1.9533   1.9561   1.9667   1.9744   1.9842   1.9909
     1.9970   2.0017   2.0083   2.0113   2.0185   2.0248   2.0371   2.0432
     2.0485   2.0555   2.0593   2.0640   2.0733   2.0787   2.0799   2.0895
     2.0941   2.0978   2.1042   2.1122   2.1181   2.1194   2.1267   2.1353
     2.1407   2.1422   2.1480   2.1502   2.1616   2.1660   2.1689   2.1753
     2.1769   2.1805   2.1863   2.1890   2.1910   2.1969   2.2043   2.2114
     2.2123   2.2216   2.2292   2.2356   2.2423   2.2436   2.2537   2.2571
     2.2588   2.2621   2.2825   2.2852   2.2911   2.2928   2.2948   2.3002
     2.3035   2.3069   2.3126   2.3259   2.3283   2.3334   2.3370   2.3451
     2.3514   2.3586   2.3617   2.3651   2.3711   2.3828   2.3862   2.3959
     2.4013   2.4070   2.4179   2.4239   2.4392   2.4423   2.4433   2.4536
     2.4699   2.4788   2.4832   2.4874   2.4965   2.5246   2.5308   2.5360
     2.5606   2.5724   2.5818   2.5856   2.5966   2.6016   2.6218   2.6267
     2.6366   2.6467   2.6566   2.6663   2.6738   2.6779   2.6884   2.6964
     2.7046   2.7119   2.7185   2.7267   2.7310   2.7417   2.7479   2.7507
     2.7588   2.7633   2.7724   2.7844   2.7857   2.7901   2.7953   2.8082
     2.8118   2.8173   2.8250   2.8349   2.8378   2.8492   2.8570   2.8679
     2.8724   2.8794   2.8864   2.8889   2.8937   2.9061   2.9080   2.9173
     2.9267   2.9339   2.9354   2.9484   2.9529   2.9608   2.9700   2.9802
     2.9865   2.9935   2.9960   3.0034   3.0106   3.0195   3.0246   3.0307
     3.0325   3.0491   3.0556   3.0637   3.0665   3.0777   3.0851   3.0973
     3.1059   3.1142   3.1230   3.1282   3.1387   3.1449   3.1587   3.1654
     3.1695   3.1727   3.2027   3.2033   3.2279   3.2360   3.2482   3.2537
     3.2584   3.2741   3.2841   3.3095   3.3182   3.3261   3.4007   3.4631
     3.5275   3.5519   3.5674   3.5791   3.5816   3.5925   3.6093   3.6123
     3.6232   3.6331   3.6523   3.6675   3.6776   3.6839   3.6932   3.6957
     3.7025   3.7098   3.7104   3.7181   3.7289   3.7354   3.7498   3.7522
     3.7572   3.7660   3.7705   3.7764   3.7808   3.7898   3.7948   3.8016
     3.8100   3.8127   3.8201   3.8399   3.8436   3.8484   3.8541   3.8633
     3.8718   3.8739   3.8769   3.8828   3.8904   3.8926   3.8983   3.9045
     3.9193   3.9276   3.9293   3.9334   3.9409   3.9438   3.9465   3.9520
     3.9567   3.9632   3.9720   3.9724   3.9792   3.9818   3.9913   3.9963
     3.9991   4.0066   4.0111   4.0135   4.0220   4.0222   4.0315   4.0357
     4.0417   4.0476   4.0518   4.0553   4.0642   4.0681   4.0729   4.0838
     4.0898   4.0921   4.1002   4.1054   4.1093   4.1139   4.1164   4.1232
     4.1260   4.1338   4.1366   4.1438   4.1479   4.1542   4.1565   4.1666
     4.1689   4.1742   4.1810   4.1859   4.1905   4.1978   4.2019   4.2056
     4.2193   4.2237   4.2297   4.2354   4.2406   4.2464   4.2527   4.2554
     4.2585   4.2653   4.2737   4.2791   4.2840   4.2853   4.2922   4.2997
     4.3036   4.3120   4.3213   4.3256   4.3295   4.3346   4.3418   4.3445
     4.3486   4.3588   4.3660   4.3740   4.3751   4.3817   4.3881   4.3963
     4.4048   4.4093   4.4204   4.4259   4.4312   4.4360   4.4385   4.4468
     4.4565   4.4640   4.4690   4.4743   4.4840   4.4863   4.5007   4.5140
     4.5186   4.5275   4.5344   4.5431   4.5583   4.5688   4.5769   4.5798
     4.6085   4.6277   4.6352   4.6429   4.6608   4.6723   4.6883   4.7122
     7.1677  11.2430  11.7716  11.8856  12.1472  12.2329  12.2739  12.5273
    12.7459  12.8130  12.8500  12.8811  12.9011  12.9657  13.0303  13.0534
    13.0626  13.0805  13.0964  13.1274  13.1805  13.2377  13.2581  13.2615
    13.2829  13.2931  13.3153  13.3246  13.3346  13.3466  13.3499  13.3617
    13.3945  13.4037  13.4189  13.4228  13.4413  13.4595  13.4644  13.4937

     occupation numbers 
     1.0000   1.0000   1.0000   1.0000   1.0000   1.0000   1.0000   1.0000
     1.0000   1.0000   1.0000   1.0000   1.0000   1.0000   1.0000   1.0000
     1.0000   1.0000   1.0000   1.0000   1.0000   1.0000   1.0000   1.0000
     1.0000   1.0000   1.0000   1.0000   1.0000   1.0000   1.0000   1.0000
     1.0000   1.0000   1.0000   1.0000   1.0000   1.0000   1.0000   1.0000
     1.0000   1.0000   1.0000   1.0000   1.0000   1.0000   1.0000   1.0000
     1.0000   1.0000   1.0000   1.0000   1.0000   1.0000   1.0000   1.0000
     1.0000   1.0000   1.0000   1.0000   1.0000   1.0000   1.0000   1.0000
     1.0000   1.0000   1.0000   1.0000   1.0000   1.0000   1.0000   1.0000
     1.0000   1.0000   1.0000   1.0000   1.0000   1.0000   1.0000   1.0000
     1.0000   1.0000   1.0000   1.0000   1.0000   1.0000   1.0000   1.0000
     1.0000   1.0000   1.0000   1.0000   1.0000   1.0000   1.0000   1.0000
     1.0000   1.0000   1.0000   1.0000   1.0000   1.0000   1.0000   1.0000
     1.0000   1.0000   1.0000   1.0000   1.0000   1.0000   1.0000   1.0000
     1.0000   1.0000   1.0000   1.0000   1.0000   1.0000   1.0000   1.0000
     1.0000   1.0000   1.0000   1.0000   1.0000   1.0000   1.0000   1.0000
     1.0000   1.0000   1.0000   1.0000   1.0000   1.0000   1.0000   1.0000
     1.0000   1.0000   1.0000   1.0000   1.0000   1.0000   1.0000   1.0000
     1.0000   1.0000   1.0000   1.0000   1.0000   1.0000   1.0000   1.0000
     1.0000   1.0000   1.0000   1.0000   1.0000   1.0000   1.0000   1.0000
     1.0000   1.0000   1.0000   1.0000   1.0000   1.0000   1.0000   1.0000
     1.0000   1.0000   1.0000   1.0000   1.0000   1.0000   1.0000   1.0000
     1.0000   1.0000   1.0000   1.0000   1.0000   1.0000   1.0000   1.0000
     1.0000   1.0000   1.0000   1.0000   1.0000   1.0000   1.0000   1.0000
     1.0000   1.0000   1.0000   1.0000   1.0000   1.0000   1.0000   1.0000
     1.0000   1.0000   1.0000   1.0000   1.0000   1.0000   1.0000   1.0000
     1.0000   1.0000   1.0000   1.0000   1.0000   1.0000   1.0000   1.0000
     1.0000   1.0000   1.0000   1.0000   1.0000   1.0000   1.0000   1.0000
     1.0000   1.0000   1.0000   1.0000   1.0000   1.0000   1.0000   1.0000
     1.0000   1.0000   1.0000   1.0000   1.0000   1.0000   1.0000   1.0000
     1.0000   1.0000   1.0000   1.0000   1.0000   1.0000   1.0000   1.0000
     1.0000   1.0000   1.0000   1.0000   1.0000   1.0000   1.0000   1.0000
     1.0000   1.0000   1.0000   1.0000   1.0000   1.0000   1.0000   1.0000
     1.0000   1.0000   1.0000   1.0000   1.0000   1.0000   1.0000   1.0000
     1.0000   1.0000   1.0000   1.0000   1.0000   1.0000   1.0000   1.0000
     1.0000   1.0000   1.0000   1.0000   1.0000   1.0000   1.0000   1.0000
     1.0000   1.0000   1.0000   1.0000   1.0000   1.0000   1.0000   1.0000
     1.0000   1.0000   1.0000   1.0000   1.0000   1.0000   1.0000   1.0000
     1.0000   1.0000   1.0000   1.0000   1.0000   1.0000   1.0000   1.0000
     1.0000   1.0000   1.0000   1.0000   1.0000   1.0000   1.0000   1.0000
     1.0000   1.0000   1.0000   1.0000   1.0000   1.0000   1.0000   1.0000
     1.0000   1.0000   1.0000   1.0000   1.0000   1.0000   1.0000   1.0000
     1.0000   1.0000   1.0000   1.0000   1.0000   1.0000   1.0000   1.0000
     1.0000   1.0000   1.0000   1.0000   1.0000   1.0000   1.0000   1.0000
     1.0000   1.0000   1.0000   1.0000   1.0000   1.0000   1.0000   1.0000
     1.0000   1.0000   1.0000   1.0000   1.0000   1.0000   1.0000   1.0000
     1.0000   1.0000   1.0000   1.0000   1.0000   1.0000   1.0000   1.0000
     1.0000   1.0000   1.0000   1.0000   1.0000   1.0000   1.0000   1.0000
     1.0000   1.0000   1.0000   1.0000   1.0000   1.0000   1.0000   1.0000
     1.0000   1.0000   1.0000   1.0000   1.0000   1.0000   1.0000   1.0000
     1.0000   1.0000   1.0000   1.0000   1.0000   1.0000   1.0000   1.0000
     1.0000   1.0000   1.0000   1.0000   1.0000   1.0000   1.0000   1.0000
     1.0000   1.0000   1.0000   1.0000   1.0000   1.0000   1.0000   1.0000
     1.0000   1.0000   1.0000   1.0000   1.0000   1.0000   1.0000   1.0000
     1.0000   1.0000   1.0000   1.0000   1.0000   1.0000   1.0000   1.0000
     1.0000   1.0000   1.0000   1.0000   1.0000   1.0000   1.0000   1.0000
     1.0000   1.0000   1.0000   1.0000   1.0000   1.0000   1.0000   1.0000
     1.0000   1.0000   1.0000   1.0000   1.0000   1.0000   1.0000   1.0000
     1.0000   1.0000   1.0000   1.0000   1.0000   1.0000   1.0000   1.0000
     1.0000   1.0000   1.0000   1.0000   1.0000   1.0000   1.0000   1.0000
     1.0000   1.0000   1.0000   1.0000   1.0000   1.0000   1.0000   1.0000
     1.0000   1.0000   1.0000   1.0000   1.0000   1.0000   1.0000   1.0000
     1.0000   1.0000   1.0000   1.0000   1.0000   1.0000   1.0000   1.0000
     1.0000   1.0000   1.0000   1.0000   1.0000   1.0000   1.0000   1.0000
     1.0000   1.0000   1.0000   1.0000   1.0000   1.0000   1.0000   1.0000
     1.0000   1.0000   1.0000   1.0000   1.0000   1.0000   1.0000   1.0000
     1.0000   1.0000   1.0000   1.0000   1.0000   1.0000   1.0000   1.0000
     1.0000   1.0000   1.0000   1.0000   1.0000   1.0000   1.0000   1.0000
     1.0000   1.0000   1.0000   1.0000   1.0000   1.0000   1.0000   1.0000
     1.0000   1.0000   1.0000   1.0000   1.0000   1.0000   1.0000   1.0000
     1.0000   1.0000   1.0000   1.0000   1.0000   1.0000   1.0000   1.0000
     1.0000   1.0000   1.0000   1.0000   1.0000   1.0000   1.0000   1.0000
     1.0000   1.0000   1.0000   1.0000   1.0000   1.0000   1.0000   1.0000
     1.0000   1.0000   1.0000   1.0000   1.0000   1.0000   1.0000   1.0000
     1.0000   1.0000   1.0000   1.0000   1.0000   1.0000   1.0000   1.0000
     1.0000   1.0000   1.0000   1.0000   1.0000   1.0000   1.0000   1.0000
     1.0000   1.0000   1.0000   1.0000   1.0000   1.0000   1.0000   1.0000
     1.0000   1.0000   1.0000   1.0000   1.0000   1.0000   1.0000   1.0000
     1.0000   1.0000   1.0000   1.0000   1.0000   1.0000   1.0000   1.0000
     1.0000   1.0000   1.0000   1.0000   1.0000   1.0000   1.0000   1.0000
     1.0000   1.0000   1.0000   1.0000   1.0000   1.0000   1.0000   1.0000
     1.0000   1.0000   1.0000   1.0000   1.0000   1.0000   1.0000   1.0000
     1.0000   1.0000   1.0000   1.0000   1.0000   1.0000   1.0000   1.0000
     1.0000   1.0000   1.0000   1.0000   1.0000   1.0000   1.0000   1.0000
     1.0000   1.0000   1.0000   1.0000   1.0000   1.0000   1.0000   1.0000
     1.0000   1.0000   1.0000   1.0000   1.0000   1.0000   1.0000   1.0000
     1.0000   1.0000   1.0000   1.0000   1.0000   1.0000   1.0000   1.0000
     1.0000   1.0000   1.0000   1.0000   1.0000   1.0000   1.0000   1.0000
     1.0000   1.0000   1.0000   1.0000   1.0000   1.0000   1.0000   1.0000
     1.0000   1.0000   1.0000   1.0000   1.0000   1.0000   1.0000   1.0000
     1.0000   1.0000   1.0000   1.0000   1.0000   1.0000   1.0000   1.0000
     1.0000   1.0000   1.0000   1.0000   1.0000   1.0000   1.0000   1.0000
     1.0000   1.0000   1.0000   1.0000   1.0000   1.0000   1.0000   1.0000
     1.0000   1.0000   1.0000   1.0000   1.0000   1.0000   1.0000   1.0000
     1.0000   1.0000   1.0000   1.0000   1.0000   1.0000   1.0000   1.0000
     1.0000   1.0000   1.0000   1.0000   1.0000   1.0000   1.0000   1.0000
     1.0000   1.0000   1.0000   1.0000   1.0000   1.0000   1.0000   1.0000
     1.0000   1.0000   1.0000   1.0000   1.0000   1.0000   1.0000   1.0000
     1.0000   1.0000   1.0000   1.0000   1.0000   1.0000   1.0000   1.0000
     1.0000   1.0000   1.0000   1.0000   1.0000   1.0000   1.0000   1.0000
     1.0000   1.0000   1.0000   1.0000   1.0000   1.0000   1.0000   1.0000
     1.0000   1.0000   1.0000   1.0000   1.0000   1.0000   1.0000   1.0000
     1.0000   1.0000   1.0000   1.0000   1.0000   1.0000   1.0000   1.0000
     1.0000   1.0000   1.0000   1.0000   1.0000   1.0000   1.0000   1.0000
     1.0000   1.0000   1.0000   1.0000   1.0000   1.0000   1.0000   1.0000
     1.0000   1.0000   1.0000   1.0000   1.0000   1.0000   1.0000   1.0000
     1.0000   1.0000   1.0000   1.0000   1.0000   1.0000   1.0000   1.0000
     1.0000   1.0000   1.0000   1.0000   1.0000   1.0000   1.0000   1.0000
     1.0000   1.0000   1.0000   1.0000   1.0000   1.0000   1.0000   1.0000
     1.0000   1.0000   1.0000   1.0000   1.0000   1.0000   1.0000   1.0000
     1.0000   1.0000   1.0000   1.0000   1.0000   1.0000   1.0000   1.0000
     1.0000   1.0000   1.0000   1.0000   1.0000   1.0000   1.0000   1.0000
     1.0000   1.0000   1.0000   1.0000   1.0000   1.0000   1.0000   1.0000
     1.0000   1.0000   1.0000   1.0000   1.0000   1.0000   1.0000   1.0000
     1.0000   1.0000   1.0000   1.0000   1.0000   1.0000   1.0000   1.0000
     1.0000   1.0000   1.0000   1.0000   1.0000   1.0000   1.0000   1.0000
     1.0000   1.0000   1.0000   1.0000   1.0000   1.0000   1.0000   1.0000
     1.0000   1.0000   1.0000   1.0000   1.0000   1.0000   1.0000   1.0000
     1.0000   1.0000   1.0000   1.0000   1.0000   1.0000   1.0000   1.0000
     1.0000   1.0000   1.0000   1.0000   1.0000   1.0000   1.0000   1.0000
     1.0000   1.0000   1.0000   1.0000   1.0000   1.0000   1.0000   1.0000
     1.0000   1.0000   1.0000   1.0000   1.0000   1.0000   1.0000   1.0000
     1.0000   1.0000   1.0000   1.0000   1.0000   1.0000   1.0000   1.0000
     1.0000   1.0000   1.0000   1.0000   1.0000   1.0000   1.0000   1.0000
     1.0000   1.0000   1.0000   1.0000   1.0000   1.0000   1.0000   1.0000
     1.0000   1.0000   1.0000   1.0000   1.0000   1.0000   1.0000   1.0000
     1.0000   1.0000   1.0000   1.0000   1.0000   1.0000   1.0000   1.0000
     1.0000   1.0000   1.0000   1.0000   1.0000   1.0000   1.0000   1.0000
     1.0000   1.0000   1.0000   1.0000   1.0000   1.0000   1.0000   1.0000
     1.0000   1.0000   1.0000   1.0000   1.0000   1.0000   1.0000   1.0000
     1.0000   1.0000   1.0000   1.0000   1.0000   1.0000   1.0000   1.0000
     1.0000   1.0000   1.0000   1.0000   1.0000   1.0000   1.0000   1.0000
     1.0000   1.0000   1.0000   1.0000   1.0000   1.0000   1.0000   1.0000
     1.0000   1.0000   1.0000   1.0000   1.0000   1.0000   1.0000   1.0000
     1.0000   1.0000   1.0000   1.0000   1.0000   1.0000   1.0000   1.0000
     1.0000   1.0000   1.0000   1.0000   1.0000   1.0000   1.0000   1.0000
     1.0000   1.0000   1.0000   1.0000   1.0000   1.0000   1.0000   1.0000
     1.0000   1.0000   1.0000   1.0000   1.0000   1.0000   1.0000   1.0000
     1.0000   1.0000   1.0000   1.0000   1.0000   1.0000   1.0000   1.0000
     1.0000   1.0000   1.0000   1.0000   1.0000   1.0000   1.0000   1.0000
     1.0000   1.0000   1.0000   1.0000   1.0000   1.0000   1.0000   1.0000
     1.0000   1.0000   1.0000   1.0000   1.0000   1.0000   1.0000   1.0000
     1.0000   1.0000   1.0000   1.0000   1.0000   1.0000   1.0000   1.0000
     1.0000   1.0000   1.0000   1.0000   1.0000   1.0000   1.0000   1.0000
     1.0000   1.0000   1.0000   1.0000   1.0000   1.0000   1.0000   1.0000
     0.0000   0.0000   0.0000   0.0000   0.0000   0.0000   0.0000   0.0000
     0.0000   0.0000   0.0000   0.0000   0.0000   0.0000   0.0000   0.0000
     0.0000   0.0000   0.0000   0.0000   0.0000   0.0000   0.0000   0.0000
     0.0000   0.0000   0.0000   0.0000   0.0000   0.0000   0.0000   0.0000
     0.0000   0.0000   0.0000   0.0000   0.0000   0.0000   0.0000   0.0000

 ------ SPIN DOWN ----------


          k = 0.0000 0.0000 0.0000 (113110 PWs)   bands (ev):

   -87.4671 -51.3394 -51.2736 -50.3466 -36.0393 -35.9192 -35.8833 -35.8620
   -35.8558 -35.8060 -35.7936 -35.7734 -35.7684 -35.7597 -35.7188 -35.7030
   -35.6906 -35.6844 -35.6750 -35.6453 -35.6237 -35.6098 -35.6093 -35.5919
   -35.5790 -35.5776 -35.5745 -35.5717 -35.5681 -35.5658 -35.5501 -35.5400
   -35.5231 -35.5132 -35.4996 -35.4976 -35.4915 -35.4792 -35.4769 -35.4466
   -35.4329 -35.4249 -35.4221 -35.3960 -35.3891 -35.3874 -35.3844 -35.3830
   -35.3790 -35.3672 -35.3494 -35.3444 -35.3324 -35.3297 -35.3100 -35.3064
   -35.2992 -35.2893 -35.2860 -35.2772 -35.2707 -35.2624 -35.2566 -35.2427
   -35.2381 -35.2208 -35.2130 -35.2113 -35.2062 -35.1815 -35.1738 -35.1717
   -35.1709 -35.1662 -35.1656 -35.1633 -35.1589 -35.1544 -35.1521 -35.1473
   -35.1205 -35.1157 -35.1062 -35.1011 -18.9425 -17.5620 -17.3563 -17.3189
   -17.2735 -17.2694 -17.2581 -17.2302 -17.2183 -17.1940 -17.1855 -17.1759
   -17.1610 -17.1515 -17.1414 -17.1380 -17.1204 -17.1178 -17.1043 -17.1003
   -17.0910 -17.0808 -17.0774 -17.0736 -17.0683 -17.0632 -17.0599 -17.0465
   -17.0398 -17.0356 -17.0259 -17.0079 -17.0017 -16.9911 -16.9802 -16.9756
   -16.9660 -16.9609 -16.9489 -16.9345 -16.9235 -16.9158 -16.9112 -16.9049
   -16.8756 -16.8604 -16.8246 -16.8006 -16.7840 -16.5745 -16.4753 -16.2238
   -16.2057 -16.0910 -15.9845 -15.9404 -15.8891 -15.8722 -15.8455 -15.8229
   -15.7838 -15.7818 -15.7580 -15.7446 -15.7267 -15.7079 -15.6940 -15.6930
   -15.6836 -15.6806 -15.6704 -15.6659 -15.6473 -15.6414 -15.6328 -15.6186
   -15.6137 -15.6066 -15.5972 -15.5927 -15.5869 -15.5790 -15.5690 -15.5658
   -15.5575 -15.5459 -15.5432 -15.5419 -15.5347 -15.5271 -15.5224 -15.5150
   -15.5081 -15.5040 -15.5005 -15.4950 -15.4936 -15.4839 -15.4775 -15.4734
   -15.4709 -15.4676 -15.4602 -15.4565 -15.4508 -15.4480 -15.4418 -15.4409
   -15.4353 -15.4306 -15.4237 -15.4192 -15.4154 -15.4067 -15.3982 -15.3922
   -15.3915 -15.3814 -15.3767 -15.3732 -15.3706 -15.3671 -15.3550 -15.3510
   -15.3484 -15.3434 -15.3411 -15.3292 -15.3264 -15.3220 -15.3127 -15.3122
   -15.3112 -15.3067 -15.3033 -15.2995 -15.2982 -15.2913 -15.2869 -15.2784
   -15.2730 -15.2677 -15.2585 -15.2517 -15.2484 -15.2419 -15.2312 -15.2299
   -15.2235 -15.2168 -15.2118 -15.2071 -15.2039 -15.1975 -15.1944 -15.1878
   -15.1810 -15.1784 -15.1703 -15.1597 -15.1560 -15.1453 -15.1385 -15.1312
   -15.1207 -15.1185 -15.1156 -15.1142 -15.1117 -15.1047 -15.1002 -15.0961
   -15.0933 -15.0823 -15.0775 -15.0711 -15.0652 -15.0604 -15.0521 -15.0494
   -15.0427 -15.0368 -15.0341 -15.0270 -15.0198 -15.0169 -15.0107 -15.0060
   -15.0037 -15.0022 -14.9962 -14.9898 -14.9860 -14.9839 -14.9773 -14.9739
   -14.9731 -14.9634 -14.9599 -14.9591 -14.9527 -14.9495 -14.9465 -14.9432
   -14.9388 -14.9340 -14.9302 -14.9282 -14.9222 -14.9189 -14.9175 -14.9135
   -14.9028 -14.8989 -14.8981 -14.8932 -14.8905 -14.8859 -14.8840 -14.8820
   -14.8793 -14.8747 -14.8708 -14.8686 -14.8649 -14.8632 -14.8604 -14.8574
   -14.8557 -14.8499 -14.8489 -14.8449 -14.8404 -14.8368 -14.8320 -14.8273
   -14.8246 -14.8206 -14.8156 -14.8143 -14.8128 -14.8062 -14.8046 -14.8004
   -14.7974 -14.7945 -14.7868 -14.7863 -14.7852 -14.7839 -14.7794 -14.7753
   -14.7714 -14.7679 -14.7626 -14.7620 -14.7593 -14.7531 -14.7507 -14.7444
   -14.7418 -14.7380 -14.7357 -14.7334 -14.7312 -14.7230 -14.7159 -14.7123
   -14.7093 -14.7026 -14.6991 -14.6976 -14.6921 -14.6877 -14.6855 -14.6812
   -14.6737 -14.6715 -14.6661 -14.6593 -14.6528 -14.6511 -14.6407 -14.6366
   -14.6276 -14.6208 -14.6169 -14.6077 -14.6031 -14.5914 -14.5862 -14.5797
   -14.5465 -14.4307 -14.3420 -14.3340 -14.2844 -14.2708 -14.2588 -14.2438
   -14.2337 -14.2125 -14.1991 -14.1970 -14.1826 -14.1753 -14.1647 -14.1608
   -14.1508 -14.1392 -14.1273 -14.1198 -14.1012 -14.0996 -14.0909 -14.0745
   -14.0688 -14.0622 -14.0567 -14.0537 -14.0483 -14.0414 -14.0364 -14.0348
   -14.0234 -14.0186 -14.0133 -14.0066 -13.9990 -13.9938 -13.9927 -13.9869
   -13.9811 -13.9761 -13.9714 -13.9662 -13.9588 -13.9523 -13.9479 -13.9463
   -13.9374 -13.9289 -13.9230 -13.9199 -13.9136 -13.9093 -13.9030 -13.8997
   -13.8903 -13.8832 -13.8787 -13.8708 -13.8645 -13.8573 -13.8563 -13.8476
   -13.8427 -13.8402 -13.8336 -13.8302 -13.8238 -13.8232 -13.8124 -13.8039
   -13.8013 -13.7964 -13.7911 -13.7841 -13.7805 -13.7744 -13.7723 -13.7685
   -13.7670 -13.7663 -13.7568 -13.7524 -13.7459 -13.7452 -13.7391 -13.7352
   -13.7296 -13.7213 -13.7197 -13.7187 -13.7060 -13.7012 -13.6885 -13.6875
   -13.6832 -13.6815 -13.6756 -13.6710 -13.6662 -13.6646 -13.6538 -13.6529
   -13.6487 -13.6416 -13.6375 -13.6319 -13.6259 -13.6236 -13.6189 -13.6160
   -13.6115 -13.6014 -13.5964 -13.5872 -13.5836 -13.5710 -13.5648 -13.5624
   -13.5577 -13.5537 -13.5490 -13.5425 -13.5381 -13.5327 -13.5305 -13.5272
   -13.5115 -13.4918 -13.4844 -13.4825 -13.4806 -13.4775 -13.4681 -13.4581
   -13.4214 -13.4030 -13.3895 -13.3645 -13.3524 -13.3344 -13.3299 -13.3197
   -13.2974 -13.2265 -13.2079 -13.1932 -13.1825 -13.1775 -13.1424 -13.1326
   -13.1210 -13.0905 -13.0741 -13.0503  -4.6556  -3.3433  -3.2355  -3.1473
    -3.0508  -3.0187  -2.9544  -2.9365  -2.9107  -2.8944  -2.8705  -2.8649
    -2.8402  -2.8185  -2.8059  -2.7912  -2.7760  -2.7629  -2.7442  -2.7367
    -2.7267  -2.7208  -2.6950  -2.6904  -2.6748  -2.6681  -2.6575  -2.6447
    -2.6278  -2.6215  -2.6072  -2.6006  -2.5945  -2.5916  -2.5809  -2.5715
    -2.5662  -2.5591  -2.5416  -2.5371  -2.5228  -2.5177  -2.4925  -2.4881
    -2.4791  -2.4741  -2.4638  -2.4513  -2.4440  -2.4151  -2.3793  -2.0711
    -1.7636  -1.0864  -1.0173  -0.9356  -0.8957  -0.8786  -0.8743  -0.8354
    -0.8185  -0.8067  -0.7945  -0.7699  -0.7452  -0.7299  -0.7190  -0.7068
    -0.6866  -0.6787  -0.6730  -0.6523  -0.6380  -0.6265  -0.6093  -0.6026
    -0.5985  -0.5963  -0.5828  -0.5734  -0.5626  -0.5571  -0.5517  -0.5475
    -0.5349  -0.5291  -0.5261  -0.5154  -0.5103  -0.5016  -0.4962  -0.4903
    -0.4892  -0.4820  -0.4726  -0.4718  -0.4653  -0.4605  -0.4561  -0.4434
    -0.4366  -0.4309  -0.4230  -0.4134  -0.4047  -0.4034  -0.3960  -0.3876
    -0.3868  -0.3717  -0.3671  -0.3638  -0.3592  -0.3544  -0.3445  -0.3351
    -0.3291  -0.3228  -0.3204  -0.3156  -0.3069  -0.2992  -0.2958  -0.2866
    -0.2804  -0.2754  -0.2690  -0.2569  -0.2517  -0.2372  -0.2266  -0.2126
    -0.2081  -0.2072  -0.1972  -0.1873  -0.1849  -0.1721  -0.1652  -0.1533
    -0.1470  -0.1444  -0.1370  -0.1303  -0.1225  -0.1210  -0.1152  -0.1043
    -0.0943  -0.0863  -0.0719  -0.0654  -0.0582  -0.0571  -0.0556  -0.0476
    -0.0382  -0.0185  -0.0163  -0.0138  -0.0092   0.0008   0.0032   0.0073
     0.0175   0.0271   0.0300   0.0362   0.0411   0.0496   0.0583   0.0608
     0.0659   0.0692   0.0735   0.0841   0.0868   0.1002   0.1053   0.1072
     0.1132   0.1238   0.1284   0.1360   0.1445   0.1550   0.1623   0.1695
     0.1750   0.1824   0.1955   0.2006   0.2066   0.2269   0.2311   0.2349
     0.2439   0.2609   0.2793   0.3288   0.3341   0.3516   0.3635   0.3710
     0.3845   0.3966   0.4586   0.4614   0.6266   0.8803   0.9109   0.9653
     0.9707   1.0325   1.0546   1.2013   1.3216   1.3551   1.3769   1.3920
     1.4509   1.4738   1.4978   1.5183   1.5290   1.5471   1.5638   1.5740
     1.5980   1.6014   1.6126   1.6220   1.6340   1.6436   1.6465   1.6660
     1.6729   1.6791   1.6890   1.7090   1.7223   1.7281   1.7339   1.7478
     1.7543   1.7637   1.7721   1.7812   1.7926   1.8034   1.8142   1.8187
     1.8267   1.8303   1.8421   1.8492   1.8550   1.8687   1.8782   1.8847
     1.8999   1.9119   1.9234   1.9279   1.9345   1.9459   1.9494   1.9530
     1.9619   1.9704   1.9767   1.9814   1.9930   1.9945   1.9970   2.0054
     2.0105   2.0183   2.0204   2.0367   2.0425   2.0538   2.0554   2.0573
     2.0661   2.0738   2.0768   2.0810   2.0926   2.0935   2.1031   2.1044
     2.1072   2.1143   2.1168   2.1298   2.1342   2.1369   2.1437   2.1466
     2.1533   2.1593   2.1645   2.1666   2.1717   2.1774   2.1801   2.1829
     2.1909   2.1944   2.1967   2.2045   2.2063   2.2151   2.2252   2.2305
     2.2385   2.2401   2.2452   2.2515   2.2542   2.2605   2.2789   2.2825
     2.2865   2.2894   2.2921   2.2947   2.3017   2.3030   2.3074   2.3208
     2.3269   2.3327   2.3347   2.3375   2.3480   2.3577   2.3604   2.3637
     2.3683   2.3791   2.3834   2.3902   2.3969   2.4054   2.4074   2.4141
     2.4274   2.4378   2.4414   2.4505   2.4734   2.4772   2.4803   2.4833
     2.4963   2.5190   2.5311   2.5370   2.5611   2.5732   2.5756   2.5846
     2.5884   2.6017   2.6104   2.6223   2.6300   2.6451   2.6554   2.6687
     2.6711   2.6775   2.6821   2.6909   2.6963   2.7084   2.7137   2.7197
     2.7255   2.7403   2.7425   2.7514   2.7558   2.7590   2.7637   2.7784
     2.7862   2.7887   2.7923   2.8009   2.8105   2.8117   2.8230   2.8296
     2.8366   2.8409   2.8544   2.8597   2.8633   2.8756   2.8831   2.8883
     2.8919   2.8955   2.9012   2.9111   2.9222   2.9275   2.9353   2.9404
     2.9480   2.9575   2.9648   2.9751   2.9815   2.9935   2.9941   3.0015
     3.0093   3.0157   3.0247   3.0284   3.0317   3.0470   3.0543   3.0605
     3.0659   3.0776   3.0836   3.0944   3.1031   3.1137   3.1229   3.1279
     3.1371   3.1442   3.1585   3.1640   3.1702   3.1708   3.2014   3.2032
     3.2236   3.2323   3.2383   3.2505   3.2536   3.2659   3.2796   3.2857
     3.3104   3.3205   3.3261   3.4047   3.4631   3.5279   3.5532   3.5689
     3.5781   3.5814   3.5952   3.6104   3.6137   3.6230   3.6327   3.6526
     3.6698   3.6775   3.6835   3.6929   3.6968   3.7020   3.7097   3.7104
     3.7174   3.7288   3.7366   3.7508   3.7519   3.7570   3.7667   3.7715
     3.7802   3.7830   3.7895   3.7955   3.8070   3.8110   3.8136   3.8197
     3.8403   3.8435   3.8484   3.8547   3.8628   3.8724   3.8742   3.8771
     3.8824   3.8898   3.8930   3.8994   3.9053   3.9194   3.9281   3.9311
     3.9342   3.9413   3.9437   3.9472   3.9523   3.9578   3.9630   3.9726
     3.9736   3.9814   3.9840   3.9909   3.9976   3.9992   4.0063   4.0114
     4.0153   4.0220   4.0227   4.0316   4.0366   4.0417   4.0487   4.0519
     4.0554   4.0672   4.0689   4.0733   4.0839   4.0902   4.0925   4.1004
     4.1055   4.1096   4.1136   4.1167   4.1229   4.1273   4.1341   4.1368
     4.1448   4.1484   4.1552   4.1569   4.1667   4.1704   4.1745   4.1830
     4.1869   4.1911   4.1986   4.2052   4.2087   4.2195   4.2253   4.2313
     4.2356   4.2408   4.2468   4.2527   4.2553   4.2606   4.2660   4.2741
     4.2796   4.2840   4.2863   4.2922   4.2998   4.3042   4.3124   4.3214
     4.3259   4.3296   4.3349   4.3418   4.3446   4.3490   4.3595   4.3658
     4.3740   4.3753   4.3818   4.3883   4.3959   4.4044   4.4094   4.4203
     4.4261   4.4318   4.4360   4.4385   4.4467   4.4565   4.4642   4.4691
     4.4747   4.4841   4.4865   4.5008   4.5139   4.5186   4.5280   4.5343
     4.5432   4.5583   4.5689   4.5769   4.5798   4.6086   4.6277   4.6351
     4.6429   4.6607   4.6723   4.6883   4.7122   7.3084   7.9209   8.0067
     8.9269  11.3166  11.8466  11.9344  12.1998  12.2599  12.2765  12.5419
    12.7892  12.8219  12.8621  12.8888  12.9157  12.9691  13.0365  13.0645
    13.0680  13.0871  13.0988  13.1378  13.1899  13.2402  13.2598  13.2643
    13.2868  13.2977  13.3180  13.3268  13.3405  13.3454  13.3578  13.3631
    13.3969  13.4086  13.4239  13.4253  13.4442  13.4607  13.4692  13.5108

     occupation numbers 
     1.0000   1.0000   1.0000   1.0000   1.0000   1.0000   1.0000   1.0000
     1.0000   1.0000   1.0000   1.0000   1.0000   1.0000   1.0000   1.0000
     1.0000   1.0000   1.0000   1.0000   1.0000   1.0000   1.0000   1.0000
     1.0000   1.0000   1.0000   1.0000   1.0000   1.0000   1.0000   1.0000
     1.0000   1.0000   1.0000   1.0000   1.0000   1.0000   1.0000   1.0000
     1.0000   1.0000   1.0000   1.0000   1.0000   1.0000   1.0000   1.0000
     1.0000   1.0000   1.0000   1.0000   1.0000   1.0000   1.0000   1.0000
     1.0000   1.0000   1.0000   1.0000   1.0000   1.0000   1.0000   1.0000
     1.0000   1.0000   1.0000   1.0000   1.0000   1.0000   1.0000   1.0000
     1.0000   1.0000   1.0000   1.0000   1.0000   1.0000   1.0000   1.0000
     1.0000   1.0000   1.0000   1.0000   1.0000   1.0000   1.0000   1.0000
     1.0000   1.0000   1.0000   1.0000   1.0000   1.0000   1.0000   1.0000
     1.0000   1.0000   1.0000   1.0000   1.0000   1.0000   1.0000   1.0000
     1.0000   1.0000   1.0000   1.0000   1.0000   1.0000   1.0000   1.0000
     1.0000   1.0000   1.0000   1.0000   1.0000   1.0000   1.0000   1.0000
     1.0000   1.0000   1.0000   1.0000   1.0000   1.0000   1.0000   1.0000
     1.0000   1.0000   1.0000   1.0000   1.0000   1.0000   1.0000   1.0000
     1.0000   1.0000   1.0000   1.0000   1.0000   1.0000   1.0000   1.0000
     1.0000   1.0000   1.0000   1.0000   1.0000   1.0000   1.0000   1.0000
     1.0000   1.0000   1.0000   1.0000   1.0000   1.0000   1.0000   1.0000
     1.0000   1.0000   1.0000   1.0000   1.0000   1.0000   1.0000   1.0000
     1.0000   1.0000   1.0000   1.0000   1.0000   1.0000   1.0000   1.0000
     1.0000   1.0000   1.0000   1.0000   1.0000   1.0000   1.0000   1.0000
     1.0000   1.0000   1.0000   1.0000   1.0000   1.0000   1.0000   1.0000
     1.0000   1.0000   1.0000   1.0000   1.0000   1.0000   1.0000   1.0000
     1.0000   1.0000   1.0000   1.0000   1.0000   1.0000   1.0000   1.0000
     1.0000   1.0000   1.0000   1.0000   1.0000   1.0000   1.0000   1.0000
     1.0000   1.0000   1.0000   1.0000   1.0000   1.0000   1.0000   1.0000
     1.0000   1.0000   1.0000   1.0000   1.0000   1.0000   1.0000   1.0000
     1.0000   1.0000   1.0000   1.0000   1.0000   1.0000   1.0000   1.0000
     1.0000   1.0000   1.0000   1.0000   1.0000   1.0000   1.0000   1.0000
     1.0000   1.0000   1.0000   1.0000   1.0000   1.0000   1.0000   1.0000
     1.0000   1.0000   1.0000   1.0000   1.0000   1.0000   1.0000   1.0000
     1.0000   1.0000   1.0000   1.0000   1.0000   1.0000   1.0000   1.0000
     1.0000   1.0000   1.0000   1.0000   1.0000   1.0000   1.0000   1.0000
     1.0000   1.0000   1.0000   1.0000   1.0000   1.0000   1.0000   1.0000
     1.0000   1.0000   1.0000   1.0000   1.0000   1.0000   1.0000   1.0000
     1.0000   1.0000   1.0000   1.0000   1.0000   1.0000   1.0000   1.0000
     1.0000   1.0000   1.0000   1.0000   1.0000   1.0000   1.0000   1.0000
     1.0000   1.0000   1.0000   1.0000   1.0000   1.0000   1.0000   1.0000
     1.0000   1.0000   1.0000   1.0000   1.0000   1.0000   1.0000   1.0000
     1.0000   1.0000   1.0000   1.0000   1.0000   1.0000   1.0000   1.0000
     1.0000   1.0000   1.0000   1.0000   1.0000   1.0000   1.0000   1.0000
     1.0000   1.0000   1.0000   1.0000   1.0000   1.0000   1.0000   1.0000
     1.0000   1.0000   1.0000   1.0000   1.0000   1.0000   1.0000   1.0000
     1.0000   1.0000   1.0000   1.0000   1.0000   1.0000   1.0000   1.0000
     1.0000   1.0000   1.0000   1.0000   1.0000   1.0000   1.0000   1.0000
     1.0000   1.0000   1.0000   1.0000   1.0000   1.0000   1.0000   1.0000
     1.0000   1.0000   1.0000   1.0000   1.0000   1.0000   1.0000   1.0000
     1.0000   1.0000   1.0000   1.0000   1.0000   1.0000   1.0000   1.0000
     1.0000   1.0000   1.0000   1.0000   1.0000   1.0000   1.0000   1.0000
     1.0000   1.0000   1.0000   1.0000   1.0000   1.0000   1.0000   1.0000
     1.0000   1.0000   1.0000   1.0000   1.0000   1.0000   1.0000   1.0000
     1.0000   1.0000   1.0000   1.0000   1.0000   1.0000   1.0000   1.0000
     1.0000   1.0000   1.0000   1.0000   1.0000   1.0000   1.0000   1.0000
     1.0000   1.0000   1.0000   1.0000   1.0000   1.0000   1.0000   1.0000
     1.0000   1.0000   1.0000   1.0000   1.0000   1.0000   1.0000   1.0000
     1.0000   1.0000   1.0000   1.0000   1.0000   1.0000   1.0000   1.0000
     1.0000   1.0000   1.0000   1.0000   1.0000   1.0000   1.0000   1.0000
     1.0000   1.0000   1.0000   1.0000   1.0000   1.0000   1.0000   1.0000
     1.0000   1.0000   1.0000   1.0000   1.0000   1.0000   1.0000   1.0000
     1.0000   1.0000   1.0000   1.0000   1.0000   1.0000   1.0000   1.0000
     1.0000   1.0000   1.0000   1.0000   1.0000   1.0000   1.0000   1.0000
     1.0000   1.0000   1.0000   1.0000   1.0000   1.0000   1.0000   1.0000
     1.0000   1.0000   1.0000   1.0000   1.0000   1.0000   1.0000   1.0000
     1.0000   1.0000   1.0000   1.0000   1.0000   1.0000   1.0000   1.0000
     1.0000   1.0000   1.0000   1.0000   1.0000   1.0000   1.0000   1.0000
     1.0000   1.0000   1.0000   1.0000   1.0000   1.0000   1.0000   1.0000
     1.0000   1.0000   1.0000   1.0000   1.0000   1.0000   1.0000   1.0000
     1.0000   1.0000   1.0000   1.0000   1.0000   1.0000   1.0000   1.0000
     1.0000   1.0000   1.0000   1.0000   1.0000   1.0000   1.0000   1.0000
     1.0000   1.0000   1.0000   1.0000   1.0000   1.0000   1.0000   1.0000
     1.0000   1.0000   1.0000   1.0000   1.0000   1.0000   1.0000   1.0000
     1.0000   1.0000   1.0000   1.0000   1.0000   1.0000   1.0000   1.0000
     1.0000   1.0000   1.0000   1.0000   1.0000   1.0000   1.0000   1.0000
     1.0000   1.0000   1.0000   1.0000   1.0000   1.0000   1.0000   1.0000
     1.0000   1.0000   1.0000   1.0000   1.0000   1.0000   1.0000   1.0000
     1.0000   1.0000   1.0000   1.0000   1.0000   1.0000   1.0000   1.0000
     1.0000   1.0000   1.0000   1.0000   1.0000   1.0000   1.0000   1.0000
     1.0000   1.0000   1.0000   1.0000   1.0000   1.0000   1.0000   1.0000
     1.0000   1.0000   1.0000   1.0000   1.0000   1.0000   1.0000   1.0000
     1.0000   1.0000   1.0000   1.0000   1.0000   1.0000   1.0000   1.0000
     1.0000   1.0000   1.0000   1.0000   1.0000   1.0000   1.0000   1.0000
     1.0000   1.0000   1.0000   1.0000   1.0000   1.0000   1.0000   1.0000
     1.0000   1.0000   1.0000   1.0000   1.0000   1.0000   1.0000   1.0000
     1.0000   1.0000   1.0000   1.0000   1.0000   1.0000   1.0000   1.0000
     1.0000   1.0000   1.0000   1.0000   1.0000   1.0000   1.0000   1.0000
     1.0000   1.0000   1.0000   1.0000   1.0000   1.0000   1.0000   1.0000
     1.0000   1.0000   1.0000   1.0000   1.0000   1.0000   1.0000   1.0000
     1.0000   1.0000   1.0000   1.0000   1.0000   1.0000   1.0000   1.0000
     1.0000   1.0000   1.0000   1.0000   1.0000   1.0000   1.0000   1.0000
     1.0000   1.0000   1.0000   1.0000   1.0000   1.0000   1.0000   1.0000
     1.0000   1.0000   1.0000   1.0000   1.0000   1.0000   1.0000   1.0000
     1.0000   1.0000   1.0000   1.0000   1.0000   1.0000   1.0000   1.0000
     1.0000   1.0000   1.0000   1.0000   1.0000   1.0000   1.0000   1.0000
     1.0000   1.0000   1.0000   1.0000   1.0000   1.0000   1.0000   1.0000
     1.0000   1.0000   1.0000   1.0000   1.0000   1.0000   1.0000   1.0000
     1.0000   1.0000   1.0000   1.0000   1.0000   1.0000   1.0000   1.0000
     1.0000   1.0000   1.0000   1.0000   1.0000   1.0000   1.0000   1.0000
     1.0000   1.0000   1.0000   1.0000   1.0000   1.0000   1.0000   1.0000
     1.0000   1.0000   1.0000   1.0000   1.0000   1.0000   1.0000   1.0000
     1.0000   1.0000   1.0000   1.0000   1.0000   1.0000   1.0000   1.0000
     1.0000   1.0000   1.0000   1.0000   1.0000   1.0000   1.0000   1.0000
     1.0000   1.0000   1.0000   1.0000   1.0000   1.0000   1.0000   1.0000
     1.0000   1.0000   1.0000   1.0000   1.0000   1.0000   1.0000   1.0000
     1.0000   1.0000   1.0000   1.0000   1.0000   1.0000   1.0000   1.0000
     1.0000   1.0000   1.0000   1.0000   1.0000   1.0000   1.0000   1.0000
     1.0000   1.0000   1.0000   1.0000   1.0000   1.0000   1.0000   1.0000
     1.0000   1.0000   1.0000   1.0000   1.0000   1.0000   1.0000   1.0000
     1.0000   1.0000   1.0000   1.0000   1.0000   1.0000   1.0000   1.0000
     1.0000   1.0000   1.0000   1.0000   1.0000   1.0000   1.0000   1.0000
     1.0000   1.0000   1.0000   1.0000   1.0000   1.0000   1.0000   1.0000
     1.0000   1.0000   1.0000   1.0000   1.0000   1.0000   1.0000   1.0000
     1.0000   1.0000   1.0000   1.0000   1.0000   1.0000   1.0000   1.0000
     1.0000   1.0000   1.0000   1.0000   1.0000   1.0000   1.0000   1.0000
     1.0000   1.0000   1.0000   1.0000   1.0000   1.0000   1.0000   1.0000
     1.0000   1.0000   1.0000   1.0000   1.0000   1.0000   1.0000   1.0000
     1.0000   1.0000   1.0000   1.0000   1.0000   1.0000   1.0000   1.0000
     1.0000   1.0000   1.0000   1.0000   1.0000   1.0000   1.0000   1.0000
     1.0000   1.0000   1.0000   1.0000   1.0000   1.0000   1.0000   1.0000
     1.0000   1.0000   1.0000   1.0000   1.0000   1.0000   1.0000   1.0000
     1.0000   1.0000   1.0000   1.0000   1.0000   1.0000   1.0000   1.0000
     1.0000   1.0000   1.0000   1.0000   1.0000   1.0000   1.0000   1.0000
     1.0000   1.0000   1.0000   1.0000   1.0000   1.0000   1.0000   1.0000
     1.0000   1.0000   1.0000   1.0000   1.0000   1.0000   1.0000   1.0000
     1.0000   1.0000   1.0000   1.0000   1.0000   1.0000   1.0000   1.0000
     1.0000   1.0000   1.0000   1.0000   1.0000   1.0000   1.0000   1.0000
     1.0000   1.0000   1.0000   1.0000   1.0000   1.0000   1.0000   1.0000
     1.0000   1.0000   1.0000   1.0000   1.0000   1.0000   1.0000   1.0000
     1.0000   1.0000   1.0000   1.0000   1.0000   1.0000   1.0000   1.0000
     1.0000   1.0000   1.0000   1.0000   1.0000   1.0000   1.0000   1.0000
     1.0000   1.0000   1.0000   1.0000   1.0000   1.0000   1.0000   1.0000
     1.0000   1.0000   1.0000   1.0000   1.0000   1.0000   1.0000   1.0000
     1.0000   1.0000   1.0000   1.0000   1.0000   1.0000   1.0000   1.0000
     1.0000   1.0000   1.0000   1.0000   1.0000   1.0000   1.0000   1.0000
     1.0000   1.0000   1.0000   1.0000   1.0000   1.0000   1.0000   1.0000
     1.0000   1.0000   1.0000   1.0000   1.0000   1.0000   1.0000   1.0000
     1.0000   1.0000   1.0000   1.0000   1.0000   1.0000   1.0000   1.0000
     1.0000   1.0000   1.0000   1.0000   1.0000   1.0000   1.0000   1.0000
     1.0000   1.0000   1.0000   1.0000   1.0000   1.0000   1.0000   1.0000
     1.0000   1.0000   1.0000   1.0000   1.0000   1.0000   1.0000   1.0000
     1.0000   1.0000   1.0000   1.0000   1.0000   1.0000   1.0000   1.0000
     1.0000   1.0000   1.0000   1.0000   1.0000   1.0000   1.0000   1.0000
     1.0000   1.0000   1.0000   1.0000   1.0000   1.0000   1.0000   1.0000
     1.0000   1.0000   1.0000   1.0000   1.0000   0.0000   0.0000   0.0000
     0.0000   0.0000   0.0000   0.0000   0.0000   0.0000   0.0000   0.0000
     0.0000   0.0000   0.0000   0.0000   0.0000   0.0000   0.0000   0.0000
     0.0000   0.0000   0.0000   0.0000   0.0000   0.0000   0.0000   0.0000
     0.0000   0.0000   0.0000   0.0000   0.0000   0.0000   0.0000   0.0000
     0.0000   0.0000   0.0000   0.0000   0.0000   0.0000   0.0000   0.0000

     the Fermi energy is     7.0321 ev

!    total energy              =  -13474.02451613 Ry
     Harris-Foulkes estimate   =  -13474.02451610 Ry
     estimated scf accuracy    <       0.00000008 Ry

     total magnetization       =     3.00 Bohr mag/cell
     absolute magnetization    =     3.32 Bohr mag/cell

     convergence has been achieved in   5 iterations

     Using ACE for calculation of exact exchange

     total energy              =  -13474.02458672 Ry
     Harris-Foulkes estimate   =  -13474.02458669 Ry
     est. exchange err (dexx)  =       0.00007059 Ry
     - averaged Fock potential =    1035.10584587 Ry
     + Fock energy (ACE)       =    -517.57352313 Ry

     EXX: now go back to refine exchange calculation

     total cpu time spent up to now is    41226.9 secs

     Self-consistent Calculation

     iteration #  1     ecut=    60.00 Ry     beta= 0.30
     Davidson diagonalization with overlap
     ethr =  9.45E-11,  avg # of iterations =  5.0

     total cpu time spent up to now is    41537.4 secs

     total energy              =  -13474.02460309 Ry
     Harris-Foulkes estimate   =  -13474.02460492 Ry
     estimated scf accuracy    <       0.00000692 Ry

     total magnetization       =     3.00 Bohr mag/cell
     absolute magnetization    =     3.33 Bohr mag/cell

     iteration #  2     ecut=    60.00 Ry     beta= 0.30
     Davidson diagonalization with overlap
     ethr =  2.99E-10,  avg # of iterations =  2.0

     total cpu time spent up to now is    41647.7 secs

     total energy              =  -13474.02460355 Ry
     Harris-Foulkes estimate   =  -13474.02460363 Ry
     estimated scf accuracy    <       0.00000159 Ry

     total magnetization       =     3.00 Bohr mag/cell
     absolute magnetization    =     3.33 Bohr mag/cell

     iteration #  3     ecut=    60.00 Ry     beta= 0.30
     Davidson diagonalization with overlap
     ethr =  6.88E-11,  avg # of iterations =  3.0
 
     Magnetic moment per site:
     atom:    1    charge:    7.2873    magn:    0.0000    constr:    0.0000
     atom:    2    charge:    7.2920    magn:    0.0000    constr:    0.0000
     atom:    3    charge:    7.2878    magn:    0.0000    constr:    0.0000
     atom:    4    charge:    7.3012    magn:   -0.0000    constr:    0.0000
     atom:    5    charge:    7.2879    magn:    0.0000    constr:    0.0000
     atom:    6    charge:    7.2890    magn:    0.0000    constr:    0.0000
     atom:    7    charge:    7.2887    magn:   -0.0000    constr:    0.0000
     atom:    8    charge:    7.2937    magn:    0.0000    constr:    0.0000
     atom:    9    charge:    7.2977    magn:    0.0000    constr:    0.0000
     atom:   10    charge:    7.3021    magn:    0.0000    constr:    0.0000
     atom:   11    charge:    7.3029    magn:    0.0000    constr:    0.0000
     atom:   12    charge:    7.3059    magn:   -0.0000    constr:    0.0000
     atom:   13    charge:    7.2940    magn:   -0.0000    constr:    0.0000
     atom:   14    charge:    7.2961    magn:    0.0000    constr:    0.0000
     atom:   15    charge:    7.2935    magn:    0.0000    constr:    0.0000
     atom:   16    charge:    7.2915    magn:   -0.0000    constr:    0.0000
     atom:   17    charge:    7.2863    magn:    0.0000    constr:    0.0000
     atom:   18    charge:    7.2872    magn:   -0.0000    constr:    0.0000
     atom:   19    charge:    7.2888    magn:   -0.0000    constr:    0.0000
     atom:   20    charge:    7.2880    magn:   -0.0000    constr:    0.0000
     atom:   21    charge:    7.2886    magn:    0.0000    constr:    0.0000
     atom:   22    charge:    7.2882    magn:    0.0000    constr:    0.0000
     atom:   23    charge:    7.2957    magn:   -0.0000    constr:    0.0000
     atom:   24    charge:    7.2900    magn:    0.0000    constr:    0.0000
     atom:   25    charge:    7.2982    magn:   -0.0000    constr:    0.0000
     atom:   26    charge:    7.2930    magn:    0.0000    constr:    0.0000
     atom:   27    charge:    7.2972    magn:    0.0001    constr:    0.0000
     atom:   28    charge:    7.2925    magn:   -0.0000    constr:    0.0000
     atom:   29    charge:    7.2972    magn:   -0.0000    constr:    0.0000
     atom:   30    charge:    7.2951    magn:   -0.0000    constr:    0.0000
     atom:   31    charge:    7.2988    magn:   -0.0000    constr:    0.0000
     atom:   32    charge:    7.2945    magn:    0.0000    constr:    0.0000
     atom:   33    charge:    7.3025    magn:    0.0002    constr:    0.0000
     atom:   34    charge:    7.2991    magn:   -0.0000    constr:    0.0000
     atom:   35    charge:    7.2985    magn:   -0.0000    constr:    0.0000
     atom:   36    charge:    7.2983    magn:    0.0000    constr:    0.0000
     atom:   37    charge:    7.3007    magn:   -0.0000    constr:    0.0000
     atom:   38    charge:    7.3003    magn:    0.0000    constr:    0.0000
     atom:   39    charge:    7.2962    magn:   -0.0000    constr:    0.0000
     atom:   40    charge:    7.3003    magn:   -0.0000    constr:    0.0000
     atom:   41    charge:    7.2968    magn:   -0.0000    constr:    0.0000
     atom:   42    charge:    7.2987    magn:   -0.0000    constr:    0.0000
     atom:   43    charge:    7.2991    magn:   -0.0000    constr:    0.0000
     atom:   44    charge:    7.2993    magn:   -0.0000    constr:    0.0000
     atom:   45    charge:    7.2996    magn:   -0.0000    constr:    0.0000
     atom:   46    charge:    7.2979    magn:   -0.0000    constr:    0.0000
     atom:   47    charge:    7.3228    magn:   -0.0020    constr:    0.0000
     atom:   48    charge:    7.2976    magn:    0.0000    constr:    0.0000
     atom:   49    charge:    7.2939    magn:    0.0000    constr:    0.0000
     atom:   50    charge:    7.2971    magn:   -0.0000    constr:    0.0000
     atom:   51    charge:    7.2995    magn:   -0.0000    constr:    0.0000
     atom:   52    charge:    7.2987    magn:   -0.0000    constr:    0.0000
     atom:   53    charge:    7.2994    magn:   -0.0000    constr:    0.0000
     atom:   54    charge:    7.2978    magn:   -0.0000    constr:    0.0000
     atom:   55    charge:    7.3036    magn:    0.0004    constr:    0.0000
     atom:   56    charge:    7.3010    magn:   -0.0000    constr:    0.0000
     atom:   57    charge:    7.3096    magn:   -0.0002    constr:    0.0000
     atom:   58    charge:    7.2965    magn:   -0.0001    constr:    0.0000
     atom:   59    charge:    7.2971    magn:   -0.0000    constr:    0.0000
     atom:   60    charge:    7.2973    magn:   -0.0000    constr:    0.0000
     atom:   61    charge:    7.2979    magn:   -0.0000    constr:    0.0000
     atom:   62    charge:    7.2991    magn:   -0.0000    constr:    0.0000
     atom:   63    charge:    7.2956    magn:    0.0000    constr:    0.0000
     atom:   64    charge:    7.2989    magn:   -0.0000    constr:    0.0000
     atom:   65    charge:    7.2978    magn:   -0.0000    constr:    0.0000
     atom:   66    charge:    7.2983    magn:   -0.0000    constr:    0.0000
     atom:   67    charge:    7.2966    magn:   -0.0000    constr:    0.0000
     atom:   68    charge:    7.2990    magn:   -0.0000    constr:    0.0000
     atom:   69    charge:    7.2988    magn:   -0.0000    constr:    0.0000
     atom:   70    charge:    7.2997    magn:   -0.0000    constr:    0.0000
     atom:   71    charge:    7.3013    magn:    0.0001    constr:    0.0000
     atom:   72    charge:    7.2996    magn:   -0.0000    constr:    0.0000
     atom:   73    charge:    7.3442    magn:   -0.0027    constr:    0.0000
     atom:   74    charge:    7.2966    magn:    0.0000    constr:    0.0000
     atom:   75    charge:    7.3015    magn:    0.0000    constr:    0.0000
     atom:   76    charge:    7.3003    magn:   -0.0000    constr:    0.0000
     atom:   77    charge:    7.2997    magn:   -0.0000    constr:    0.0000
     atom:   78    charge:    7.2993    magn:   -0.0000    constr:    0.0000
     atom:   79    charge:    7.2968    magn:   -0.0000    constr:    0.0000
     atom:   80    charge:    7.2983    magn:   -0.0000    constr:    0.0000
     atom:   81    charge:    0.7784    magn:   -0.0000    constr:    0.0000
     atom:   82    charge:    0.7800    magn:   -0.0000    constr:    0.0000
     atom:   83    charge:    0.7817    magn:    0.0000    constr:    0.0000
     atom:   84    charge:    0.7821    magn:   -0.0000    constr:    0.0000
     atom:   85    charge:    0.7822    magn:   -0.0000    constr:    0.0000
     atom:   86    charge:    0.7809    magn:    0.0000    constr:    0.0000
     atom:   87    charge:    0.7811    magn:    0.0000    constr:    0.0000
     atom:   88    charge:    0.7822    magn:   -0.0000    constr:    0.0000
     atom:   89    charge:    0.7818    magn:   -0.0000    constr:    0.0000
     atom:   90    charge:    0.7826    magn:    0.0000    constr:    0.0000
     atom:   91    charge:    0.7820    magn:   -0.0000    constr:    0.0000
     atom:   92    charge:    0.7809    magn:   -0.0000    constr:    0.0000
     atom:   93    charge:    0.7829    magn:    0.0000    constr:    0.0000
     atom:   94    charge:    0.7816    magn:    0.0000    constr:    0.0000
     atom:   95    charge:    0.7809    magn:   -0.0000    constr:    0.0000
     atom:   96    charge:    0.7827    magn:   -0.0000    constr:    0.0000
     atom:   97    charge:    0.7828    magn:   -0.0000    constr:    0.0000
     atom:   98    charge:    0.7804    magn:    0.0000    constr:    0.0000
     atom:   99    charge:    0.7810    magn:    0.0000    constr:    0.0000
     atom:  100    charge:    0.7796    magn:    0.0000    constr:    0.0000
     atom:  101    charge:    0.7815    magn:   -0.0000    constr:    0.0000
     atom:  102    charge:    0.7806    magn:    0.0000    constr:    0.0000
     atom:  103    charge:    0.7836    magn:   -0.0000    constr:    0.0000
     atom:  104    charge:    0.7816    magn:   -0.0000    constr:    0.0000
     atom:  105    charge:    0.7819    magn:   -0.0000    constr:    0.0000
     atom:  106    charge:    0.7802    magn:    0.0000    constr:    0.0000
     atom:  107    charge:    0.7813    magn:   -0.0000    constr:    0.0000
     atom:  108    charge:    0.7823    magn:    0.0000    constr:    0.0000
     atom:  109    charge:    0.7831    magn:   -0.0000    constr:    0.0000
     atom:  110    charge:    0.7810    magn:    0.0000    constr:    0.0000
     atom:  111    charge:    0.7776    magn:   -0.0000    constr:    0.0000
     atom:  112    charge:    0.7800    magn:   -0.0000    constr:    0.0000
     atom:  113    charge:    0.7807    magn:   -0.0000    constr:    0.0000
     atom:  114    charge:    0.7801    magn:    0.0000    constr:    0.0000
     atom:  115    charge:    0.7803    magn:   -0.0000    constr:    0.0000
     atom:  116    charge:    0.7804    magn:   -0.0000    constr:    0.0000
     atom:  117    charge:    0.7814    magn:    0.0000    constr:    0.0000
     atom:  118    charge:    0.7820    magn:   -0.0000    constr:    0.0000
     atom:  119    charge:    0.7749    magn:    0.0000    constr:    0.0000
     atom:  120    charge:    0.7809    magn:    0.0000    constr:    0.0000
     atom:  121    charge:    0.7836    magn:    0.0022    constr:    0.0000
     atom:  122    charge:    0.7818    magn:    0.0000    constr:    0.0000
     atom:  123    charge:    0.7840    magn:   -0.0000    constr:    0.0000
     atom:  124    charge:    0.7820    magn:    0.0000    constr:    0.0000
     atom:  125    charge:    0.7825    magn:   -0.0000    constr:    0.0000
     atom:  126    charge:    0.7809    magn:    0.0000    constr:    0.0000
     atom:  127    charge:    0.7827    magn:   -0.0000    constr:    0.0000
     atom:  128    charge:    0.7808    magn:    0.0000    constr:    0.0000
     atom:  129    charge:    1.9062    magn:    0.0001    constr:    0.0000
     atom:  130    charge:    1.9037    magn:   -0.0000    constr:    0.0000
     atom:  131    charge:    1.9080    magn:    0.0000    constr:    0.0000
     atom:  132    charge:    1.9081    magn:   -0.0000    constr:    0.0000
     atom:  133    charge:    1.9096    magn:   -0.0000    constr:    0.0000
     atom:  134    charge:    1.9077    magn:    0.0000    constr:    0.0000
     atom:  135    charge:    1.9068    magn:   -0.0000    constr:    0.0000
     atom:  136    charge:    1.9089    magn:   -0.0000    constr:    0.0000
     atom:  137    charge:    1.9058    magn:   -0.0000    constr:    0.0000
     atom:  138    charge:    1.9080    magn:    0.0000    constr:    0.0000
     atom:  139    charge:    1.9026    magn:   -0.0000    constr:    0.0000
     atom:  140    charge:    1.9072    magn:    0.0000    constr:    0.0000
     atom:  141    charge:    1.9056    magn:   -0.0000    constr:    0.0000
     atom:  142    charge:    1.9073    magn:   -0.0000    constr:    0.0000
     atom:  143    charge:    1.9056    magn:    0.0000    constr:    0.0000
     atom:  144    charge:    1.9084    magn:   -0.0000    constr:    0.0000
     atom:  145    charge:    1.9086    magn:   -0.0000    constr:    0.0000
     atom:  146    charge:    1.9058    magn:   -0.0000    constr:    0.0000
     atom:  147    charge:    1.9055    magn:   -0.0000    constr:    0.0000
     atom:  148    charge:    1.9080    magn:   -0.0000    constr:    0.0000
     atom:  149    charge:    1.9092    magn:   -0.0000    constr:    0.0000
     atom:  150    charge:    1.9076    magn:   -0.0000    constr:    0.0000
     atom:  151    charge:    1.9051    magn:    0.0000    constr:    0.0000
     atom:  152    charge:    1.9058    magn:   -0.0000    constr:    0.0000
     atom:  153    charge:    1.9074    magn:   -0.0000    constr:    0.0000
     atom:  154    charge:    1.9070    magn:    0.0000    constr:    0.0000
     atom:  155    charge:    1.9083    magn:    0.0000    constr:    0.0000
     atom:  156    charge:    1.9117    magn:   -0.0000    constr:    0.0000
     atom:  157    charge:    1.9068    magn:    0.0000    constr:    0.0000
     atom:  158    charge:    1.9078    magn:   -0.0000    constr:    0.0000
     atom:  159    charge:    1.9075    magn:   -0.0000    constr:    0.0000
     atom:  160    charge:    1.9058    magn:    0.0000    constr:    0.0000
     atom:  161    charge:    1.9094    magn:   -0.0000    constr:    0.0000
     atom:  162    charge:    1.9077    magn:    0.0000    constr:    0.0000
     atom:  163    charge:    1.9068    magn:   -0.0000    constr:    0.0000
     atom:  164    charge:    1.9082    magn:    0.0000    constr:    0.0000
     atom:  165    charge:    1.9092    magn:    0.0000    constr:    0.0000
     atom:  166    charge:    1.9085    magn:   -0.0000    constr:    0.0000
     atom:  167    charge:    1.9081    magn:    0.0000    constr:    0.0000
     atom:  168    charge:    1.9052    magn:    0.0000    constr:    0.0000
     atom:  169    charge:    1.9119    magn:    0.0003    constr:    0.0000
     atom:  170    charge:    1.9048    magn:    0.0000    constr:    0.0000
     atom:  171    charge:    1.9085    magn:   -0.0000    constr:    0.0000
     atom:  172    charge:    1.9061    magn:   -0.0000    constr:    0.0000
     atom:  173    charge:    1.9080    magn:   -0.0000    constr:    0.0000
     atom:  174    charge:    1.9089    magn:    0.0000    constr:    0.0000
     atom:  175    charge:    1.9071    magn:   -0.0000    constr:    0.0000
     atom:  176    charge:    1.9070    magn:   -0.0000    constr:    0.0000
     atom:  177    charge:    1.9106    magn:    0.0000    constr:    0.0000
     atom:  178    charge:    1.9102    magn:    0.0000    constr:    0.0000
     atom:  179    charge:    1.9094    magn:    0.0000    constr:    0.0000
     atom:  180    charge:    1.9089    magn:   -0.0000    constr:    0.0000
     atom:  181    charge:    1.9109    magn:   -0.0000    constr:    0.0000
     atom:  182    charge:    1.9135    magn:   -0.0000    constr:    0.0000
     atom:  183    charge:    1.9107    magn:   -0.0000    constr:    0.0000
     atom:  184    charge:    1.9103    magn:    0.0000    constr:    0.0000
     atom:  185    charge:    1.9113    magn:   -0.0000    constr:    0.0000
     atom:  186    charge:    1.9095    magn:   -0.0000    constr:    0.0000
     atom:  187    charge:    1.9122    magn:   -0.0000    constr:    0.0000
     atom:  188    charge:    1.9100    magn:   -0.0000    constr:    0.0000
     atom:  189    charge:    1.9090    magn:    0.0000    constr:    0.0000
     atom:  190    charge:    1.9102    magn:    0.0000    constr:    0.0000
     atom:  191    charge:    1.9111    magn:   -0.0000    constr:    0.0000
     atom:  192    charge:    1.9078    magn:   -0.0000    constr:    0.0000
     atom:  193    charge:    1.9126    magn:    0.0000    constr:    0.0000
     atom:  194    charge:    1.9089    magn:    0.0000    constr:    0.0000
     atom:  195    charge:    1.9126    magn:   -0.0000    constr:    0.0000
     atom:  196    charge:    1.9093    magn:   -0.0000    constr:    0.0000
     atom:  197    charge:    1.9107    magn:   -0.0000    constr:    0.0000
     atom:  198    charge:    1.9097    magn:   -0.0000    constr:    0.0000
     atom:  199    charge:    1.9169    magn:   -0.0001    constr:    0.0000
     atom:  200    charge:    1.9110    magn:   -0.0000    constr:    0.0000
     atom:  201    charge:    1.9119    magn:    0.0000    constr:    0.0000
     atom:  202    charge:    1.9079    magn:    0.0000    constr:    0.0000
     atom:  203    charge:    1.9097    magn:   -0.0000    constr:    0.0000
     atom:  204    charge:    1.9092    magn:    0.0000    constr:    0.0000
     atom:  205    charge:    1.9136    magn:   -0.0000    constr:    0.0000
     atom:  206    charge:    1.9107    magn:   -0.0000    constr:    0.0000
     atom:  207    charge:    1.9086    magn:   -0.0000    constr:    0.0000
     atom:  208    charge:    1.9109    magn:   -0.0000    constr:    0.0000
     atom:  209    charge:    1.9097    magn:    0.0001    constr:    0.0000
     atom:  210    charge:    1.9070    magn:   -0.0001    constr:    0.0000
     atom:  211    charge:    1.9131    magn:    0.0000    constr:    0.0000
     atom:  212    charge:    1.9115    magn:   -0.0000    constr:    0.0000
     atom:  213    charge:    1.9104    magn:   -0.0000    constr:    0.0000
     atom:  214    charge:    1.9125    magn:   -0.0000    constr:    0.0000
     atom:  215    charge:    1.9046    magn:    0.0001    constr:    0.0000
     atom:  216    charge:    1.9105    magn:   -0.0000    constr:    0.0000
     atom:  217    charge:    1.9095    magn:   -0.0007    constr:    0.0000
     atom:  218    charge:    1.9112    magn:    0.0000    constr:    0.0000
     atom:  219    charge:    1.9120    magn:    0.0000    constr:    0.0000
     atom:  220    charge:    1.9096    magn:   -0.0000    constr:    0.0000
     atom:  221    charge:    1.9120    magn:   -0.0000    constr:    0.0000
     atom:  222    charge:    1.9116    magn:   -0.0000    constr:    0.0000
     atom:  223    charge:    1.9136    magn:    0.0000    constr:    0.0000
     atom:  224    charge:    1.9108    magn:    0.0000    constr:    0.0000
     atom:  225    charge:    1.9047    magn:    0.0001    constr:    0.0000
     atom:  226    charge:    1.9136    magn:    0.0000    constr:    0.0000
     atom:  227    charge:    1.9063    magn:   -0.0000    constr:    0.0000
     atom:  228    charge:    1.9066    magn:    0.0000    constr:    0.0000
     atom:  229    charge:    1.9084    magn:   -0.0000    constr:    0.0000
     atom:  230    charge:    1.9084    magn:   -0.0000    constr:    0.0000
     atom:  231    charge:    1.9074    magn:   -0.0000    constr:    0.0000
     atom:  232    charge:    1.9066    magn:   -0.0000    constr:    0.0000
     atom:  233    charge:    1.9053    magn:    0.0000    constr:    0.0000
     atom:  234    charge:    1.9069    magn:   -0.0000    constr:    0.0000
     atom:  235    charge:    1.9087    magn:   -0.0000    constr:    0.0000
     atom:  236    charge:    1.9093    magn:   -0.0000    constr:    0.0000
     atom:  237    charge:    1.9083    magn:   -0.0000    constr:    0.0000
     atom:  238    charge:    1.9080    magn:    0.0000    constr:    0.0000
     atom:  239    charge:    1.9072    magn:    0.0005    constr:    0.0000
     atom:  240    charge:    1.9104    magn:    0.0000    constr:    0.0000
     atom:  241    charge:    1.9068    magn:   -0.0002    constr:    0.0000
     atom:  242    charge:    1.9093    magn:    0.0000    constr:    0.0000
     atom:  243    charge:    1.9043    magn:   -0.0000    constr:    0.0000
     atom:  244    charge:    1.9057    magn:   -0.0000    constr:    0.0000
     atom:  245    charge:    1.9059    magn:    0.0000    constr:    0.0000
     atom:  246    charge:    1.9082    magn:   -0.0000    constr:    0.0000
     atom:  247    charge:    1.9075    magn:   -0.0000    constr:    0.0000
     atom:  248    charge:    1.9074    magn:    0.0000    constr:    0.0000
     atom:  249    charge:    1.9068    magn:    0.0000    constr:    0.0000
     atom:  250    charge:    1.9079    magn:    0.0000    constr:    0.0000
     atom:  251    charge:    1.9077    magn:   -0.0000    constr:    0.0000
     atom:  252    charge:    1.9098    magn:   -0.0000    constr:    0.0000
     atom:  253    charge:    1.9078    magn:    0.0000    constr:    0.0000
     atom:  254    charge:    1.9082    magn:   -0.0000    constr:    0.0000
     atom:  255    charge:    1.9079    magn:   -0.0004    constr:    0.0000
     atom:  256    charge:    1.9067    magn:    0.0000    constr:    0.0000
     atom:  257    charge:    1.9065    magn:    0.0000    constr:    0.0000
     atom:  258    charge:    1.9068    magn:   -0.0000    constr:    0.0000
     atom:  259    charge:    1.9062    magn:   -0.0000    constr:    0.0000
     atom:  260    charge:    1.9049    magn:   -0.0000    constr:    0.0000
     atom:  261    charge:    1.9070    magn:   -0.0000    constr:    0.0000
     atom:  262    charge:    1.9061    magn:    0.0000    constr:    0.0000
     atom:  263    charge:    1.9050    magn:    0.0000    constr:    0.0000
     atom:  264    charge:    1.9096    magn:   -0.0001    constr:    0.0000
     atom:  265    charge:    1.8984    magn:    0.0071    constr:    0.0000
     atom:  266    charge:    1.9118    magn:   -0.0000    constr:    0.0000
     atom:  267    charge:    1.9053    magn:   -0.0000    constr:    0.0000
     atom:  268    charge:    1.9058    magn:    0.0000    constr:    0.0000
     atom:  269    charge:    1.9060    magn:   -0.0000    constr:    0.0000
     atom:  270    charge:    1.9075    magn:   -0.0000    constr:    0.0000
     atom:  271    charge:    1.9084    magn:    0.0000    constr:    0.0000
     atom:  272    charge:    1.9067    magn:   -0.0000    constr:    0.0000
     atom:  273    charge:    1.9061    magn:    0.0000    constr:    0.0000
     atom:  274    charge:    1.9091    magn:   -0.0000    constr:    0.0000
     atom:  275    charge:    1.9076    magn:    0.0000    constr:    0.0000
     atom:  276    charge:    1.9061    magn:   -0.0000    constr:    0.0000
     atom:  277    charge:    1.9060    magn:   -0.0000    constr:    0.0000
     atom:  278    charge:    1.9068    magn:   -0.0000    constr:    0.0000
     atom:  279    charge:    1.9067    magn:   -0.0001    constr:    0.0000
     atom:  280    charge:    1.9077    magn:    0.0000    constr:    0.0000
     atom:  281    charge:    1.9094    magn:   -0.0001    constr:    0.0000
     atom:  282    charge:    1.9090    magn:   -0.0000    constr:    0.0000
     atom:  283    charge:    1.9073    magn:   -0.0000    constr:    0.0000
     atom:  284    charge:    1.9088    magn:    0.0000    constr:    0.0000
     atom:  285    charge:    1.9080    magn:    0.0000    constr:    0.0000
     atom:  286    charge:    1.9071    magn:   -0.0000    constr:    0.0000
     atom:  287    charge:    1.9058    magn:   -0.0000    constr:    0.0000
     atom:  288    charge:    1.9077    magn:   -0.0000    constr:    0.0000
     atom:  289    charge:    1.9089    magn:    0.0000    constr:    0.0000
     atom:  290    charge:    1.9059    magn:   -0.0000    constr:    0.0000
     atom:  291    charge:    1.9105    magn:    0.0000    constr:    0.0000
     atom:  292    charge:    1.9070    magn:   -0.0000    constr:    0.0000
     atom:  293    charge:    1.9062    magn:    0.0000    constr:    0.0000
     atom:  294    charge:    1.9063    magn:    0.0000    constr:    0.0000
     atom:  295    charge:    1.9051    magn:    0.0001    constr:    0.0000
     atom:  296    charge:    1.9085    magn:    0.0001    constr:    0.0000
     atom:  297    charge:    1.9076    magn:    0.0005    constr:    0.0000
     atom:  298    charge:    1.9086    magn:    0.0000    constr:    0.0000
     atom:  299    charge:    1.9063    magn:    0.0000    constr:    0.0000
     atom:  300    charge:    1.9067    magn:   -0.0000    constr:    0.0000
     atom:  301    charge:    1.9068    magn:   -0.0000    constr:    0.0000
     atom:  302    charge:    1.9066    magn:   -0.0000    constr:    0.0000
     atom:  303    charge:    1.9091    magn:    0.0000    constr:    0.0000
     atom:  304    charge:    1.9096    magn:   -0.0000    constr:    0.0000
     atom:  305    charge:    1.9092    magn:    0.0111    constr:    0.0000
     atom:  306    charge:    1.9071    magn:   -0.0000    constr:    0.0000
     atom:  307    charge:    1.9071    magn:   -0.0000    constr:    0.0000
     atom:  308    charge:    1.9078    magn:    0.0000    constr:    0.0000
     atom:  309    charge:    1.9054    magn:    0.0000    constr:    0.0000
     atom:  310    charge:    1.9061    magn:    0.0000    constr:    0.0000
     atom:  311    charge:    1.9103    magn:    0.0000    constr:    0.0000
     atom:  312    charge:    1.9095    magn:   -0.0000    constr:    0.0000
     atom:  313    charge:    1.9062    magn:    0.0000    constr:    0.0000
     atom:  314    charge:    1.9057    magn:   -0.0000    constr:    0.0000
     atom:  315    charge:    1.9040    magn:    0.0000    constr:    0.0000
     atom:  316    charge:    1.9080    magn:    0.0000    constr:    0.0000
     atom:  317    charge:    1.9096    magn:   -0.0000    constr:    0.0000
     atom:  318    charge:    1.9079    magn:    0.0000    constr:    0.0000
     atom:  319    charge:    1.9023    magn:    0.0007    constr:    0.0000
     atom:  320    charge:    1.9089    magn:   -0.0000    constr:    0.0000
     atom:  321    charge:    1.9025    magn:    0.0331    constr:    0.0000
     atom:  322    charge:    1.8953    magn:   -0.0000    constr:    0.0000
     atom:  323    charge:    1.8972    magn:    0.0000    constr:    0.0000
     atom:  324    charge:    1.8957    magn:    0.0000    constr:    0.0000
     atom:  325    charge:    1.8966    magn:    0.0000    constr:    0.0000
     atom:  326    charge:    1.8952    magn:   -0.0000    constr:    0.0000
     atom:  327    charge:    1.8964    magn:    0.0000    constr:    0.0000
     atom:  328    charge:    1.8957    magn:    0.0000    constr:    0.0000
     atom:  329    charge:    1.8993    magn:    0.0200    constr:    0.0000
     atom:  330    charge:    1.8959    magn:    0.0000    constr:    0.0000
     atom:  331    charge:    1.8981    magn:   -0.0000    constr:    0.0000
     atom:  332    charge:    1.8970    magn:    0.0000    constr:    0.0000
     atom:  333    charge:    1.8933    magn:    0.0000    constr:    0.0000
     atom:  334    charge:    1.8957    magn:   -0.0000    constr:    0.0000
     atom:  335    charge:    1.8957    magn:    0.0000    constr:    0.0000
     atom:  336    charge:    1.8961    magn:    0.0000    constr:    0.0000
     atom:  337    charge:    0.3803    magn:    0.0030    constr:    0.0000
     atom:  338    charge:    0.4076    magn:   -0.0000    constr:    0.0000
     atom:  339    charge:    0.4014    magn:   -0.0000    constr:    0.0000
     atom:  340    charge:    0.4041    magn:   -0.0000    constr:    0.0000
     atom:  341    charge:    0.4012    magn:   -0.0000    constr:    0.0000
     atom:  342    charge:    0.4028    magn:   -0.0000    constr:    0.0000
     atom:  343    charge:    0.4020    magn:   -0.0000    constr:    0.0000
     atom:  344    charge:    0.4018    magn:   -0.0000    constr:    0.0000
     atom:  345    charge:    0.3684    magn:    0.0043    constr:    0.0000
     atom:  346    charge:    0.4010    magn:    0.0000    constr:    0.0000
     atom:  347    charge:    0.4026    magn:    0.0000    constr:    0.0000
     atom:  348    charge:    0.4020    magn:   -0.0000    constr:    0.0000
     atom:  349    charge:    0.4028    magn:   -0.0000    constr:    0.0000
     atom:  350    charge:    0.4024    magn:   -0.0000    constr:    0.0000
     atom:  351    charge:    0.4031    magn:   -0.0000    constr:    0.0000
     atom:  352    charge:    0.4024    magn:   -0.0000    constr:    0.0000
     atom:  353    charge:   12.4741    magn:    2.4705    constr:    0.0000
[truncated: 123,141 more chars]
