# Supplementary material for: Iron in Hydroxyapatite: Interstitial or Substitution Sites?
Source: Nanomaterials (Basel). 2021 Nov 5;11(11):2978. doi: 10.3390/nano11112978 (PMC8625999; doi:10.3390/nano11112978)
Supplement: Supplementary file 1 [file nanomaterials-11-02978-s001.zip › supplement/QE_example/pw.in]

&CONTROL
   tstress          = .false.
   tprnfor          = .false.
   pseudo_dir       = './'
   outdir           = './scratch/'
   verbosity        = 'high'
   calculation      = 'scf'
/
&SYSTEM
   nbnd             = 1200
   starting_magnetization(1) = 1
   ecutwfc          = 60
   ecutrho          = 360
   ecutfock         = 120
   occupations      = 'smearing'
   degauss          = 0.002
   smearing         = 'gaussian'
   nspin            = 2
   input_dft        = 'hse'
   exxdiv_treatment = 'gygi-baldereschi'
   x_gamma_extrapolation = .true.
   nqx1             = 1
   nqx2             = 1
   nqx3             = 1
   ntyp             = 5
   nat              = 353
   ibrav            = 0
   tot_charge       = 3.0
/

&ELECTRONS
   diagonalization  = 'david'
   mixing_beta      = 0.3
   scf_must_converge = .true.
/
&IONS
!   ion_dynamics   = 'bfgs'
/
&CELL
/

ATOMIC_SPECIES
Fe 55.845 Fe.pbe-sp-van-oncv.UPF
Ca 40.078 Ca_ONCV_PBE-1.0.upf
P  30.973761998 P_ONCV_PBE-1.1.upf
O  15.999 O_ONCV_PBE-1.0.upf
H   1.008 H_ONCV_PBE-1.0.upf

K_POINTS gamma

CELL_PARAMETERS angstrom
18.96247946217951 0.00000000000000 0.00000000000000
0.00000000000000 16.42198127623401 0.00000000000000
0.00000000000000 0.00000000000000 13.71728698062550

ATOMIC_POSITIONS angstrom
Fe       0.886011188   0.907544706   4.520428176
Ca      -0.011330535  10.933349627   0.006647355
Ca      -0.053163432  10.877722677   6.888097496
Ca       4.745557425   2.758963745   0.002626764
Ca       4.935917528   2.798593701   6.932734268
Ca       9.481595389  10.962805507   0.008784820
Ca       9.509192886  10.941818749   6.878527973
Ca      14.160970296   2.769306240   0.003316133
Ca      14.058811382   2.745705262   6.898230916
Ca      -0.072897811   5.571454271   6.875160787
Ca       0.002239593   5.579313385  13.663222035
Ca       4.917307335  13.489482866   6.916631173
Ca       4.894208457  13.619826496  13.658343168
Ca       9.499360303   5.484066278   6.860112410
Ca       9.507532492   5.464789043  13.708926883
Ca      14.253648540  13.666979135   6.884880397
Ca      14.264602123  13.689859089  13.724298914
Ca      -0.076054520   5.508600615   3.384795627
Ca       0.021899541   5.459059145  10.290954602
Ca       4.812064927  13.565144429   3.389215604
Ca       4.719365462  13.704192977  10.308291538
Ca       9.468012676   5.514068328   3.431052289
Ca       9.475397746   5.492186861  10.309918927
Ca      14.092662816  13.672366850   3.467609618
Ca      14.174346295  13.693366776  10.321362037
Ca       0.075610105  10.906077273   3.421665121
Ca       0.077138797  10.953808545  10.286187382
Ca       4.881529278   2.781136015   3.409156880
Ca       4.761403750   2.705408731  10.296435110
Ca       9.549320637  10.924451556   3.419017149
Ca       9.523187653  10.931262133  10.289303882
Ca      14.092229066   2.727728421   3.432676070
Ca      14.233018812   2.777617616  10.286505799
Ca       1.281072638  14.166109476   1.764282634
Ca       1.166924151  14.307179527   8.613620637
Ca       5.921718551   6.154023053   1.719737691
Ca       5.921856011   6.152162738   8.598407449
Ca      10.632104279  14.363133936   1.719413662
Ca      10.659935700  14.356680224   8.601292251
Ca      15.392385221   6.169790590   1.682612923
Ca      15.376131855   6.176521636   8.599146653
Ca       3.577473211  10.228215898   5.163155604
Ca       3.599947406  10.258615876  12.002662650
Ca       8.389663325   2.067713563   5.146525462
Ca       8.323002865   2.073257492  11.992668893
Ca      13.064882985  10.282778576   5.153842526
Ca      13.060765996  10.280847971  12.011818434
Ca      17.458811914   2.350686145   5.204198579
Ca      17.752668845   2.065182604  12.009113366
Ca       3.527835344   6.166058501   5.159967286
Ca       3.543844663   6.166063721  11.996332769
Ca       8.329953755  14.337120764   5.151313035
Ca       8.307572189  14.372673683  12.003876118
Ca      12.966214675   6.253491126   5.149146936
Ca      13.016227896   6.188752016  12.001764186
Ca      17.660210743  14.202383063   5.181589290
Ca      17.774275788  14.369166702  11.972690538
Ca       1.252887570   2.049038553   1.522720882
Ca       1.149360783   2.012511165   8.603376401
Ca       5.994231765  10.167436886   1.717861371
Ca       5.973298472  10.205399898   8.593773353
Ca      10.659950787   2.041138464   1.710845531
Ca      10.687095382   2.045431627   8.599890894
Ca      15.441664858  10.338401335   1.742690318
Ca      15.423900674  10.268293496   8.617509270
Ca       2.407033007   8.211985477   1.714899378
Ca       2.382325246   8.206814465   8.586658290
Ca       7.089099040  -0.002944293   1.677189919
Ca       7.116612650  -0.003874426   8.582110263
Ca      11.858524004   8.228535743   1.704466677
Ca      11.838625800   8.241913765   8.578407257
Ca      16.382745942   0.174657851   1.676573861
Ca      16.549612645   0.020522909   8.573116337
Ca       3.078330974  15.823446835   5.291334974
Ca       2.365775905  16.392569493  12.041058384
Ca       7.147591976   8.193983931   5.157844575
Ca       7.138851021   8.181429224  12.010403085
Ca      11.828054484  16.399049300   5.176563393
Ca      11.841130327  16.416095654  12.014199137
Ca      16.552108031   8.185035788   5.156305695
Ca      16.587288158   8.219392819  12.011634121
P        3.595661099  16.193643290   1.749729281
P        3.622716895  16.189942502   8.609409102
P        8.382603678   7.970381054   1.731660590
P        8.383631499   7.965276316   8.592141605
P       13.095826271  16.170982788   1.742059517
P       13.105172332  16.179241233   8.602051672
P       17.877129191   7.968191157   1.736778395
P       17.867255034   7.962228468   8.608887827
P        1.084825295   8.439789625   5.146453054
P        1.115093656   8.476365987  12.003628025
P        5.855392436   0.295543374   5.166426148
P        5.859374783   0.243730903  12.009942423
P       10.591289767   8.473432335   5.153159457
P       10.591934271   8.472662349  12.023760210
P       15.329298347   0.238907782   5.137917279
P       15.282286862   0.272820038  11.984165312
P        1.626688830  13.044672504   5.214853353
P        1.644304592  13.174402715  12.062137560
P        6.351161237   4.927701915   5.161072872
P        6.337750461   4.932799627  12.029752191
P       11.094997731  13.153744444   5.186125872
P       11.093614400  13.144807443  12.041865523
P       15.726065730   5.012470056   5.167099765
P       15.823748117   4.955806187  12.015916222
P        3.186766643  11.448744486   1.715973436
P        3.160254923  11.483234888   8.571263215
P        7.888493062   3.272047002   1.707430862
P        7.911608962   3.280928945   8.597066127
P       12.643871368  11.528969931   1.713087678
P       12.636309239  11.497028879   8.588103163
P       17.314532676   3.240047856   1.752298652
P       17.335119229   3.285714649   8.579652408
P        2.671284003   5.139305029   1.724697304
P        2.712468208   5.149980243   8.561473743
P        7.450645351  13.366422207   1.747843423
P        7.473387493  13.372931863   8.611126431
P       12.171261878   5.196815259   1.732874251
P       12.165436481   5.203285041   8.591004594
P       17.074510069  13.543148288   1.734650647
P       16.932725342  13.392554964   8.608395352
P        1.933463972   3.101506541   5.097075489
P        2.032288265   3.031509568  11.970896568
P        6.841044267  11.221875202   5.137121174
P        6.795996245  11.212760252  11.991663632
P       11.483577481   3.056288282   5.150859335
P       11.515163875   3.043469953  12.019527243
P       16.252658807  11.212347424   5.158280490
P       16.298727398  11.273795003  12.029122011
O        3.840423896   1.295659128   1.859545386
O        3.832252473   1.306022742   8.545977014
O        8.622753348   9.499193894   1.751034219
O        8.622557260   9.493050712   8.608441358
O       13.364951168   1.271135717   1.749128954
O       13.335512493   1.287869920   8.626478180
O       18.076052025   9.501482864   1.784606601
O       18.094202288   9.490437260   8.624597898
O        0.838642018   6.914454517   5.143032354
O        0.898301291   6.943936487  11.990665130
O        5.404362267  15.221740001   5.195309042
O        5.677777504  15.128481845  11.989574873
O       10.363691309   6.942199155   5.161482157
O       10.350412650   6.945494772  12.028417890
O       15.180246896  15.121238081   5.093267705
O       15.059445557  15.167686238  12.002594559
O        3.108721491  13.526341725   5.262446135
O        3.076535540  13.768689320  12.102384523
O        7.748327453   5.573709765   5.168253579
O        7.771172256   5.510396208  12.052991614
O       12.529906541  13.734095310   5.227798038
O       12.532202641  13.710928474  12.074769262
O       17.236546649   5.355825208   5.180088015
O       17.264245816   5.522890995  12.004928023
O        1.718717508  10.964269201   1.732567891
O        1.718017442  10.927491673   8.545807719
O        6.445727155   2.699044307   1.697199410
O        6.477024206   2.694058712   8.626610116
O       11.228599093  10.915405902   1.706087270
O       11.206446197  10.910497338   8.589613018
O       15.861641343   2.706815144   1.784023141
O       15.899781626   2.716158372   8.555452844
O        3.859683066   4.149399038   1.751914072
O        3.937089305   4.205279197   8.601299958
O        8.702701750  12.467849578   1.781941614
O        8.704338565  12.446305862   8.606190646
O       13.387697395   4.239133307   1.748724711
O       13.379750725   4.242209845   8.593955595
O       18.242022022  12.526121663   1.715347764
O       18.153216364  12.440341679   8.602492243
O        0.827505207   4.121476583   5.174335509
O        0.792847019   3.956810861  12.041348317
O        5.659270492  12.221382271   5.127262927
O        5.565551823  12.157155800  11.981331617
O       10.231759549   3.963390799   5.152914261
O       10.305606527   4.004672203  12.034764319
O       15.104107916  12.245426718   5.183613470
O       15.114884753  12.266111443  12.046081435
O        0.280515616   7.217659396   1.674660248
O        0.262523927   7.193000971   8.613552468
O        4.911398189  15.446470945   1.417256457
O        4.963370604  15.418007659   8.453424471
O        9.730770595   7.198389949   1.656116098
O        9.732403970   7.192067014   8.531078127
O       14.454888903  15.395209243   1.700093624
O       14.462015179  15.411993149   8.532102886
O        4.533906690   1.146453666   5.182759431
O        4.485375758   0.982852518  12.060939917
O        9.237413717   9.237965366   5.120452581
O        9.238622397   9.244991653  12.016285032
O       13.954219257   0.962027231   5.191140567
O       13.936327521   1.049960234  11.962125854
O       18.695172576   9.212264452   5.117484614
O       18.719494929   9.238222835  11.972315547
O        1.589664107  11.497591894   5.215082452
O        1.668095522  11.618372977  12.052362162
O        6.439187415   3.368970424   5.137069020
O        6.353980061   3.373559867  11.981778313
O       11.125066646  11.599779210   5.126193071
O       11.105478864  11.587427733  12.002241765
O       15.563483466   3.453528749   5.158623630
O       15.841807650   3.396121170  12.036766086
O        3.232488833  13.009239652   1.583665978
O        3.160646141  13.045677742   8.547178093
O        7.865935806   4.828879853   1.697083432
O        7.869870524   4.835685669   8.543609460
O       12.597137123  13.086124018   1.675034491
O       12.609866959  13.055298512   8.554319836
O       17.339706095   4.765468445   1.462426873
O       17.333668127   4.841457824   8.567604636
O        1.315305236   4.372912906   1.586407023
O        1.385291232   4.336504561   8.426643665
O        6.140268916  12.524480002   1.678458719
O        6.147145318  12.553753949   8.688723180
O       10.833235805   4.397797599   1.728707534
O       10.829632185   4.402777536   8.577224815
O       15.728044437  12.793316205   1.936413754
O       15.591431252  12.608826090   8.643724123
O        3.325689703   3.651993661   5.310554410
O        3.364772499   3.828000126  11.948905537
O        8.190973996  11.994487509   5.088624052
O        8.121142625  12.029087733  11.946950976
O       12.793120626   3.890432716   5.109292732
O       12.856249014   3.836033404  11.955297297
O       17.624132983  11.952241040   5.019721321
O       17.658965736  12.033017920  11.930254361
O        2.473472596  15.946682600   0.698689562
O        2.657885741  15.788966775   7.459755756
O        7.497000287   7.569172966   0.524434340
O        7.522428563   7.552766208   7.369594309
O       12.252623029  15.764366664   0.515796815
O       12.250708567  15.769980762   7.378929319
O       17.056892612   7.546333346   0.493768807
O       17.101428959   7.504516946   7.336660904
O        1.867591135   8.884547434   6.405636036
O        1.872724716   8.936237174  13.271589733
O        6.679189853   0.701970632   6.398435839
O        6.677311924   0.713935755  13.235297035
O       11.356342853   8.951274187   6.409283529
O       11.383184196   8.942279413  13.269150097
O       16.149738651   0.702938574   6.372567418
O       16.048366061   0.752606882  13.242966209
O        0.915833227  13.553600859   3.942568113
O        0.877359511  13.644871455  10.799483869
O        5.508100752   5.336691561   3.918611525
O        5.548903953   5.440348696  10.795280660
O       10.324426957  13.675847011   3.945968563
O       10.319446685  13.654145925  10.800540974
O       15.026931199   5.578889877   3.916970092
O       15.030826845   5.403945382  10.762564007
O        3.934522174  11.110939858   3.028594591
O        3.928244508  11.041660336   9.835068148
O        8.662321408   2.822615046   2.967461798
O        8.709497327   2.875617605   9.854616103
O       13.440375553  11.153517026   2.990870476
O       13.427528249  11.086192494   9.855429084
O       18.057350762   3.048385620   3.097536005
O       18.139672532   2.836564654   9.827392532
O        2.787108296   6.124107578   0.534036006
O        2.795727634   6.124793274   7.358300386
O        7.462190004  14.302218588   0.509936996
O        7.388351547  14.230938110   7.312667632
O       12.196482905   6.108112996   0.480056502
O       12.176565040   6.123662634   7.344968461
O       16.978146359  14.400904539   0.448322473
O       16.906071684  14.279990858   7.333008301
O        1.559720236   1.830394583   6.012357527
O        2.106967558   2.104772865  13.210393189
O        6.846861973  10.359757057   6.420582507
O        6.841341940  10.340988021  13.269160767
O       11.561684394   2.166514309   6.419614289
O       11.582805590   2.165982579  13.297044528
O       16.342369976  10.377505638   6.457413678
O       16.374219006  10.429530545  13.329098102
O        1.913702969   8.886207881   3.909535127
O        1.939079025   8.933004983  10.771775207
O        6.644779399   0.653570981   3.896156871
O        6.602778956   0.729416036  10.738840071
O       11.417958925   8.912520226   3.914096134
O       11.401728697   8.917493860  10.777346394
O       16.091289136   0.779377316   3.897707189
O       16.117890651   0.718922684  10.756481743
O        3.072725686  15.558796326   3.069956450
O        2.961239491  15.703918606   9.917001769
O        7.648796235   7.470957402   3.002921106
O        7.637213827   7.471184924   9.855988329
O       12.356487151  15.691321988   3.012658603
O       12.370393566  15.679876595   9.869276306
O       17.147545968   7.418443627   2.992654451
O       17.059258125   7.494739264   9.838742653
O        3.971062385  10.828304825   0.540456575
O        3.984091975  11.009058999   7.338315711
O        8.685711273   2.786073910   0.474098182
O        8.686347200   2.772050730   7.358115070
O       13.487543955  11.072380922   0.492356527
O       13.444815732  11.017089565   7.353982225
O       18.098102028   2.431073576   0.668077567
O       18.136820288   2.797630751   7.338952944
O        0.809758495  13.562674842   6.421158687
O        0.817577048  13.634556183  13.287081168
O        5.521613962   5.294929329   6.417888388
O        5.524731274   5.325483229  13.292013896
O       10.275929866  13.556690717   6.435743047
O       10.270998573  13.556555432  13.289110375
O       14.989044001   5.526536907   6.413625039
O       15.014444149   5.418607819  13.250717971
O        1.865126232   2.277820924   3.727419514
O        1.990984963   2.101459872  10.735675793
O        6.762800799  10.270200803   3.922342376
O        6.763114505  10.254305874  10.778210748
O       11.488488144   2.100058409   3.926020226
O       11.448027041   2.087424186  10.804465144
O       16.104979057  10.231834612   3.973657131
O       16.190392816  10.296611267  10.835252340
O        2.587704241   5.962731071   3.033165025
O        2.596687317   6.010400114   9.844382893
O        7.310321960  14.264332216   3.011453496
O        7.477645785  14.348738124   9.810112020
O       12.145545677   6.123831218   2.971990965
O       12.152592664   6.115051705   9.840280968
O       17.325337764  14.598278496   2.874942526
O       16.959498678  14.350891024   9.820983320
O       -0.065086764  -0.205933898   5.534361103
O       -0.015305704   0.024045327  12.192639084
O        4.755131191   8.168520616   5.391777447
O        4.754931031   8.193454357  12.243169984
O        9.478029886  -0.014743066   5.416710948
O        9.480622607   0.006266187  12.249811883
O       14.207754164   8.258976972   5.455358298
O       14.235432003   8.239793590  12.277112843
O        0.239580707   0.219845860   2.962962396
O       -0.020529635  -0.021620144   8.762615810
O        4.738044497   8.169373619   2.092601870
O        4.735430793   8.185840855   8.870141376
O        9.444997583  -0.021078301   1.982582002
O        9.476713414   0.002527610   8.808944189
O       14.254177048   8.262484316   1.930984434
O       14.213130280   8.234576375   8.819045961
H        0.058207367  -0.050238897   6.495058788
H       -0.043566040  -0.053441820  13.159344382
H        4.770071311   8.160604798   6.364462767
H        4.756793439   8.202923854  13.214806298
H        9.458168693  -0.008157069   6.389605640
H        9.450195348   0.013433246  13.221670176
H       14.192662639   8.222710621   6.426956377
H       14.220233392   8.215477070  13.249547237
H       -0.403919229  -0.526895344   3.090121756
H       -0.076279626  -0.051346764   9.733809675
H        4.765713593   8.182796441   3.064200175
H        4.750152853   8.211651304   9.842512170
H        9.440590324   0.000117530   2.954527802
H        9.467089592  -0.014523218   9.781597772
H       14.252017604   8.237821072   2.903124640
H       14.200245944   8.232615636   9.791728138
