# Supplementary material for: Iron in Hydroxyapatite: Interstitial or Substitution Sites?
Source: Nanomaterials (Basel). 2021 Nov 5;11(11):2978. doi: 10.3390/nano11112978 (PMC8625999; doi:10.3390/nano11112978)
Supplement: Supplementary file 1 [file nanomaterials-11-02978-s001.zip › supplement/QE_example/Ca_ONCV_PBE-1.0.upf]

<UPF version="2.0.1">
  <PP_INFO>

 This pseudopotential file has been produced using the code
 ONCVPSP  (Optimized Norm-Conservinng Vanderbilt PSeudopotential)
 scalar-relativistic version 2.1.1, 03/26/2014 by D. R. Hamann
 The code is available through a link at URL www.mat-simresearch.com.
 Documentation with the package provides a full discription of the
 input data below.


 While it is not required under the terms of the GNU GPL, it is
 suggested that you cite D. R. Hamann, Phys. Rev. B 88, 085117 (2013)
 in any publication using these pseudopotentials.


 Copyright 2015 The Regents of the University of California
 
 This work is licensed under the Creative Commons Attribution-ShareAlike 
 4.0 International License. To view a copy of this license, visit 
 http://creativecommons.org/licenses/by-sa/4.0/ or send a letter to 
 Creative Commons, PO Box 1866, Mountain View, CA 94042, USA.
 
 This pseudopotential is part of the Schlipf-Gygi norm-conserving 
 pseudopotential library. Its construction parameters were tuned to 
 reproduce materials of a training set with very high accuracy and 
 should be suitable as a general purpose pseudopotential to treat a 
 variety of different compounds. For details of the construction and 
 testing of the pseudopotential please refer to:
 
 M. Schlipf, F. Gygi, Comp. Phys. Comm. 196, 36 (2015)
 http://dx.doi.org/10.1016/j.cpc.2015.05.011
 
 We kindly ask that you include this reference in all publications 
 associated to this pseudopotential.


    <PP_INPUTFILE>
# ATOM AND REFERENCE CONFIGURATION
# atsym  z    nc    nv    iexc   psfile
  Ca 20.00     3     3     4      upf
#
#   n    l    f        energy (Ha)
    1    0    2.00
    2    0    2.00
    2    1    6.00
    3    0    2.00
    3    1    6.00
    4    0    2.00
#
# PSEUDOPOTENTIAL AND OPTIMIZATION
# lmax
    2
#
#   l,   rc,     ep,   ncon, nbas, qcut
    0   2.24135  -1.73059    5    8   6.36134
    1   2.46578  -1.02928    5    8   6.21675
    2   2.40765  -0.00765    5    8   7.67342
#
# LOCAL POTENTIAL
# lloc, lpopt,  rc(5),   dvloc0
    4    5   2.11158      0.00000
#
# VANDERBILT-KLEINMAN-BYLANDER PROJECTORs
# l, nproj, debl
    0    2   1.59218
    1    2   1.25004
    2    2   1.26452
#
# MODEL CORE CHARGE
# icmod, fcfact
    0   0.00000
#
# LOG DERIVATIVE ANALYSIS
# epsh1, epsh2, depsh
   -5.00    3.00    0.02
#
# OUTPUT GRID
# rlmax, drl
    6.00    0.01
#
# TEST CONFIGURATIONS
# ncnf
    0
# nvcnf
#   n    l    f
    </PP_INPUTFILE>
  </PP_INFO>
  <!--                               -->
  <!-- END OF HUMAN READABLE SECTION -->
  <!--                               -->
    <PP_HEADER
       generated="Generated using ONCVPSP code by D. R. Hamann"
       author="Martin Schlipf and Francois Gygi"
       date="150105"
       comment=""
       element="Ca"
       pseudo_type="NC"
       relativistic="scalar"
       is_ultrasoft="F"
       is_paw="F"
       is_coulomb="F"
       has_so="F"
       has_wfc="F"
       has_gipaw="F"
       core_correction="F"
       functional="PBE"
       z_valence="   10.00"
       total_psenergy="  -3.68044960115E+01"
       rho_cutoff="   6.01000000000E+00"
       l_max="2"
       l_local="-1"
       mesh_size="   602"
       number_of_wfc="0"
       number_of_proj="6"/>
 <PP_MESH>
   <PP_R type="real"  size=" 602" columns="8">
    0.0000    0.0100    0.0200    0.0300    0.0400    0.0500    0.0600    0.0700
    0.0800    0.0900    0.1000    0.1100    0.1200    0.1300    0.1400    0.1500
    0.1600    0.1700    0.1800    0.1900    0.2000    0.2100    0.2200    0.2300
    0.2400    0.2500    0.2600    0.2700    0.2800    0.2900    0.3000    0.3100
    0.3200    0.3300    0.3400    0.3500    0.3600    0.3700    0.3800    0.3900
    0.4000    0.4100    0.4200    0.4300    0.4400    0.4500    0.4600    0.4700
    0.4800    0.4900    0.5000    0.5100    0.5200    0.5300    0.5400    0.5500
    0.5600    0.5700    0.5800    0.5900    0.6000    0.6100    0.6200    0.6300
    0.6400    0.6500    0.6600    0.6700    0.6800    0.6900    0.7000    0.7100
    0.7200    0.7300    0.7400    0.7500    0.7600    0.7700    0.7800    0.7900
    0.8000    0.8100    0.8200    0.8300    0.8400    0.8500    0.8600    0.8700
    0.8800    0.8900    0.9000    0.9100    0.9200    0.9300    0.9400    0.9500
    0.9600    0.9700    0.9800    0.9900    1.0000    1.0100    1.0200    1.0300
    1.0400    1.0500    1.0600    1.0700    1.0800    1.0900    1.1000    1.1100
    1.1200    1.1300    1.1400    1.1500    1.1600    1.1700    1.1800    1.1900
    1.2000    1.2100    1.2200    1.2300    1.2400    1.2500    1.2600    1.2700
    1.2800    1.2900    1.3000    1.3100    1.3200    1.3300    1.3400    1.3500
    1.3600    1.3700    1.3800    1.3900    1.4000    1.4100    1.4200    1.4300
    1.4400    1.4500    1.4600    1.4700    1.4800    1.4900    1.5000    1.5100
    1.5200    1.5300    1.5400    1.5500    1.5600    1.5700    1.5800    1.5900
    1.6000    1.6100    1.6200    1.6300    1.6400    1.6500    1.6600    1.6700
    1.6800    1.6900    1.7000    1.7100    1.7200    1.7300    1.7400    1.7500
    1.7600    1.7700    1.7800    1.7900    1.8000    1.8100    1.8200    1.8300
    1.8400    1.8500    1.8600    1.8700    1.8800    1.8900    1.9000    1.9100
    1.9200    1.9300    1.9400    1.9500    1.9600    1.9700    1.9800    1.9900
    2.0000    2.0100    2.0200    2.0300    2.0400    2.0500    2.0600    2.0700
    2.0800    2.0900    2.1000    2.1100    2.1200    2.1300    2.1400    2.1500
    2.1600    2.1700    2.1800    2.1900    2.2000    2.2100    2.2200    2.2300
    2.2400    2.2500    2.2600    2.2700    2.2800    2.2900    2.3000    2.3100
    2.3200    2.3300    2.3400    2.3500    2.3600    2.3700    2.3800    2.3900
    2.4000    2.4100    2.4200    2.4300    2.4400    2.4500    2.4600    2.4700
    2.4800    2.4900    2.5000    2.5100    2.5200    2.5300    2.5400    2.5500
    2.5600    2.5700    2.5800    2.5900    2.6000    2.6100    2.6200    2.6300
    2.6400    2.6500    2.6600    2.6700    2.6800    2.6900    2.7000    2.7100
    2.7200    2.7300    2.7400    2.7500    2.7600    2.7700    2.7800    2.7900
    2.8000    2.8100    2.8200    2.8300    2.8400    2.8500    2.8600    2.8700
    2.8800    2.8900    2.9000    2.9100    2.9200    2.9300    2.9400    2.9500
    2.9600    2.9700    2.9800    2.9900    3.0000    3.0100    3.0200    3.0300
    3.0400    3.0500    3.0600    3.0700    3.0800    3.0900    3.1000    3.1100
    3.1200    3.1300    3.1400    3.1500    3.1600    3.1700    3.1800    3.1900
    3.2000    3.2100    3.2200    3.2300    3.2400    3.2500    3.2600    3.2700
    3.2800    3.2900    3.3000    3.3100    3.3200    3.3300    3.3400    3.3500
    3.3600    3.3700    3.3800    3.3900    3.4000    3.4100    3.4200    3.4300
    3.4400    3.4500    3.4600    3.4700    3.4800    3.4900    3.5000    3.5100
    3.5200    3.5300    3.5400    3.5500    3.5600    3.5700    3.5800    3.5900
    3.6000    3.6100    3.6200    3.6300    3.6400    3.6500    3.6600    3.6700
    3.6800    3.6900    3.7000    3.7100    3.7200    3.7300    3.7400    3.7500
    3.7600    3.7700    3.7800    3.7900    3.8000    3.8100    3.8200    3.8300
    3.8400    3.8500    3.8600    3.8700    3.8800    3.8900    3.9000    3.9100
    3.9200    3.9300    3.9400    3.9500    3.9600    3.9700    3.9800    3.9900
    4.0000    4.0100    4.0200    4.0300    4.0400    4.0500    4.0600    4.0700
    4.0800    4.0900    4.1000    4.1100    4.1200    4.1300    4.1400    4.1500
    4.1600    4.1700    4.1800    4.1900    4.2000    4.2100    4.2200    4.2300
    4.2400    4.2500    4.2600    4.2700    4.2800    4.2900    4.3000    4.3100
    4.3200    4.3300    4.3400    4.3500    4.3600    4.3700    4.3800    4.3900
    4.4000    4.4100    4.4200    4.4300    4.4400    4.4500    4.4600    4.4700
    4.4800    4.4900    4.5000    4.5100    4.5200    4.5300    4.5400    4.5500
    4.5600    4.5700    4.5800    4.5900    4.6000    4.6100    4.6200    4.6300
    4.6400    4.6500    4.6600    4.6700    4.6800    4.6900    4.7000    4.7100
    4.7200    4.7300    4.7400    4.7500    4.7600    4.7700    4.7800    4.7900
    4.8000    4.8100    4.8200    4.8300    4.8400    4.8500    4.8600    4.8700
    4.8800    4.8900    4.9000    4.9100    4.9200    4.9300    4.9400    4.9500
    4.9600    4.9700    4.9800    4.9900    5.0000    5.0100    5.0200    5.0300
    5.0400    5.0500    5.0600    5.0700    5.0800    5.0900    5.1000    5.1100
    5.1200    5.1300    5.1400    5.1500    5.1600    5.1700    5.1800    5.1900
    5.2000    5.2100    5.2200    5.2300    5.2400    5.2500    5.2600    5.2700
    5.2800    5.2900    5.3000    5.3100    5.3200    5.3300    5.3400    5.3500
    5.3600    5.3700    5.3800    5.3900    5.4000    5.4100    5.4200    5.4300
    5.4400    5.4500    5.4600    5.4700    5.4800    5.4900    5.5000    5.5100
    5.5200    5.5300    5.5400    5.5500    5.5600    5.5700    5.5800    5.5900
    5.6000    5.6100    5.6200    5.6300    5.6400    5.6500    5.6600    5.6700
    5.6800    5.6900    5.7000    5.7100    5.7200    5.7300    5.7400    5.7500
    5.7600    5.7700    5.7800    5.7900    5.8000    5.8100    5.8200    5.8300
    5.8400    5.8500    5.8600    5.8700    5.8800    5.8900    5.9000    5.9100
    5.9200    5.9300    5.9400    5.9500    5.9600    5.9700    5.9800    5.9900
    6.0000    6.0100
   </PP_R>
   <PP_RAB type="real"  size=" 602" columns="8">
    0.0100    0.0100    0.0100    0.0100    0.0100    0.0100    0.0100    0.0100
    0.0100    0.0100    0.0100    0.0100    0.0100    0.0100    0.0100    0.0100
    0.0100    0.0100    0.0100    0.0100    0.0100    0.0100    0.0100    0.0100
    0.0100    0.0100    0.0100    0.0100    0.0100    0.0100    0.0100    0.0100
    0.0100    0.0100    0.0100    0.0100    0.0100    0.0100    0.0100    0.0100
    0.0100    0.0100    0.0100    0.0100    0.0100    0.0100    0.0100    0.0100
    0.0100    0.0100    0.0100    0.0100    0.0100    0.0100    0.0100    0.0100
    0.0100    0.0100    0.0100    0.0100    0.0100    0.0100    0.0100    0.0100
    0.0100    0.0100    0.0100    0.0100    0.0100    0.0100    0.0100    0.0100
    0.0100    0.0100    0.0100    0.0100    0.0100    0.0100    0.0100    0.0100
    0.0100    0.0100    0.0100    0.0100    0.0100    0.0100    0.0100    0.0100
    0.0100    0.0100    0.0100    0.0100    0.0100    0.0100    0.0100    0.0100
    0.0100    0.0100    0.0100    0.0100    0.0100    0.0100    0.0100    0.0100
    0.0100    0.0100    0.0100    0.0100    0.0100    0.0100    0.0100    0.0100
    0.0100    0.0100    0.0100    0.0100    0.0100    0.0100    0.0100    0.0100
    0.0100    0.0100    0.0100    0.0100    0.0100    0.0100    0.0100    0.0100
    0.0100    0.0100    0.0100    0.0100    0.0100    0.0100    0.0100    0.0100
    0.0100    0.0100    0.0100    0.0100    0.0100    0.0100    0.0100    0.0100
    0.0100    0.0100    0.0100    0.0100    0.0100    0.0100    0.0100    0.0100
    0.0100    0.0100    0.0100    0.0100    0.0100    0.0100    0.0100    0.0100
    0.0100    0.0100    0.0100    0.0100    0.0100    0.0100    0.0100    0.0100
    0.0100    0.0100    0.0100    0.0100    0.0100    0.0100    0.0100    0.0100
    0.0100    0.0100    0.0100    0.0100    0.0100    0.0100    0.0100    0.0100
    0.0100    0.0100    0.0100    0.0100    0.0100    0.0100    0.0100    0.0100
    0.0100    0.0100    0.0100    0.0100    0.0100    0.0100    0.0100    0.0100
    0.0100    0.0100    0.0100    0.0100    0.0100    0.0100    0.0100    0.0100
    0.0100    0.0100    0.0100    0.0100    0.0100    0.0100    0.0100    0.0100
    0.0100    0.0100    0.0100    0.0100    0.0100    0.0100    0.0100    0.0100
    0.0100    0.0100    0.0100    0.0100    0.0100    0.0100    0.0100    0.0100
    0.0100    0.0100    0.0100    0.0100    0.0100    0.0100    0.0100    0.0100
    0.0100    0.0100    0.0100    0.0100    0.0100    0.0100    0.0100    0.0100
    0.0100    0.0100    0.0100    0.0100    0.0100    0.0100    0.0100    0.0100
    0.0100    0.0100    0.0100    0.0100    0.0100    0.0100    0.0100    0.0100
    0.0100    0.0100    0.0100    0.0100    0.0100    0.0100    0.0100    0.0100
    0.0100    0.0100    0.0100    0.0100    0.0100    0.0100    0.0100    0.0100
    0.0100    0.0100    0.0100    0.0100    0.0100    0.0100    0.0100    0.0100
    0.0100    0.0100    0.0100    0.0100    0.0100    0.0100    0.0100    0.0100
    0.0100    0.0100    0.0100    0.0100    0.0100    0.0100    0.0100    0.0100
    0.0100    0.0100    0.0100    0.0100    0.0100    0.0100    0.0100    0.0100
    0.0100    0.0100    0.0100    0.0100    0.0100    0.0100    0.0100    0.0100
    0.0100    0.0100    0.0100    0.0100    0.0100    0.0100    0.0100    0.0100
    0.0100    0.0100    0.0100    0.0100    0.0100    0.0100    0.0100    0.0100
    0.0100    0.0100    0.0100    0.0100    0.0100    0.0100    0.0100    0.0100
    0.0100    0.0100    0.0100    0.0100    0.0100    0.0100    0.0100    0.0100
    0.0100    0.0100    0.0100    0.0100    0.0100    0.0100    0.0100    0.0100
    0.0100    0.0100    0.0100    0.0100    0.0100    0.0100    0.0100    0.0100
    0.0100    0.0100    0.0100    0.0100    0.0100    0.0100    0.0100    0.0100
    0.0100    0.0100    0.0100    0.0100    0.0100    0.0100    0.0100    0.0100
    0.0100    0.0100    0.0100    0.0100    0.0100    0.0100    0.0100    0.0100
    0.0100    0.0100    0.0100    0.0100    0.0100    0.0100    0.0100    0.0100
    0.0100    0.0100    0.0100    0.0100    0.0100    0.0100    0.0100    0.0100
    0.0100    0.0100    0.0100    0.0100    0.0100    0.0100    0.0100    0.0100
    0.0100    0.0100    0.0100    0.0100    0.0100    0.0100    0.0100    0.0100
    0.0100    0.0100    0.0100    0.0100    0.0100    0.0100    0.0100    0.0100
    0.0100    0.0100    0.0100    0.0100    0.0100    0.0100    0.0100    0.0100
    0.0100    0.0100    0.0100    0.0100    0.0100    0.0100    0.0100    0.0100
    0.0100    0.0100    0.0100    0.0100    0.0100    0.0100    0.0100    0.0100
    0.0100    0.0100    0.0100    0.0100    0.0100    0.0100    0.0100    0.0100
    0.0100    0.0100    0.0100    0.0100    0.0100    0.0100    0.0100    0.0100
    0.0100    0.0100    0.0100    0.0100    0.0100    0.0100    0.0100    0.0100
    0.0100    0.0100    0.0100    0.0100    0.0100    0.0100    0.0100    0.0100
    0.0100    0.0100    0.0100    0.0100    0.0100    0.0100    0.0100    0.0100
    0.0100    0.0100    0.0100    0.0100    0.0100    0.0100    0.0100    0.0100
    0.0100    0.0100    0.0100    0.0100    0.0100    0.0100    0.0100    0.0100
    0.0100    0.0100    0.0100    0.0100    0.0100    0.0100    0.0100    0.0100
    0.0100    0.0100    0.0100    0.0100    0.0100    0.0100    0.0100    0.0100
    0.0100    0.0100    0.0100    0.0100    0.0100    0.0100    0.0100    0.0100
    0.0100    0.0100    0.0100    0.0100    0.0100    0.0100    0.0100    0.0100
    0.0100    0.0100    0.0100    0.0100    0.0100    0.0100    0.0100    0.0100
    0.0100    0.0100    0.0100    0.0100    0.0100    0.0100    0.0100    0.0100
    0.0100    0.0100    0.0100    0.0100    0.0100    0.0100    0.0100    0.0100
    0.0100    0.0100    0.0100    0.0100    0.0100    0.0100    0.0100    0.0100
    0.0100    0.0100    0.0100    0.0100    0.0100    0.0100    0.0100    0.0100
    0.0100    0.0100    0.0100    0.0100    0.0100    0.0100    0.0100    0.0100
    0.0100    0.0100    0.0100    0.0100    0.0100    0.0100    0.0100    0.0100
    0.0100    0.0100
   </PP_RAB>
 </PP_MESH>
  <PP_LOCAL type="real"  size=" 602" columns="4">
   -2.2434792184E+01   -2.2439239563E+01   -2.2454517861E+01   -2.2477497169E+01
   -2.2505047580E+01   -2.2533755542E+01   -2.2560487850E+01   -2.2582764849E+01
   -2.2598912619E+01   -2.2608035936E+01   -2.2609883520E+01   -2.2604672651E+01
   -2.2592919520E+01   -2.2575299361E+01   -2.2552543686E+01   -2.2525372164E+01
   -2.2494452416E+01   -2.2460380130E+01   -2.2423672772E+01   -2.2384771592E+01
   -2.2344048187E+01   -2.2301812983E+01   -2.2258324165E+01   -2.2213796053E+01
   -2.2168406553E+01   -2.2122303441E+01   -2.2075609596E+01   -2.2028427174E+01
   -2.1980840954E+01   -2.1932920950E+01   -2.1884724452E+01   -2.1836297622E+01
   -2.1787676741E+01   -2.1738889196E+01   -2.1689954267E+01   -2.1640883800E+01
   -2.1591682733E+01   -2.1542349593E+01   -2.1492876939E+01   -2.1443251733E+01
   -2.1393455756E+01   -2.1343465978E+01   -2.1293254941E+01   -2.1242791153E+01
   -2.1192039496E+01   -2.1140961650E+01   -2.1089516542E+01   -2.1037660822E+01
   -2.0985349351E+01   -2.0932535712E+01   -2.0879172753E+01   -2.0825213129E+01
   -2.0770609846E+01   -2.0715316840E+01   -2.0659289481E+01   -2.0602485150E+01
   -2.0544863692E+01   -2.0486387914E+01   -2.0427023978E+01   -2.0366741804E+01
   -2.0305515286E+01   -2.0243322702E+01   -2.0180146641E+01   -2.0115974347E+01
   -2.0050797623E+01   -1.9984612713E+01   -1.9917420410E+01   -1.9849225753E+01
   -1.9780037816E+01   -1.9709869424E+01   -1.9638737040E+01   -1.9566660257E+01
   -1.9493661527E+01   -1.9419765821E+01   -1.9345000261E+01   -1.9269393833E+01
   -1.9192977014E+01   -1.9115781455E+01   -1.9037839701E+01   -1.8959184916E+01
   -1.8879850643E+01   -1.8799870581E+01   -1.8719278397E+01   -1.8638107556E+01
   -1.8556391184E+01   -1.8474161951E+01   -1.8391451977E+01   -1.8308292756E+01
   -1.8224715105E+01   -1.8140749119E+01   -1.8056424151E+01   -1.7971768793E+01
   -1.7886810878E+01   -1.7801577480E+01   -1.7716094926E+01   -1.7630388814E+01
   -1.7544484047E+01   -1.7458404816E+01   -1.7372174643E+01   -1.7285816418E+01
   -1.7199352415E+01   -1.7112804314E+01   -1.7026193227E+01   -1.6939539753E+01
   -1.6852863890E+01   -1.6766185160E+01   -1.6679522591E+01   -1.6592894737E+01
   -1.6506319726E+01   -1.6419815148E+01   -1.6333398184E+01   -1.6247085580E+01
   -1.6160893692E+01   -1.6074838395E+01   -1.5988935133E+01   -1.5903198951E+01
   -1.5817644539E+01   -1.5732286069E+01   -1.5647137314E+01   -1.5562211675E+01
   -1.5477522158E+01   -1.5393081230E+01   -1.5308901005E+01   -1.5224993286E+01
   -1.5141369243E+01   -1.5058039710E+01   -1.4975015220E+01   -1.4892305677E+01
   -1.4809920621E+01   -1.4727869329E+01   -1.4646160399E+01   -1.4564802116E+01
   -1.4483802499E+01   -1.4403168850E+01   -1.4322908271E+01   -1.4243027469E+01
   -1.4163532557E+01   -1.4084429522E+01   -1.4005723757E+01   -1.3927420327E+01
   -1.3849524113E+01   -1.3772039332E+01   -1.3694970171E+01   -1.3618320305E+01
   -1.3542093144E+01   -1.3466291938E+01   -1.3390919422E+01   -1.3315978374E+01
   -1.3241471066E+01   -1.3167399751E+01   -1.3093766405E+01   -1.3020572828E+01
   -1.2947820745E+01   -1.2875511620E+01   -1.2803646970E+01   -1.2732228053E+01
   -1.2661256191E+01   -1.2590732554E+01   -1.2520658340E+01   -1.2451034682E+01
   -1.2381862732E+01   -1.2313143626E+01   -1.2244878536E+01   -1.2177068637E+01
   -1.2109715164E+01   -1.2042819359E+01   -1.1976382545E+01   -1.1910406052E+01
   -1.1844891295E+01   -1.1779839697E+01   -1.1715252759E+01   -1.1651131989E+01
   -1.1587478950E+01   -1.1524295217E+01   -1.1461582378E+01   -1.1399342042E+01
   -1.1337575789E+01   -1.1276285203E+01   -1.1215471825E+01   -1.1155137144E+01
   -1.1095282634E+01   -1.1035909599E+01   -1.0977019431E+01   -1.0918613146E+01
   -1.0860692048E+01   -1.0803256811E+01   -1.0746308480E+01   -1.0689847480E+01
   -1.0633874443E+01   -1.0578389576E+01   -1.0523392958E+01   -1.0468884628E+01
   -1.0414863977E+01   -1.0361330918E+01   -1.0308284171E+01   -1.0255723165E+01
   -1.0203646322E+01   -1.0152052256E+01   -1.0100939283E+01   -1.0050305027E+01
   -1.0000147775E+01   -9.9504642829E+00   -9.9012521982E+00   -9.8525080909E+00
   -9.8042284920E+00   -9.7564100549E+00   -9.7090481527E+00   -9.6621391751E+00
   -9.6156779424E+00   -9.5696596728E+00   -9.5240794165E+00   -9.4789310725E+00
   -9.4342092161E+00   -9.3899078105E+00   -9.3460208242E+00   -9.3025423309E+00
   -9.2594668011E+00   -9.2167883404E+00   -9.1745015959E+00   -9.1326011880E+00
   -9.0910815544E+00   -9.0499377929E+00   -9.0091646096E+00   -8.9687570173E+00
   -8.9287102891E+00   -8.8890193212E+00   -8.8496796519E+00   -8.8106866519E+00
   -8.7720355741E+00   -8.7337222634E+00   -8.6957422217E+00   -8.6580911489E+00
   -8.6207650367E+00   -8.5837595856E+00   -8.5470708410E+00   -8.5106948885E+00
   -8.4746275745E+00   -8.4388652189E+00   -8.4034040056E+00   -8.3682399960E+00
   -8.3333696533E+00   -8.2987892539E+00   -8.2644950607E+00   -8.2304836353E+00
   -8.1967513492E+00   -8.1632946347E+00   -8.1301102018E+00   -8.0971945056E+00
   -8.0645441758E+00   -8.0321561856E+00   -8.0000272076E+00   -7.9681541102E+00
   -7.9365340317E+00   -7.9051638807E+00   -7.8740406941E+00   -7.8431616770E+00
   -7.8125238464E+00   -7.7821243506E+00   -7.7519605642E+00   -7.7220296675E+00
   -7.6923289139E+00   -7.6628558088E+00   -7.6336076823E+00   -7.6045818647E+00
   -7.5757759990E+00   -7.5471875662E+00   -7.5188139544E+00   -7.4906529413E+00
   -7.4627021493E+00   -7.4349590365E+00   -7.4074214831E+00   -7.3800872316E+00
   -7.3529538870E+00   -7.3260193370E+00   -7.2992814685E+00   -7.2727380360E+00
   -7.2463869168E+00   -7.2202261401E+00   -7.1942536124E+00   -7.1684671863E+00
   -7.1428650291E+00   -7.1174451743E+00   -7.0922055198E+00   -7.0671442853E+00
   -7.0422596212E+00   -7.0175495743E+00   -6.9930123018E+00   -6.9686461004E+00
   -6.9444491718E+00   -6.9204195999E+00   -6.8965558206E+00   -6.8728561282E+00
   -6.8493187232E+00   -6.8259419790E+00   -6.8027243314E+00   -6.7796641372E+00
   -6.7567596644E+00   -6.7340094924E+00   -6.7114120707E+00   -6.6889657638E+00
   -6.6666690818E+00   -6.6445206112E+00   -6.6225188737E+00   -6.6006622542E+00
   -6.5789494771E+00   -6.5573791349E+00   -6.5359497656E+00   -6.5146599461E+00
   -6.4935084228E+00   -6.4724938522E+00   -6.4516147950E+00   -6.4308700038E+00
   -6.4102582407E+00   -6.3897782249E+00   -6.3694285481E+00   -6.3492081134E+00
   -6.3291157019E+00   -6.3091500617E+00   -6.2893099154E+00   -6.2695941988E+00
   -6.2500017481E+00   -6.2305313433E+00   -6.2111818252E+00   -6.1919521581E+00
   -6.1728412322E+00   -6.1538478644E+00   -6.1349709947E+00   -6.1162096186E+00
   -6.0975626781E+00   -6.0790290312E+00   -6.0606076984E+00   -6.0422977104E+00
   -6.0240980584E+00   -6.0060076450E+00   -5.9880255543E+00   -5.9701508556E+00
   -5.9523825875E+00   -5.9347196999E+00   -5.9171613247E+00   -5.8997065736E+00
   -5.8823545301E+00   -5.8651041947E+00   -5.8479547319E+00   -5.8309052995E+00
   -5.8139550236E+00   -5.7971029582E+00   -5.7803482865E+00   -5.7636902155E+00
   -5.7471279121E+00   -5.7306604867E+00   -5.7142871276E+00   -5.6980070945E+00
   -5.6818195927E+00   -5.6657237921E+00   -5.6497188745E+00   -5.6338041535E+00
   -5.6179788718E+00   -5.6022422617E+00   -5.5865934871E+00   -5.5710319178E+00
   -5.5555568314E+00   -5.5401675060E+00   -5.5248631375E+00   -5.5096430931E+00
   -5.4945067038E+00   -5.4794532810E+00   -5.4644820880E+00   -5.4495924473E+00
   -5.4347837547E+00   -5.4200553537E+00   -5.4054065786E+00   -5.3908366986E+00
   -5.3763451740E+00   -5.3619313789E+00   -5.3475946875E+00   -5.3333344116E+00
   -5.3191499732E+00   -5.3050408087E+00   -5.2910063215E+00   -5.2770458995E+00
   -5.2631588892E+00   -5.2493447980E+00   -5.2356030570E+00   -5.2219330975E+00
   -5.2083342944E+00   -5.1948061157E+00   -5.1813480542E+00   -5.1679595675E+00
   -5.1546401118E+00   -5.1413890616E+00   -5.1282059843E+00   -5.1150903629E+00
   -5.1020416803E+00   -5.0890593878E+00   -5.0761429528E+00   -5.0632919377E+00
   -5.0505058495E+00   -5.0377841950E+00   -5.0251264266E+00   -5.0125320904E+00
   -5.0000007465E+00   -4.9875319249E+00   -4.9751251554E+00   -4.9627798966E+00
   -4.9504957588E+00   -4.9382723038E+00   -4.9261090837E+00   -4.9140056457E+00
   -4.9019614726E+00   -4.8899762115E+00   -4.8780494352E+00   -4.8661807165E+00
   -4.8543696143E+00   -4.8426156538E+00   -4.8309184921E+00   -4.8192777218E+00
   -4.8076929355E+00   -4.7961637080E+00   -4.7846895952E+00   -4.7732702674E+00
   -4.7619053363E+00   -4.7505944134E+00   -4.7393370930E+00   -4.7281329505E+00
   -4.7169816731E+00   -4.7058828905E+00   -4.6948362324E+00   -4.6838413161E+00
   -4.6728977261E+00   -4.6620051696E+00   -4.6511632936E+00   -4.6403717451E+00
   -4.6296301678E+00   -4.6189381455E+00   -4.6082954084E+00   -4.5977016201E+00
   -4.5871564440E+00   -4.5766595435E+00   -4.5662105223E+00   -4.5558091071E+00
   -4.5454549866E+00   -4.5351478400E+00   -4.5248873465E+00   -4.5146731429E+00
   -4.5045049330E+00   -4.4943824373E+00   -4.4843053499E+00   -4.4742733649E+00
   -4.4642861555E+00   -4.4543433946E+00   -4.4444448367E+00   -4.4345901900E+00
   -4.4247791629E+00   -4.4150114636E+00   -4.4052867404E+00   -4.3956047698E+00
   -4.3859652781E+00   -4.3763679871E+00   -4.3668126189E+00   -4.3572988632E+00
   -4.3478264482E+00   -4.3383951406E+00   -4.3290046756E+00   -4.3196547878E+00
   -4.3103452121E+00   -4.3010756226E+00   -4.2918458268E+00   -4.2826555721E+00
   -4.2735046058E+00   -4.2643926751E+00   -4.2553195010E+00   -4.2462848270E+00
   -4.2372884467E+00   -4.2283301194E+00   -4.2194096039E+00   -4.2105266592E+00
   -4.2016809975E+00   -4.1928724209E+00   -4.1841007120E+00   -4.1753656411E+00
   -4.1666669784E+00   -4.1580044888E+00   -4.1493778966E+00   -4.1407870348E+00
   -4.1322316842E+00   -4.1237116258E+00   -4.1152266406E+00   -4.1067764911E+00
   -4.0983609412E+00   -4.0899798205E+00   -4.0816329202E+00   -4.0733200313E+00
   -4.0650409450E+00   -4.0567954257E+00   -4.0485832670E+00   -4.0404042984E+00
   -4.0322583209E+00   -4.0241451354E+00   -4.0160645428E+00   -4.0080163129E+00
   -4.0000002593E+00   -3.9920162155E+00   -3.9840639917E+00   -3.9761433980E+00
   -3.9682542445E+00   -3.9603963103E+00   -3.9525694199E+00   -3.9447734140E+00
   -3.9370081116E+00   -3.9292733318E+00   -3.9215688936E+00   -3.9138945881E+00
   -3.9062502426E+00   -3.8986357083E+00   -3.8910508127E+00   -3.8834953833E+00
   -3.8759692475E+00   -3.8684722119E+00   -3.8610040982E+00   -3.8535647714E+00
   -3.8461540672E+00   -3.8387718210E+00   -3.8314178682E+00   -3.8240920339E+00
   -3.8167941268E+00   -3.8095240287E+00   -3.8022815828E+00   -3.7950666320E+00
   -3.7878790196E+00   -3.7807185888E+00   -3.7735851380E+00   -3.7664785586E+00
   -3.7593987042E+00   -3.7523454251E+00   -3.7453185718E+00   -3.7383179948E+00
   -3.7313435167E+00   -3.7243950004E+00   -3.7174723225E+00   -3.7105753405E+00
   -3.7037039119E+00   -3.6968578940E+00   -3.6900371366E+00   -3.6832414678E+00
   -3.6764707895E+00   -3.6697249658E+00   -3.6630038608E+00   -3.6563073385E+00
   -3.6496352629E+00   -3.6429874686E+00   -3.6363638380E+00   -3.6297642567E+00
   -3.6231885951E+00   -3.6166367236E+00   -3.6101085126E+00   -3.6036038289E+00
   -3.5971225072E+00   -3.5906644635E+00   -3.5842295743E+00   -3.5778177160E+00
   -3.5714287651E+00   -3.5650625979E+00   -3.5587190728E+00   -3.5523980620E+00
   -3.5460994724E+00   -3.5398231860E+00   -3.5335690851E+00   -3.5273370519E+00
   -3.5211269686E+00   -3.5149386888E+00   -3.5087721137E+00   -3.5026271441E+00
   -3.4965036677E+00   -3.4904015722E+00   -3.4843207453E+00   -3.4782610747E+00
   -3.4722224130E+00   -3.4662046818E+00   -3.4602077794E+00   -3.4542315989E+00
   -3.4482760331E+00   -3.4423409750E+00   -3.4364263174E+00   -3.4305319153E+00
   -3.4246577029E+00   -3.4188035793E+00   -3.4129694427E+00   -3.4071551907E+00
   -3.4013607215E+00   -3.3955859328E+00   -3.3898306849E+00   -3.3840949171E+00
   -3.3783785328E+00   -3.3726814348E+00   -3.3670035255E+00   -3.3613447079E+00
   -3.3557048843E+00   -3.3500839234E+00   -3.3444817625E+00   -3.3388983124E+00
   -3.3333334801E+00   -3.3277871728E+00
  </PP_LOCAL>
 <PP_NONLOCAL>
   <PP_BETA.1
       type="real"
       size=" 602"
       columns="4"
       index="1"
       angular_momentum="0"
       cutoff_radius_index=" 250"
       cutoff_radius="    2.4900000000E+00" >
    0.0000000000E+00    5.3813871364E-02    1.0755425894E-01    1.6114773786E-01
    2.1452100148E-01    2.6760092134E-01    3.2031460828E-01    3.7258947486E-01
    4.2435329957E-01    4.7553429302E-01    5.2606116654E-01    5.7586320321E-01
    6.2487033184E-01    6.7301320390E-01    7.2022327361E-01    7.6643288144E-01
    8.1157534097E-01    8.5558502924E-01    8.9839748068E-01    9.3994948446E-01
    9.8017918525E-01    1.0190261875E+00    1.0564316625E+00    1.0923384592E+00
    1.1266912164E+00    1.1594364793E+00    1.1905228163E+00    1.2199009393E+00
    1.2475238239E+00    1.2733468314E+00    1.2973278314E+00    1.3194273241E+00
    1.3396085612E+00    1.3578376674E+00    1.3740837597E+00    1.3883190613E+00
    1.4005190192E+00    1.4106624111E+00    1.4187314501E+00    1.4247118901E+00
    1.4285931168E+00    1.4303682375E+00    1.4300341635E+00    1.4275916839E+00
    1.4230455323E+00    1.4164044438E+00    1.4076812029E+00    1.3968926812E+00
    1.3840598626E+00    1.3692078654E+00    1.3523659430E+00    1.3335674751E+00
    1.3128499504E+00    1.2902549388E+00    1.2658280372E+00    1.2396188210E+00
    1.2116807665E+00    1.1820711695E+00    1.1508510464E+00    1.1180850221E+00
    1.0838412104E+00    1.0481910633E+00    1.0112092440E+00    9.7297343564E-01
    9.3356417975E-01    8.9306470968E-01    8.5156070716E-01    8.0914011919E-01
    7.6589294475E-01    7.2191102482E-01    6.7728772384E-01    6.3211776166E-01
    5.8649693831E-01    5.4052187448E-01    4.9428977058E-01    4.4789807473E-01
    4.0144424980E-01    3.5502550712E-01    3.0873852058E-01    2.6267914990E-01
    2.1694216470E-01    1.7162097052E-01    1.2680733789E-01    8.2591135437E-02
    3.9060068294E-02   -3.7005772890E-03   -4.5608181994E-02   -8.6583033112E-02
   -1.2654855485E-01   -1.6543152824E-01   -2.0316229971E-01   -2.3967497735E-01
   -2.7490761398E-01   -3.0880237614E-01   -3.4130569821E-01   -3.7236842098E-01
   -4.0194582943E-01   -4.2999796491E-01   -4.5648961570E-01   -4.8139033006E-01
   -5.0467451067E-01   -5.2632144951E-01   -5.4631534441E-01   -5.6464510993E-01
   -5.8130496632E-01   -5.9629380505E-01   -6.0961531504E-01   -6.2127791020E-01
   -6.3129446784E-01   -6.3968282005E-01   -6.4646503631E-01   -6.5166744226E-01
   -6.5532039852E-01   -6.5745843814E-01   -6.5811986142E-01   -6.5734648122E-01
   -6.5518348637E-01   -6.5167937638E-01   -6.4688550186E-01   -6.4085593927E-01
   -6.3364736994E-01   -6.2531850521E-01   -6.1593005745E-01   -6.0554485245E-01
   -5.9422657863E-01   -5.8204027372E-01   -5.6905250640E-01   -5.5532965220E-01
   -5.4093864859E-01   -5.2594755371E-01   -5.1042288455E-01   -4.9443129447E-01
   -4.7804002974E-01   -4.6131331702E-01   -4.4431579839E-01   -4.2711102169E-01
   -4.0975933388E-01   -3.9232169028E-01   -3.7485530052E-01   -3.5741554446E-01
   -3.4005752279E-01   -3.2283054657E-01   -3.0578472181E-01   -2.8896541101E-01
   -2.7241551129E-01   -2.5617691847E-01   -2.4028511308E-01   -2.2477691202E-01
   -2.0968197994E-01   -1.9502986392E-01   -1.8084583442E-01   -1.6715166731E-01
   -1.5396808375E-01   -1.4130939733E-01   -1.2919157545E-01   -1.1762241181E-01
   -1.0661174041E-01   -9.6162630085E-02   -8.6278585922E-02   -7.6958279403E-02
   -6.8199460338E-02   -5.9996626396E-02   -5.2342496468E-02   -4.5227674839E-02
   -3.8640628509E-02   -3.2568424108E-02   -2.6996067863E-02   -2.1907527340E-02
   -1.7285116771E-02   -1.3110226031E-02   -9.3631951702E-03   -6.0234355377E-03
   -3.0699556428E-03   -4.8085671339E-04    1.7656364360E-03    3.6920075189E-03
    5.3203754234E-03    6.6730454482E-03    7.7721509776E-03    8.6390455389E-03
    9.2956471218E-03    9.7616154864E-03    1.0058493159E-02    1.0203592169E-02
    1.0217940708E-02    1.0116481338E-02    9.9181252745E-03    9.6366933157E-03
    9.2879534947E-03    8.8848871172E-03    8.4396387960E-03    7.9645240457E-03
    7.4678893717E-03    6.9613736285E-03    6.4502931556E-03    5.9436616536E-03
    5.4460564784E-03    4.9628107657E-03    4.4983821483E-03    4.0547172597E-03
    3.6359246535E-03    3.2418872823E-03    2.8746230205E-03    2.5340994101E-03
    2.2200383054E-03    1.9324587396E-03    1.6699849346E-03    1.4318620201E-03
    1.2168877924E-03    1.0237658496E-03    8.5132431885E-04    6.9882054214E-04
    5.6523950927E-04    4.4973525158E-04    3.5151156866E-04    2.6965980012E-04
    2.0273031031E-04    1.4957282614E-04    1.0868531454E-04    7.8538620642E-05
    5.7655120664E-05    4.4302537362E-05    3.7599668365E-05    3.5064929623E-05
    3.2820230275E-05    2.1997880916E-05    9.2145504440E-06   -6.5242312618E-07
   -2.1656499813E-06   -1.0921411216E-06    0.0000000000E+00    0.0000000000E+00
    0.0000000000E+00    0.0000000000E+00    0.0000000000E+00    0.0000000000E+00
    0.0000000000E+00    0.0000000000E+00    0.0000000000E+00    0.0000000000E+00
    0.0000000000E+00    0.0000000000E+00    0.0000000000E+00    0.0000000000E+00
    0.0000000000E+00    0.0000000000E+00    0.0000000000E+00    0.0000000000E+00
    0.0000000000E+00    0.0000000000E+00    0.0000000000E+00    0.0000000000E+00
    0.0000000000E+00    0.0000000000E+00    0.0000000000E+00    0.0000000000E+00
    0.0000000000E+00    0.0000000000E+00    0.0000000000E+00    0.0000000000E+00
    0.0000000000E+00    0.0000000000E+00    0.0000000000E+00    0.0000000000E+00
    0.0000000000E+00    0.0000000000E+00    0.0000000000E+00    0.0000000000E+00
    0.0000000000E+00    0.0000000000E+00    0.0000000000E+00    0.0000000000E+00
    0.0000000000E+00    0.0000000000E+00    0.0000000000E+00    0.0000000000E+00
    0.0000000000E+00    0.0000000000E+00    0.0000000000E+00    0.0000000000E+00
    0.0000000000E+00    0.0000000000E+00    0.0000000000E+00    0.0000000000E+00
    0.0000000000E+00    0.0000000000E+00    0.0000000000E+00    0.0000000000E+00
    0.0000000000E+00    0.0000000000E+00    0.0000000000E+00    0.0000000000E+00
    0.0000000000E+00    0.0000000000E+00    0.0000000000E+00    0.0000000000E+00
    0.0000000000E+00    0.0000000000E+00    0.0000000000E+00    0.0000000000E+00
    0.0000000000E+00    0.0000000000E+00    0.0000000000E+00    0.0000000000E+00
    0.0000000000E+00    0.0000000000E+00    0.0000000000E+00    0.0000000000E+00
    0.0000000000E+00    0.0000000000E+00    0.0000000000E+00    0.0000000000E+00
    0.0000000000E+00    0.0000000000E+00    0.0000000000E+00    0.0000000000E+00
    0.0000000000E+00    0.0000000000E+00    0.0000000000E+00    0.0000000000E+00
    0.0000000000E+00    0.0000000000E+00    0.0000000000E+00    0.0000000000E+00
    0.0000000000E+00    0.0000000000E+00    0.0000000000E+00    0.0000000000E+00
    0.0000000000E+00    0.0000000000E+00    0.0000000000E+00    0.0000000000E+00
    0.0000000000E+00    0.0000000000E+00    0.0000000000E+00    0.0000000000E+00
    0.0000000000E+00    0.0000000000E+00    0.0000000000E+00    0.0000000000E+00
    0.0000000000E+00    0.0000000000E+00    0.0000000000E+00    0.0000000000E+00
    0.0000000000E+00    0.0000000000E+00    0.0000000000E+00    0.0000000000E+00
    0.0000000000E+00    0.0000000000E+00    0.0000000000E+00    0.0000000000E+00
    0.0000000000E+00    0.0000000000E+00    0.0000000000E+00    0.0000000000E+00
    0.0000000000E+00    0.0000000000E+00    0.0000000000E+00    0.0000000000E+00
    0.0000000000E+00    0.0000000000E+00    0.0000000000E+00    0.0000000000E+00
    0.0000000000E+00    0.0000000000E+00    0.0000000000E+00    0.0000000000E+00
    0.0000000000E+00    0.0000000000E+00    0.0000000000E+00    0.0000000000E+00
    0.0000000000E+00    0.0000000000E+00    0.0000000000E+00    0.0000000000E+00
    0.0000000000E+00    0.0000000000E+00    0.0000000000E+00    0.0000000000E+00
    0.0000000000E+00    0.0000000000E+00    0.0000000000E+00    0.0000000000E+00
    0.0000000000E+00    0.0000000000E+00    0.0000000000E+00    0.0000000000E+00
    0.0000000000E+00    0.0000000000E+00    0.0000000000E+00    0.0000000000E+00
    0.0000000000E+00    0.0000000000E+00    0.0000000000E+00    0.0000000000E+00
    0.0000000000E+00    0.0000000000E+00    0.0000000000E+00    0.0000000000E+00
    0.0000000000E+00    0.0000000000E+00    0.0000000000E+00    0.0000000000E+00
    0.0000000000E+00    0.0000000000E+00    0.0000000000E+00    0.0000000000E+00
    0.0000000000E+00    0.0000000000E+00    0.0000000000E+00    0.0000000000E+00
    0.0000000000E+00    0.0000000000E+00    0.0000000000E+00    0.0000000000E+00
    0.0000000000E+00    0.0000000000E+00    0.0000000000E+00    0.0000000000E+00
    0.0000000000E+00    0.0000000000E+00    0.0000000000E+00    0.0000000000E+00
    0.0000000000E+00    0.0000000000E+00    0.0000000000E+00    0.0000000000E+00
    0.0000000000E+00    0.0000000000E+00    0.0000000000E+00    0.0000000000E+00
    0.0000000000E+00    0.0000000000E+00    0.0000000000E+00    0.0000000000E+00
    0.0000000000E+00    0.0000000000E+00    0.0000000000E+00    0.0000000000E+00
    0.0000000000E+00    0.0000000000E+00    0.0000000000E+00    0.0000000000E+00
    0.0000000000E+00    0.0000000000E+00    0.0000000000E+00    0.0000000000E+00
    0.0000000000E+00    0.0000000000E+00    0.0000000000E+00    0.0000000000E+00
    0.0000000000E+00    0.0000000000E+00    0.0000000000E+00    0.0000000000E+00
    0.0000000000E+00    0.0000000000E+00    0.0000000000E+00    0.0000000000E+00
    0.0000000000E+00    0.0000000000E+00    0.0000000000E+00    0.0000000000E+00
    0.0000000000E+00    0.0000000000E+00    0.0000000000E+00    0.0000000000E+00
    0.0000000000E+00    0.0000000000E+00    0.0000000000E+00    0.0000000000E+00
    0.0000000000E+00    0.0000000000E+00    0.0000000000E+00    0.0000000000E+00
    0.0000000000E+00    0.0000000000E+00    0.0000000000E+00    0.0000000000E+00
    0.0000000000E+00    0.0000000000E+00    0.0000000000E+00    0.0000000000E+00
    0.0000000000E+00    0.0000000000E+00    0.0000000000E+00    0.0000000000E+00
    0.0000000000E+00    0.0000000000E+00    0.0000000000E+00    0.0000000000E+00
    0.0000000000E+00    0.0000000000E+00    0.0000000000E+00    0.0000000000E+00
    0.0000000000E+00    0.0000000000E+00    0.0000000000E+00    0.0000000000E+00
    0.0000000000E+00    0.0000000000E+00    0.0000000000E+00    0.0000000000E+00
    0.0000000000E+00    0.0000000000E+00    0.0000000000E+00    0.0000000000E+00
    0.0000000000E+00    0.0000000000E+00    0.0000000000E+00    0.0000000000E+00
    0.0000000000E+00    0.0000000000E+00    0.0000000000E+00    0.0000000000E+00
    0.0000000000E+00    0.0000000000E+00    0.0000000000E+00    0.0000000000E+00
    0.0000000000E+00    0.0000000000E+00    0.0000000000E+00    0.0000000000E+00
    0.0000000000E+00    0.0000000000E+00    0.0000000000E+00    0.0000000000E+00
    0.0000000000E+00    0.0000000000E+00    0.0000000000E+00    0.0000000000E+00
    0.0000000000E+00    0.0000000000E+00    0.0000000000E+00    0.0000000000E+00
    0.0000000000E+00    0.0000000000E+00    0.0000000000E+00    0.0000000000E+00
    0.0000000000E+00    0.0000000000E+00    0.0000000000E+00    0.0000000000E+00
    0.0000000000E+00    0.0000000000E+00    0.0000000000E+00    0.0000000000E+00
    0.0000000000E+00    0.0000000000E+00    0.0000000000E+00    0.0000000000E+00
    0.0000000000E+00    0.0000000000E+00    0.0000000000E+00    0.0000000000E+00
    0.0000000000E+00    0.0000000000E+00    0.0000000000E+00    0.0000000000E+00
    0.0000000000E+00    0.0000000000E+00    0.0000000000E+00    0.0000000000E+00
    0.0000000000E+00    0.0000000000E+00    0.0000000000E+00    0.0000000000E+00
    0.0000000000E+00    0.0000000000E+00    0.0000000000E+00    0.0000000000E+00
    0.0000000000E+00    0.0000000000E+00    0.0000000000E+00    0.0000000000E+00
    0.0000000000E+00    0.0000000000E+00    0.0000000000E+00    0.0000000000E+00
    0.0000000000E+00    0.0000000000E+00    0.0000000000E+00    0.0000000000E+00
    0.0000000000E+00    0.0000000000E+00    0.0000000000E+00    0.0000000000E+00
    0.0000000000E+00    0.0000000000E+00    0.0000000000E+00    0.0000000000E+00
    0.0000000000E+00    0.0000000000E+00    0.0000000000E+00    0.0000000000E+00
    0.0000000000E+00    0.0000000000E+00    0.0000000000E+00    0.0000000000E+00
    0.0000000000E+00    0.0000000000E+00
   </PP_BETA.1>
   <PP_BETA.2
       type="real"
       size=" 602"
       columns="4"
       index="2"
       angular_momentum="0"
       cutoff_radius_index=" 250"
       cutoff_radius="    2.4900000000E+00" >
    0.0000000000E+00    3.2563691905E-03    6.5460821981E-03    9.9023133006E-03
    1.3357898641E-02    1.6945169510E-02    2.0695788440E-02    2.4640589009E-02
    2.8809420259E-02    3.3230996568E-02    3.7932753834E-02    4.2940712737E-02
    4.8279349846E-02    5.3971477269E-02    6.0038131516E-02    6.6498472150E-02
    7.3369690807E-02    8.0666931033E-02    8.8403219400E-02    9.6589408182E-02
    1.0523413005E-01    1.1434376468E-01    1.2392241788E-01    1.3397191285E-01
    1.4449179396E-01    1.5547934261E-01    1.6692960545E-01    1.7883543440E-01
    1.9118753836E-01    2.0397454624E-01    2.1718308086E-01    2.3079784341E-01
    2.4480170735E-01    2.5917582229E-01    2.7389972645E-01    2.8895146531E-01
    3.0430772136E-01    3.1994394620E-01    3.3583449858E-01    3.5195279275E-01
    3.6827144293E-01    3.8476241526E-01    4.0139718104E-01    4.1814687098E-01
    4.3498242973E-01    4.5187476969E-01    4.6879492317E-01    4.8571419190E-01
    5.0260428860E-01    5.1943748979E-01    5.3618676607E-01    5.5282590789E-01
    5.6932965180E-01    5.8567381456E-01    6.0183536525E-01    6.1779256621E-01
    6.3352502990E-01    6.4901382061E-01    6.6424151095E-01    6.7919225749E-01
    6.9385181963E-01    7.0820764581E-01    7.2224883603E-01    7.3596621587E-01
    7.4935230815E-01    7.6240131038E-01    7.7510911509E-01    7.8747325045E-01
    7.9949283759E-01    8.1116853662E-01    8.2250250598E-01    8.3349830226E-01
    8.4416080662E-01    8.5449613368E-01    8.6451153322E-01    8.7421528199E-01
    8.8361656767E-01    8.9272537103E-01    9.0155234102E-01    9.1010866579E-01
    9.1840594023E-01    9.2645603103E-01    9.3427094026E-01    9.4186266834E-01
    9.4924307730E-01    9.5642375533E-01    9.6341588363E-01    9.7023010624E-01
    9.7687640402E-01    9.8336397352E-01    9.8970111163E-01    9.9589510690E-01
    1.0019521383E+00    1.0078771820E+00    1.0136739275E+00    1.0193447030E+00
    1.0248904453E+00    1.0303105620E+00    1.0356029275E+00    1.0407638762E+00
    1.0457881661E+00    1.0506689710E+00    1.0553978855E+00    1.0599650125E+00
    1.0643587542E+00    1.0685660902E+00    1.0725725579E+00    1.0763623153E+00
    1.0799182628E+00    1.0832219440E+00    1.0862538431E+00    1.0889934336E+00
    1.0914192854E+00    1.0935091388E+00    1.0952401167E+00    1.0965888460E+00
    1.0975315070E+00    1.0980441358E+00    1.0981027423E+00    1.0976833657E+00
    1.0967621995E+00    1.0953161549E+00    1.0933226153E+00    1.0907593360E+00
    1.0876056303E+00    1.0838416625E+00    1.0794483259E+00    1.0744086676E+00
    1.0687070747E+00    1.0623288679E+00    1.0552622911E+00    1.0474970864E+00
    1.0390242306E+00    1.0298383714E+00    1.0199353414E+00    1.0093132349E+00
    9.9797359008E-01    9.8591897288E-01    9.7315561267E-01    9.5969205766E-01
    9.4553840247E-01    9.3070910639E-01    9.1521943923E-01    8.9908831744E-01
    8.8233690410E-01    8.6498810315E-01    8.4706857218E-01    8.2860560786E-01
    8.0963024063E-01    7.9017450833E-01    7.7027294017E-01    7.4996182686E-01
    7.2927893416E-01    7.0826394820E-01    6.8695756715E-01    6.6540195034E-01
    6.4364025071E-01    6.2171630870E-01    5.9967489062E-01    5.7756094359E-01
    5.5541987795E-01    5.3329712498E-01    5.1123777907E-01    4.8928707019E-01
    4.6748886817E-01    4.4588745517E-01    4.2452465101E-01    4.0344299166E-01
    3.8268153044E-01    3.6228022053E-01    3.4227476210E-01    3.2270166800E-01
    3.0359284350E-01    2.8498050438E-01    2.6689247073E-01    2.4935583445E-01
    2.3239418540E-01    2.1602873496E-01    2.0027881944E-01    1.8515913811E-01
    1.7068482794E-01    1.5686364037E-01    1.4370658026E-01    1.3121429424E-01
    1.1939365739E-01    1.0823917610E-01    9.7751179697E-02    8.7920846193E-02
    7.8741163648E-02    7.0200478802E-02    6.2284880349E-02    5.4980037401E-02
    4.8266162438E-02    4.2126036066E-02    3.6535921692E-02    3.1474157274E-02
    2.6915630187E-02    2.2834597283E-02    1.9204636511E-02    1.5998008517E-02
    1.3186123825E-02    1.0741325477E-02    8.6336144275E-03    6.8352918367E-03
    5.3178376648E-03    4.0518578984E-03    3.0128968315E-03    2.1707708385E-03
    1.5036116418E-03    9.8645221830E-04    5.9516158524E-04    3.1329452905E-04
    1.1669837829E-04   -7.6625409075E-06   -7.6186841379E-05   -1.0518929318E-04
   -1.0283114614E-04   -8.4646881492E-05   -5.6399741908E-05   -2.4480278199E-05
    1.1560573877E-06    2.2963348830E-05    3.7960786127E-05    4.5028754709E-05
    4.4662282646E-05    3.1388102569E-05    1.3654001478E-05   -8.8738710165E-07
   -2.9455881973E-06   -1.4854653454E-06    0.0000000000E+00    0.0000000000E+00
    0.0000000000E+00    0.0000000000E+00    0.0000000000E+00    0.0000000000E+00
    0.0000000000E+00    0.0000000000E+00    0.0000000000E+00    0.0000000000E+00
    0.0000000000E+00    0.0000000000E+00    0.0000000000E+00    0.0000000000E+00
    0.0000000000E+00    0.0000000000E+00    0.0000000000E+00    0.0000000000E+00
    0.0000000000E+00    0.0000000000E+00    0.0000000000E+00    0.0000000000E+00
    0.0000000000E+00    0.0000000000E+00    0.0000000000E+00    0.0000000000E+00
    0.0000000000E+00    0.0000000000E+00    0.0000000000E+00    0.0000000000E+00
    0.0000000000E+00    0.0000000000E+00    0.0000000000E+00    0.0000000000E+00
    0.0000000000E+00    0.0000000000E+00    0.0000000000E+00    0.0000000000E+00
    0.0000000000E+00    0.0000000000E+00    0.0000000000E+00    0.0000000000E+00
    0.0000000000E+00    0.0000000000E+00    0.0000000000E+00    0.0000000000E+00
    0.0000000000E+00    0.0000000000E+00    0.0000000000E+00    0.0000000000E+00
    0.0000000000E+00    0.0000000000E+00    0.0000000000E+00    0.0000000000E+00
    0.0000000000E+00    0.0000000000E+00    0.0000000000E+00    0.0000000000E+00
    0.0000000000E+00    0.0000000000E+00    0.0000000000E+00    0.0000000000E+00
    0.0000000000E+00    0.0000000000E+00    0.0000000000E+00    0.0000000000E+00
    0.0000000000E+00    0.0000000000E+00    0.0000000000E+00    0.0000000000E+00
    0.0000000000E+00    0.0000000000E+00    0.0000000000E+00    0.0000000000E+00
    0.0000000000E+00    0.0000000000E+00    0.0000000000E+00    0.0000000000E+00
    0.0000000000E+00    0.0000000000E+00    0.0000000000E+00    0.0000000000E+00
    0.0000000000E+00    0.0000000000E+00    0.0000000000E+00    0.0000000000E+00
    0.0000000000E+00    0.0000000000E+00    0.0000000000E+00    0.0000000000E+00
    0.0000000000E+00    0.0000000000E+00    0.0000000000E+00    0.0000000000E+00
    0.0000000000E+00    0.0000000000E+00    0.0000000000E+00    0.0000000000E+00
    0.0000000000E+00    0.0000000000E+00    0.0000000000E+00    0.0000000000E+00
    0.0000000000E+00    0.0000000000E+00    0.0000000000E+00    0.0000000000E+00
    0.0000000000E+00    0.0000000000E+00    0.0000000000E+00    0.0000000000E+00
    0.0000000000E+00    0.0000000000E+00    0.0000000000E+00    0.0000000000E+00
    0.0000000000E+00    0.0000000000E+00    0.0000000000E+00    0.0000000000E+00
    0.0000000000E+00    0.0000000000E+00    0.0000000000E+00    0.0000000000E+00
    0.0000000000E+00    0.0000000000E+00    0.0000000000E+00    0.0000000000E+00
    0.0000000000E+00    0.0000000000E+00    0.0000000000E+00    0.0000000000E+00
    0.0000000000E+00    0.0000000000E+00    0.0000000000E+00    0.0000000000E+00
    0.0000000000E+00    0.0000000000E+00    0.0000000000E+00    0.0000000000E+00
    0.0000000000E+00    0.0000000000E+00    0.0000000000E+00    0.0000000000E+00
    0.0000000000E+00    0.0000000000E+00    0.0000000000E+00    0.0000000000E+00
    0.0000000000E+00    0.0000000000E+00    0.0000000000E+00    0.0000000000E+00
    0.0000000000E+00    0.0000000000E+00    0.0000000000E+00    0.0000000000E+00
    0.0000000000E+00    0.0000000000E+00    0.0000000000E+00    0.0000000000E+00
    0.0000000000E+00    0.0000000000E+00    0.0000000000E+00    0.0000000000E+00
    0.0000000000E+00    0.0000000000E+00    0.0000000000E+00    0.0000000000E+00
    0.0000000000E+00    0.0000000000E+00    0.0000000000E+00    0.0000000000E+00
    0.0000000000E+00    0.0000000000E+00    0.0000000000E+00    0.0000000000E+00
    0.0000000000E+00    0.0000000000E+00    0.0000000000E+00    0.0000000000E+00
    0.0000000000E+00    0.0000000000E+00    0.0000000000E+00    0.0000000000E+00
    0.0000000000E+00    0.0000000000E+00    0.0000000000E+00    0.0000000000E+00
    0.0000000000E+00    0.0000000000E+00    0.0000000000E+00    0.0000000000E+00
    0.0000000000E+00    0.0000000000E+00    0.0000000000E+00    0.0000000000E+00
    0.0000000000E+00    0.0000000000E+00    0.0000000000E+00    0.0000000000E+00
    0.0000000000E+00    0.0000000000E+00    0.0000000000E+00    0.0000000000E+00
    0.0000000000E+00    0.0000000000E+00    0.0000000000E+00    0.0000000000E+00
    0.0000000000E+00    0.0000000000E+00    0.0000000000E+00    0.0000000000E+00
    0.0000000000E+00    0.0000000000E+00    0.0000000000E+00    0.0000000000E+00
    0.0000000000E+00    0.0000000000E+00    0.0000000000E+00    0.0000000000E+00
    0.0000000000E+00    0.0000000000E+00    0.0000000000E+00    0.0000000000E+00
    0.0000000000E+00    0.0000000000E+00    0.0000000000E+00    0.0000000000E+00
    0.0000000000E+00    0.0000000000E+00    0.0000000000E+00    0.0000000000E+00
    0.0000000000E+00    0.0000000000E+00    0.0000000000E+00    0.0000000000E+00
    0.0000000000E+00    0.0000000000E+00    0.0000000000E+00    0.0000000000E+00
    0.0000000000E+00    0.0000000000E+00    0.0000000000E+00    0.0000000000E+00
    0.0000000000E+00    0.0000000000E+00    0.0000000000E+00    0.0000000000E+00
    0.0000000000E+00    0.0000000000E+00    0.0000000000E+00    0.0000000000E+00
    0.0000000000E+00    0.0000000000E+00    0.0000000000E+00    0.0000000000E+00
    0.0000000000E+00    0.0000000000E+00    0.0000000000E+00    0.0000000000E+00
    0.0000000000E+00    0.0000000000E+00    0.0000000000E+00    0.0000000000E+00
    0.0000000000E+00    0.0000000000E+00    0.0000000000E+00    0.0000000000E+00
    0.0000000000E+00    0.0000000000E+00    0.0000000000E+00    0.0000000000E+00
    0.0000000000E+00    0.0000000000E+00    0.0000000000E+00    0.0000000000E+00
    0.0000000000E+00    0.0000000000E+00    0.0000000000E+00    0.0000000000E+00
    0.0000000000E+00    0.0000000000E+00    0.0000000000E+00    0.0000000000E+00
    0.0000000000E+00    0.0000000000E+00    0.0000000000E+00    0.0000000000E+00
    0.0000000000E+00    0.0000000000E+00    0.0000000000E+00    0.0000000000E+00
    0.0000000000E+00    0.0000000000E+00    0.0000000000E+00    0.0000000000E+00
    0.0000000000E+00    0.0000000000E+00    0.0000000000E+00    0.0000000000E+00
    0.0000000000E+00    0.0000000000E+00    0.0000000000E+00    0.0000000000E+00
    0.0000000000E+00    0.0000000000E+00    0.0000000000E+00    0.0000000000E+00
    0.0000000000E+00    0.0000000000E+00    0.0000000000E+00    0.0000000000E+00
    0.0000000000E+00    0.0000000000E+00    0.0000000000E+00    0.0000000000E+00
    0.0000000000E+00    0.0000000000E+00    0.0000000000E+00    0.0000000000E+00
    0.0000000000E+00    0.0000000000E+00    0.0000000000E+00    0.0000000000E+00
    0.0000000000E+00    0.0000000000E+00    0.0000000000E+00    0.0000000000E+00
    0.0000000000E+00    0.0000000000E+00    0.0000000000E+00    0.0000000000E+00
    0.0000000000E+00    0.0000000000E+00    0.0000000000E+00    0.0000000000E+00
    0.0000000000E+00    0.0000000000E+00    0.0000000000E+00    0.0000000000E+00
    0.0000000000E+00    0.0000000000E+00    0.0000000000E+00    0.0000000000E+00
    0.0000000000E+00    0.0000000000E+00    0.0000000000E+00    0.0000000000E+00
    0.0000000000E+00    0.0000000000E+00    0.0000000000E+00    0.0000000000E+00
    0.0000000000E+00    0.0000000000E+00    0.0000000000E+00    0.0000000000E+00
    0.0000000000E+00    0.0000000000E+00    0.0000000000E+00    0.0000000000E+00
    0.0000000000E+00    0.0000000000E+00    0.0000000000E+00    0.0000000000E+00
    0.0000000000E+00    0.0000000000E+00    0.0000000000E+00    0.0000000000E+00
    0.0000000000E+00    0.0000000000E+00    0.0000000000E+00    0.0000000000E+00
    0.0000000000E+00    0.0000000000E+00
   </PP_BETA.2>
   <PP_BETA.3
       type="real"
       size=" 602"
       columns="4"
       index="3"
       angular_momentum="1"
       cutoff_radius_index=" 250"
       cutoff_radius="    2.4900000000E+00" >
    0.0000000000E+00   -7.6852902058E-04   -3.0723405739E-03   -6.9061124790E-03
   -1.2260988904E-02   -1.9124602034E-02   -2.7481102333E-02   -3.7311197324E-02
   -4.8592198797E-02   -6.1298078326E-02   -7.5399530962E-02   -9.0864046943E-02
   -1.0765599126E-01   -1.2573669085E-01   -1.4506452926E-01   -1.6559504848E-01
   -1.8728105776E-01   -2.1007274906E-01   -2.3391781900E-01   -2.5876159681E-01
   -2.8454717807E-01   -3.1121556400E-01   -3.3870580570E-01   -3.6695515328E-01
   -3.9589920919E-01   -4.2547208574E-01   -4.5560656594E-01   -4.8623426781E-01
   -5.1728581119E-01   -5.4869098700E-01   -5.8037892844E-01   -6.1227828354E-01
   -6.4431738874E-01   -6.7642444318E-01   -7.0852768300E-01   -7.4055555502E-01
   -7.7243689036E-01   -8.0410107600E-01   -8.3547822487E-01   -8.6649934442E-01
   -8.9709650161E-01   -9.2720298542E-01   -9.5675346584E-01   -9.8568414887E-01
   -1.0139329272E+00   -1.0414395263E+00   -1.0681456452E+00   -1.0939950915E+00
   -1.1189339119E+00   -1.1429105141E+00   -1.1658757842E+00   -1.1877831965E+00
   -1.2085889170E+00   -1.2282518949E+00   -1.2467339563E+00   -1.2639998764E+00
   -1.2800174569E+00   -1.2947575847E+00   -1.3081942891E+00   -1.3203047827E+00
   -1.3310695090E+00   -1.3404721496E+00   -1.3484996725E+00   -1.3551423116E+00
   -1.3603935822E+00   -1.3642502874E+00   -1.3667124664E+00   -1.3677833895E+00
   -1.3674695255E+00   -1.3657805085E+00   -1.3627290374E+00   -1.3583308622E+00
   -1.3526047013E+00   -1.3455721638E+00   -1.3372576772E+00   -1.3276883626E+00
   -1.3168939569E+00   -1.3049067104E+00   -1.2917612694E+00   -1.2774945573E+00
   -1.2621456509E+00   -1.2457556499E+00   -1.2283675432E+00   -1.2100260695E+00
   -1.1907775747E+00   -1.1706698655E+00   -1.1497520600E+00   -1.1280744358E+00
   -1.1056882762E+00   -1.0826457146E+00   -1.0589995781E+00   -1.0348032305E+00
   -1.0101104156E+00   -9.8497510070E-01   -9.5945132189E-01   -9.3359303030E-01
   -9.0745398082E-01   -8.8108748750E-01   -8.5454632259E-01   -8.2788260213E-01
   -8.0114762880E-01   -7.7439175870E-01   -7.4766427322E-01   -7.2101335466E-01
   -6.9448565555E-01   -6.6812648917E-01   -6.4197963341E-01   -6.1608723254E-01
   -5.9048981362E-01   -5.6522584555E-01   -5.4033200176E-01   -5.1584300472E-01
   -4.9179162886E-01   -4.6820842608E-01   -4.4512180747E-01   -4.2255807106E-01
   -4.0054138825E-01   -3.7909353455E-01   -3.5823410528E-01   -3.3798049724E-01
   -3.1834783378E-01   -2.9934894495E-01   -2.8099451067E-01   -2.6329297020E-01
   -2.4625061219E-01   -2.2987164222E-01   -2.1415805943E-01   -1.9910998317E-01
   -1.8472557922E-01   -1.7100084305E-01   -1.5793031018E-01   -1.4550666637E-01
   -1.3372052242E-01   -1.2256160437E-01   -1.1201767936E-01   -1.0207500272E-01
   -9.2719174240E-02   -8.3933716549E-02   -7.5701753754E-02   -6.8005369546E-02
   -6.0824893476E-02   -5.4141371820E-02   -4.7933716525E-02   -4.2181206195E-02
   -3.6862592553E-02   -3.1955313656E-02   -2.7438387939E-02   -2.3288420574E-02
   -1.9484196902E-02   -1.6002984728E-02   -1.2822833887E-02   -9.9223983711E-03
   -7.2793301027E-03   -4.8740020340E-03   -2.6840771173E-03   -6.9154858069E-04
    1.1245303405E-03    2.7813440771E-03    4.2977476243E-03    5.6899320017E-03
    6.9744618056E-03    8.1662610148E-03    9.2795270722E-03    1.0327654790E-02
    1.1322472001E-02    1.2275611612E-02    1.3196589426E-02    1.4095086500E-02
    1.4978412239E-02    1.5854158537E-02    1.6727571235E-02    1.7604075978E-02
    1.8487024108E-02    1.9379664831E-02    2.0283638089E-02    2.1200079998E-02
    2.2129102529E-02    2.3069872117E-02    2.4021142065E-02    2.4980337789E-02
    2.5944995996E-02    2.6911116208E-02    2.7875125155E-02    2.8831991402E-02
    2.9777104039E-02    3.0704856665E-02    3.1609653377E-02    3.2485683002E-02
    3.3326766713E-02    3.4126895296E-02    3.4879884171E-02    3.5579468760E-02
    3.6220067343E-02    3.6795093921E-02    3.7299882055E-02    3.7728277847E-02
    3.8076026059E-02    3.8338340088E-02    3.8511001933E-02    3.8591267801E-02
    3.8574831167E-02    3.8460919352E-02    3.8246692466E-02    3.7931855573E-02
    3.7516300144E-02    3.6999688907E-02    3.6384766735E-02    3.5672148470E-02
    3.4866024471E-02    3.3969980904E-02    3.2988127766E-02    3.1927186494E-02
    3.0792591774E-02    2.9591854925E-02    2.8332588120E-02    2.7022582121E-02
    2.5669888958E-02    2.4283231940E-02    2.2870831060E-02    2.1441325186E-02
    2.0004107406E-02    1.8566948027E-02    1.7139303495E-02    1.5729561442E-02
    1.4345193664E-02    1.2996084942E-02    1.1688260163E-02    1.0429112707E-02
    9.2271740133E-03    8.0862072143E-03    7.0132664762E-03    6.0134439017E-03
    5.0887503350E-03    4.2450810609E-03    3.4830717311E-03    2.8026796662E-03
    2.2079434817E-03    1.6944686949E-03    1.2601686223E-03    9.0541073699E-04
    6.2178860399E-04    4.0464898744E-04    2.4942719299E-04    1.4478519041E-04
    8.2366937019E-05    5.2880638542E-05    4.3823243930E-05    3.5704998478E-05
    1.9098948078E-05    5.5799114454E-06   -1.8369427581E-06   -2.9021123031E-06
   -1.3339207513E-06    0.0000000000E+00    0.0000000000E+00    0.0000000000E+00
    0.0000000000E+00    0.0000000000E+00    0.0000000000E+00    0.0000000000E+00
    0.0000000000E+00    0.0000000000E+00    0.0000000000E+00    0.0000000000E+00
    0.0000000000E+00    0.0000000000E+00    0.0000000000E+00    0.0000000000E+00
    0.0000000000E+00    0.0000000000E+00    0.0000000000E+00    0.0000000000E+00
    0.0000000000E+00    0.0000000000E+00    0.0000000000E+00    0.0000000000E+00
    0.0000000000E+00    0.0000000000E+00    0.0000000000E+00    0.0000000000E+00
    0.0000000000E+00    0.0000000000E+00    0.0000000000E+00    0.0000000000E+00
    0.0000000000E+00    0.0000000000E+00    0.0000000000E+00    0.0000000000E+00
    0.0000000000E+00    0.0000000000E+00    0.0000000000E+00    0.0000000000E+00
    0.0000000000E+00    0.0000000000E+00    0.0000000000E+00    0.0000000000E+00
    0.0000000000E+00    0.0000000000E+00    0.0000000000E+00    0.0000000000E+00
    0.0000000000E+00    0.0000000000E+00    0.0000000000E+00    0.0000000000E+00
    0.0000000000E+00    0.0000000000E+00    0.0000000000E+00    0.0000000000E+00
    0.0000000000E+00    0.0000000000E+00    0.0000000000E+00    0.0000000000E+00
    0.0000000000E+00    0.0000000000E+00    0.0000000000E+00    0.0000000000E+00
    0.0000000000E+00    0.0000000000E+00    0.0000000000E+00    0.0000000000E+00
    0.0000000000E+00    0.0000000000E+00    0.0000000000E+00    0.0000000000E+00
    0.0000000000E+00    0.0000000000E+00    0.0000000000E+00    0.0000000000E+00
    0.0000000000E+00    0.0000000000E+00    0.0000000000E+00    0.0000000000E+00
    0.0000000000E+00    0.0000000000E+00    0.0000000000E+00    0.0000000000E+00
    0.0000000000E+00    0.0000000000E+00    0.0000000000E+00    0.0000000000E+00
    0.0000000000E+00    0.0000000000E+00    0.0000000000E+00    0.0000000000E+00
    0.0000000000E+00    0.0000000000E+00    0.0000000000E+00    0.0000000000E+00
    0.0000000000E+00    0.0000000000E+00    0.0000000000E+00    0.0000000000E+00
    0.0000000000E+00    0.0000000000E+00    0.0000000000E+00    0.0000000000E+00
    0.0000000000E+00    0.0000000000E+00    0.0000000000E+00    0.0000000000E+00
    0.0000000000E+00    0.0000000000E+00    0.0000000000E+00    0.0000000000E+00
    0.0000000000E+00    0.0000000000E+00    0.0000000000E+00    0.0000000000E+00
    0.0000000000E+00    0.0000000000E+00    0.0000000000E+00    0.0000000000E+00
    0.0000000000E+00    0.0000000000E+00    0.0000000000E+00    0.0000000000E+00
    0.0000000000E+00    0.0000000000E+00    0.0000000000E+00    0.0000000000E+00
    0.0000000000E+00    0.0000000000E+00    0.0000000000E+00    0.0000000000E+00
    0.0000000000E+00    0.0000000000E+00    0.0000000000E+00    0.0000000000E+00
    0.0000000000E+00    0.0000000000E+00    0.0000000000E+00    0.0000000000E+00
    0.0000000000E+00    0.0000000000E+00    0.0000000000E+00    0.0000000000E+00
    0.0000000000E+00    0.0000000000E+00    0.0000000000E+00    0.0000000000E+00
    0.0000000000E+00    0.0000000000E+00    0.0000000000E+00    0.0000000000E+00
    0.0000000000E+00    0.0000000000E+00    0.0000000000E+00    0.0000000000E+00
    0.0000000000E+00    0.0000000000E+00    0.0000000000E+00    0.0000000000E+00
    0.0000000000E+00    0.0000000000E+00    0.0000000000E+00    0.0000000000E+00
    0.0000000000E+00    0.0000000000E+00    0.0000000000E+00    0.0000000000E+00
    0.0000000000E+00    0.0000000000E+00    0.0000000000E+00    0.0000000000E+00
    0.0000000000E+00    0.0000000000E+00    0.0000000000E+00    0.0000000000E+00
    0.0000000000E+00    0.0000000000E+00    0.0000000000E+00    0.0000000000E+00
    0.0000000000E+00    0.0000000000E+00    0.0000000000E+00    0.0000000000E+00
    0.0000000000E+00    0.0000000000E+00    0.0000000000E+00    0.0000000000E+00
    0.0000000000E+00    0.0000000000E+00    0.0000000000E+00    0.0000000000E+00
    0.0000000000E+00    0.0000000000E+00    0.0000000000E+00    0.0000000000E+00
    0.0000000000E+00    0.0000000000E+00    0.0000000000E+00    0.0000000000E+00
    0.0000000000E+00    0.0000000000E+00    0.0000000000E+00    0.0000000000E+00
    0.0000000000E+00    0.0000000000E+00    0.0000000000E+00    0.0000000000E+00
    0.0000000000E+00    0.0000000000E+00    0.0000000000E+00    0.0000000000E+00
    0.0000000000E+00    0.0000000000E+00    0.0000000000E+00    0.0000000000E+00
    0.0000000000E+00    0.0000000000E+00    0.0000000000E+00    0.0000000000E+00
    0.0000000000E+00    0.0000000000E+00    0.0000000000E+00    0.0000000000E+00
    0.0000000000E+00    0.0000000000E+00    0.0000000000E+00    0.0000000000E+00
    0.0000000000E+00    0.0000000000E+00    0.0000000000E+00    0.0000000000E+00
    0.0000000000E+00    0.0000000000E+00    0.0000000000E+00    0.0000000000E+00
    0.0000000000E+00    0.0000000000E+00    0.0000000000E+00    0.0000000000E+00
    0.0000000000E+00    0.0000000000E+00    0.0000000000E+00    0.0000000000E+00
    0.0000000000E+00    0.0000000000E+00    0.0000000000E+00    0.0000000000E+00
    0.0000000000E+00    0.0000000000E+00    0.0000000000E+00    0.0000000000E+00
    0.0000000000E+00    0.0000000000E+00    0.0000000000E+00    0.0000000000E+00
    0.0000000000E+00    0.0000000000E+00    0.0000000000E+00    0.0000000000E+00
    0.0000000000E+00    0.0000000000E+00    0.0000000000E+00    0.0000000000E+00
    0.0000000000E+00    0.0000000000E+00    0.0000000000E+00    0.0000000000E+00
    0.0000000000E+00    0.0000000000E+00    0.0000000000E+00    0.0000000000E+00
    0.0000000000E+00    0.0000000000E+00    0.0000000000E+00    0.0000000000E+00
    0.0000000000E+00    0.0000000000E+00    0.0000000000E+00    0.0000000000E+00
    0.0000000000E+00    0.0000000000E+00    0.0000000000E+00    0.0000000000E+00
    0.0000000000E+00    0.0000000000E+00    0.0000000000E+00    0.0000000000E+00
    0.0000000000E+00    0.0000000000E+00    0.0000000000E+00    0.0000000000E+00
    0.0000000000E+00    0.0000000000E+00    0.0000000000E+00    0.0000000000E+00
    0.0000000000E+00    0.0000000000E+00    0.0000000000E+00    0.0000000000E+00
    0.0000000000E+00    0.0000000000E+00    0.0000000000E+00    0.0000000000E+00
    0.0000000000E+00    0.0000000000E+00    0.0000000000E+00    0.0000000000E+00
    0.0000000000E+00    0.0000000000E+00    0.0000000000E+00    0.0000000000E+00
    0.0000000000E+00    0.0000000000E+00    0.0000000000E+00    0.0000000000E+00
    0.0000000000E+00    0.0000000000E+00    0.0000000000E+00    0.0000000000E+00
    0.0000000000E+00    0.0000000000E+00    0.0000000000E+00    0.0000000000E+00
    0.0000000000E+00    0.0000000000E+00    0.0000000000E+00    0.0000000000E+00
    0.0000000000E+00    0.0000000000E+00    0.0000000000E+00    0.0000000000E+00
    0.0000000000E+00    0.0000000000E+00    0.0000000000E+00    0.0000000000E+00
    0.0000000000E+00    0.0000000000E+00    0.0000000000E+00    0.0000000000E+00
    0.0000000000E+00    0.0000000000E+00    0.0000000000E+00    0.0000000000E+00
    0.0000000000E+00    0.0000000000E+00    0.0000000000E+00    0.0000000000E+00
    0.0000000000E+00    0.0000000000E+00
   </PP_BETA.3>
   <PP_BETA.4
       type="real"
       size=" 602"
       columns="4"
       index="4"
       angular_momentum="1"
       cutoff_radius_index=" 250"
       cutoff_radius="    2.4900000000E+00" >
    0.0000000000E+00    8.0932361645E-04    3.2342660846E-03    7.2657515655E-03
    1.2888684651E-02    2.0081996762E-02    2.8818710928E-02    3.9066024783E-02
    5.0785411536E-02    6.3932738664E-02    7.8458403990E-02    9.4307488784E-02
    1.1141992747E-01    1.2973069349E-01    1.4917000075E-01    1.6966352023E-01
    1.9113261102E-01    2.1349456522E-01    2.3666286599E-01    2.6054745815E-01
    2.8505503026E-01    3.1008930790E-01    3.3555135674E-01    3.6133989503E-01
    3.8735161422E-01    4.1348150730E-01    4.3962320312E-01    4.6566930677E-01
    4.9151174392E-01    5.1704210896E-01    5.4215201551E-01    5.6673344836E-01
    5.9067911552E-01    6.1388280001E-01    6.3623970965E-01    6.5764682333E-01
    6.7800323486E-01    6.9721049019E-01    7.1517291916E-01    7.3179796088E-01
    7.4699647956E-01    7.6068307196E-01    7.7277636445E-01    7.8319929880E-01
    7.9187940577E-01    7.9874906557E-01    8.0374575423E-01    8.0681227518E-01
    8.0789697643E-01    8.0695394704E-01    8.0394320014E-01    7.9883083924E-01
    7.9158920410E-01    7.8219698720E-01    7.7063935959E-01    7.5690803444E-01
    7.4100135225E-01    7.2292431256E-01    7.0268860680E-01    6.8031260621E-01
    6.5582137304E-01    6.2924656193E-01    6.0062643835E-01    5.7000571013E-01
    5.3743546259E-01    5.0297306878E-01    4.6668195090E-01    4.2863146605E-01
    3.8889672461E-01    3.4755840586E-01    3.0470240784E-01    2.6041972047E-01
    2.1480612512E-01    1.6796191202E-01    1.1999161173E-01    7.1003601797E-02
    2.1109831558E-02   -2.9574508760E-02   -8.0931353213E-02   -1.3284012417E-01
   -1.8517810605E-01   -2.3782082756E-01   -2.9064245104E-01   -3.4351616785E-01
   -3.9631459819E-01   -4.4891019420E-01   -5.0117564483E-01   -5.5298428115E-01
   -6.0421048056E-01   -6.5473006862E-01   -7.0442071675E-01   -7.5316233471E-01
   -8.0083745597E-01   -8.4733161489E-01   -8.9253371395E-01   -9.3633637992E-01
   -9.7863622898E-01   -1.0193343912E+00   -1.0583367298E+00   -1.0955540867E+00
   -1.1309026031E+00   -1.1643039816E+00   -1.1956857303E+00   -1.2249812299E+00
   -1.2521304548E+00   -1.2770796345E+00   -1.2997815715E+00   -1.3201957772E+00
   -1.3382884698E+00   -1.3540330939E+00   -1.3674099278E+00   -1.3784062486E+00
   -1.3870163409E+00   -1.3932416407E+00   -1.3970905208E+00   -1.3985782384E+00
   -1.3977270131E+00   -1.3945657305E+00   -1.3891297977E+00   -1.3814611765E+00
   -1.3716082995E+00   -1.3596251473E+00   -1.3455717234E+00   -1.3295143628E+00
   -1.3115235221E+00   -1.2916750997E+00   -1.2700507807E+00   -1.2467351354E+00
   -1.2218171740E+00   -1.1953912929E+00   -1.1675528637E+00   -1.1384011641E+00
   -1.1080400947E+00   -1.0765722237E+00   -1.0441044762E+00   -1.0107455813E+00
   -9.7660254441E-01   -9.4178690398E-01   -9.0640739092E-01   -8.7057300481E-01
   -8.3439556383E-01   -7.9798016889E-01   -7.6143631281E-01   -7.2486821227E-01
   -6.8837849052E-01   -6.5207070602E-01   -6.1603936264E-01   -5.8038375978E-01
   -5.4519224274E-01   -5.1055489433E-01   -4.7655565353E-01   -4.4327329983E-01
   -4.1078622285E-01   -3.7916121848E-01   -3.4846982214E-01   -3.1876747254E-01
   -2.9011487360E-01   -2.6255868862E-01   -2.3614706702E-01   -2.1091753755E-01
   -1.8690555839E-01   -1.6413893671E-01   -1.4264069503E-01   -1.2242845229E-01
   -1.0351328449E-01   -8.5902334548E-02   -6.9595397463E-02   -5.4589072897E-02
   -4.0872667565E-02   -2.8432421027E-02   -1.7248025415E-02   -7.2958165871E-03
    1.4532203137E-03    9.0319040525E-03    1.5477064856E-02    2.0829617662E-02
    2.5133383069E-02    2.8435994138E-02    3.0787548029E-02    3.2240703254E-02
    3.2851257348E-02    3.2674920806E-02    3.1772744751E-02    3.0201317289E-02
    2.8026563812E-02    2.5304800423E-02    2.2103136247E-02    1.8479328686E-02
    1.4498258551E-02    1.0219500017E-02    5.7027574426E-03    1.0098233145E-03
   -3.8075235469E-03   -8.6851126292E-03   -1.3578975183E-02   -1.8429863238E-02
   -2.3195014003E-02   -2.7826615313E-02   -3.2280312497E-02   -3.6522812237E-02
   -4.0507891945E-02   -4.4214493180E-02   -4.7605786912E-02   -5.0661568229E-02
   -5.3362088671E-02   -5.5684961225E-02   -5.7627037297E-02   -5.9170527010E-02
   -6.0319165978E-02   -6.1071976137E-02   -6.1430208967E-02   -6.1410241890E-02
   -6.1018565992E-02   -6.0276207026E-02   -5.9202575710E-02   -5.7817728854E-02
   -5.6147389163E-02   -5.4216000938E-02   -5.2050703019E-02   -4.9680033136E-02
   -4.7133877309E-02   -4.4440950749E-02   -4.1633636214E-02   -3.8742288781E-02
   -3.5795601078E-02   -3.2829262332E-02   -2.9868113303E-02   -2.6941455876E-02
   -2.4082460762E-02   -2.1309292202E-02   -1.8651223748E-02   -1.6131150110E-02
   -1.3761792623E-02   -1.1569598574E-02   -9.5628490739E-03   -7.7477311892E-03
   -6.1452633886E-03   -4.7465574143E-03   -3.5513048409E-03   -2.5684027448E-03
   -1.7751846538E-03   -1.1629709303E-03   -7.2373508537E-04   -4.2487753267E-04
   -2.4554029379E-04   -1.6138356861E-04   -1.3480003992E-04   -1.0966666933E-04
   -5.9128348673E-05   -1.7394574310E-05    5.6212418578E-06    8.8807749082E-06
    4.0819405664E-06    0.0000000000E+00    0.0000000000E+00    0.0000000000E+00
    0.0000000000E+00    0.0000000000E+00    0.0000000000E+00    0.0000000000E+00
    0.0000000000E+00    0.0000000000E+00    0.0000000000E+00    0.0000000000E+00
    0.0000000000E+00    0.0000000000E+00    0.0000000000E+00    0.0000000000E+00
    0.0000000000E+00    0.0000000000E+00    0.0000000000E+00    0.0000000000E+00
    0.0000000000E+00    0.0000000000E+00    0.0000000000E+00    0.0000000000E+00
    0.0000000000E+00    0.0000000000E+00    0.0000000000E+00    0.0000000000E+00
    0.0000000000E+00    0.0000000000E+00    0.0000000000E+00    0.0000000000E+00
    0.0000000000E+00    0.0000000000E+00    0.0000000000E+00    0.0000000000E+00
    0.0000000000E+00    0.0000000000E+00    0.0000000000E+00    0.0000000000E+00
    0.0000000000E+00    0.0000000000E+00    0.0000000000E+00    0.0000000000E+00
    0.0000000000E+00    0.0000000000E+00    0.0000000000E+00    0.0000000000E+00
    0.0000000000E+00    0.0000000000E+00    0.0000000000E+00    0.0000000000E+00
    0.0000000000E+00    0.0000000000E+00    0.0000000000E+00    0.0000000000E+00
    0.0000000000E+00    0.0000000000E+00    0.0000000000E+00    0.0000000000E+00
    0.0000000000E+00    0.0000000000E+00    0.0000000000E+00    0.0000000000E+00
    0.0000000000E+00    0.0000000000E+00    0.0000000000E+00    0.0000000000E+00
    0.0000000000E+00    0.0000000000E+00    0.0000000000E+00    0.0000000000E+00
    0.0000000000E+00    0.0000000000E+00    0.0000000000E+00    0.0000000000E+00
    0.0000000000E+00    0.0000000000E+00    0.0000000000E+00    0.0000000000E+00
    0.0000000000E+00    0.0000000000E+00    0.0000000000E+00    0.0000000000E+00
    0.0000000000E+00    0.0000000000E+00    0.0000000000E+00    0.0000000000E+00
    0.0000000000E+00    0.0000000000E+00    0.0000000000E+00    0.0000000000E+00
    0.0000000000E+00    0.0000000000E+00    0.0000000000E+00    0.0000000000E+00
    0.0000000000E+00    0.0000000000E+00    0.0000000000E+00    0.0000000000E+00
    0.0000000000E+00    0.0000000000E+00    0.0000000000E+00    0.0000000000E+00
    0.0000000000E+00    0.0000000000E+00    0.0000000000E+00    0.0000000000E+00
    0.0000000000E+00    0.0000000000E+00    0.0000000000E+00    0.0000000000E+00
    0.0000000000E+00    0.0000000000E+00    0.0000000000E+00    0.0000000000E+00
    0.0000000000E+00    0.0000000000E+00    0.0000000000E+00    0.0000000000E+00
    0.0000000000E+00    0.0000000000E+00    0.0000000000E+00    0.0000000000E+00
    0.0000000000E+00    0.0000000000E+00    0.0000000000E+00    0.0000000000E+00
    0.0000000000E+00    0.0000000000E+00    0.0000000000E+00    0.0000000000E+00
    0.0000000000E+00    0.0000000000E+00    0.0000000000E+00    0.0000000000E+00
    0.0000000000E+00    0.0000000000E+00    0.0000000000E+00    0.0000000000E+00
    0.0000000000E+00    0.0000000000E+00    0.0000000000E+00    0.0000000000E+00
    0.0000000000E+00    0.0000000000E+00    0.0000000000E+00    0.0000000000E+00
    0.0000000000E+00    0.0000000000E+00    0.0000000000E+00    0.0000000000E+00
    0.0000000000E+00    0.0000000000E+00    0.0000000000E+00    0.0000000000E+00
    0.0000000000E+00    0.0000000000E+00    0.0000000000E+00    0.0000000000E+00
    0.0000000000E+00    0.0000000000E+00    0.0000000000E+00    0.0000000000E+00
    0.0000000000E+00    0.0000000000E+00    0.0000000000E+00    0.0000000000E+00
    0.0000000000E+00    0.0000000000E+00    0.0000000000E+00    0.0000000000E+00
    0.0000000000E+00    0.0000000000E+00    0.0000000000E+00    0.0000000000E+00
    0.0000000000E+00    0.0000000000E+00    0.0000000000E+00    0.0000000000E+00
    0.0000000000E+00    0.0000000000E+00    0.0000000000E+00    0.0000000000E+00
    0.0000000000E+00    0.0000000000E+00    0.0000000000E+00    0.0000000000E+00
    0.0000000000E+00    0.0000000000E+00    0.0000000000E+00    0.0000000000E+00
    0.0000000000E+00    0.0000000000E+00    0.0000000000E+00    0.0000000000E+00
    0.0000000000E+00    0.0000000000E+00    0.0000000000E+00    0.0000000000E+00
    0.0000000000E+00    0.0000000000E+00    0.0000000000E+00    0.0000000000E+00
    0.0000000000E+00    0.0000000000E+00    0.0000000000E+00    0.0000000000E+00
    0.0000000000E+00    0.0000000000E+00    0.0000000000E+00    0.0000000000E+00
    0.0000000000E+00    0.0000000000E+00    0.0000000000E+00    0.0000000000E+00
    0.0000000000E+00    0.0000000000E+00    0.0000000000E+00    0.0000000000E+00
    0.0000000000E+00    0.0000000000E+00    0.0000000000E+00    0.0000000000E+00
    0.0000000000E+00    0.0000000000E+00    0.0000000000E+00    0.0000000000E+00
    0.0000000000E+00    0.0000000000E+00    0.0000000000E+00    0.0000000000E+00
    0.0000000000E+00    0.0000000000E+00    0.0000000000E+00    0.0000000000E+00
    0.0000000000E+00    0.0000000000E+00    0.0000000000E+00    0.0000000000E+00
    0.0000000000E+00    0.0000000000E+00    0.0000000000E+00    0.0000000000E+00
    0.0000000000E+00    0.0000000000E+00    0.0000000000E+00    0.0000000000E+00
    0.0000000000E+00    0.0000000000E+00    0.0000000000E+00    0.0000000000E+00
    0.0000000000E+00    0.0000000000E+00    0.0000000000E+00    0.0000000000E+00
    0.0000000000E+00    0.0000000000E+00    0.0000000000E+00    0.0000000000E+00
    0.0000000000E+00    0.0000000000E+00    0.0000000000E+00    0.0000000000E+00
    0.0000000000E+00    0.0000000000E+00    0.0000000000E+00    0.0000000000E+00
    0.0000000000E+00    0.0000000000E+00    0.0000000000E+00    0.0000000000E+00
    0.0000000000E+00    0.0000000000E+00    0.0000000000E+00    0.0000000000E+00
    0.0000000000E+00    0.0000000000E+00    0.0000000000E+00    0.0000000000E+00
    0.0000000000E+00    0.0000000000E+00    0.0000000000E+00    0.0000000000E+00
    0.0000000000E+00    0.0000000000E+00    0.0000000000E+00    0.0000000000E+00
    0.0000000000E+00    0.0000000000E+00    0.0000000000E+00    0.0000000000E+00
    0.0000000000E+00    0.0000000000E+00    0.0000000000E+00    0.0000000000E+00
    0.0000000000E+00    0.0000000000E+00    0.0000000000E+00    0.0000000000E+00
    0.0000000000E+00    0.0000000000E+00    0.0000000000E+00    0.0000000000E+00
    0.0000000000E+00    0.0000000000E+00    0.0000000000E+00    0.0000000000E+00
    0.0000000000E+00    0.0000000000E+00    0.0000000000E+00    0.0000000000E+00
    0.0000000000E+00    0.0000000000E+00    0.0000000000E+00    0.0000000000E+00
    0.0000000000E+00    0.0000000000E+00    0.0000000000E+00    0.0000000000E+00
    0.0000000000E+00    0.0000000000E+00    0.0000000000E+00    0.0000000000E+00
    0.0000000000E+00    0.0000000000E+00    0.0000000000E+00    0.0000000000E+00
    0.0000000000E+00    0.0000000000E+00    0.0000000000E+00    0.0000000000E+00
    0.0000000000E+00    0.0000000000E+00    0.0000000000E+00    0.0000000000E+00
    0.0000000000E+00    0.0000000000E+00    0.0000000000E+00    0.0000000000E+00
    0.0000000000E+00    0.0000000000E+00    0.0000000000E+00    0.0000000000E+00
    0.0000000000E+00    0.0000000000E+00    0.0000000000E+00    0.0000000000E+00
    0.0000000000E+00    0.0000000000E+00
   </PP_BETA.4>
   <PP_BETA.5
       type="real"
       size=" 602"
       columns="4"
       index="5"
       angular_momentum="2"
       cutoff_radius_index=" 250"
       cutoff_radius="    2.4900000000E+00" >
    0.0000000000E+00    1.3562295701E-05    1.0843089040E-04    3.6557495135E-04
    8.6529052167E-04    1.6868668037E-03    2.9082558487E-03    4.6057467749E-03
    6.8536456235E-03    9.7239619491E-03    1.3286103221E-02    1.7606578096E-02
    2.2748709593E-02    2.8772359177E-02    3.5733662740E-02    4.3684779415E-02
    5.2673654135E-02    6.2743794823E-02    7.3934065029E-02    8.6278492824E-02
    9.9806096664E-02    1.1454072897E-01    1.3050093800E-01    1.4769984866E-01
    1.6614506274E-01    1.8583857913E-01    2.0677673426E-01    2.2895016339E-01
    2.5234378262E-01    2.7693679237E-01    3.0270270190E-01    3.2960937547E-01
    3.5761909968E-01    3.8668867231E-01    4.1676951234E-01    4.4780779059E-01
    4.7974458163E-01    5.1251603541E-01    5.4605356875E-01    5.8028407680E-01
    6.1513016224E-01    6.5051038311E-01    6.8633951767E-01    7.2252884582E-01
    7.5898644589E-01    7.9561750614E-01    8.3232464962E-01    8.6900827161E-01
    9.0556688849E-01    9.4189749606E-01    9.7789593698E-01    1.0134572763E+00
    1.0484761828E+00    1.0828473121E+00    1.1164657008E+00    1.1492271508E+00
    1.1810286265E+00    1.2117686400E+00    1.2413476420E+00    1.2696683985E+00
    1.2966363810E+00    1.3221601116E+00    1.3461515586E+00    1.3685264509E+00
    1.3892046330E+00    1.4081104106E+00    1.4251728162E+00    1.4403259297E+00
    1.4535091606E+00    1.4646675204E+00    1.4737517943E+00    1.4807188236E+00
    1.4855316825E+00    1.4881598500E+00    1.4885793778E+00    1.4867729641E+00
    1.4827300844E+00    1.4764470706E+00    1.4679271509E+00    1.4571804692E+00
    1.4442240782E+00    1.4290819059E+00    1.4117846940E+00    1.3923699107E+00
    1.3708816355E+00    1.3473704187E+00    1.3218931144E+00    1.2945126881E+00
    1.2652980001E+00    1.2343235647E+00    1.2016692869E+00    1.1674201765E+00
    1.1316660431E+00    1.0945011702E+00    1.0560239724E+00    1.0163366362E+00
    9.7554482877E-01    9.3375711129E-01    8.9108462966E-01    8.4764076316E-01
    8.0354066689E-01    7.5890084834E-01    7.1383873968E-01    6.6847248271E-01
    6.2291981351E-01    5.7729828863E-01    5.3172466034E-01    4.8631445463E-01
    4.4118179090E-01    3.9643818966E-01    3.5219292562E-01    3.0855245271E-01
    2.6562016620E-01    2.2349556861E-01    1.8227422090E-01    1.4204755581E-01
    1.0290257772E-01    6.4921110551E-02    2.8180016419E-02   -7.2491060613E-03
   -4.1300319533E-02   -7.3913423710E-02   -1.0503401332E-01   -1.3461400195E-01
   -1.6261111716E-01   -1.8898931304E-01   -2.1371937151E-01   -2.3677765314E-01
   -2.5814686490E-01   -2.7781702045E-01   -2.9578286083E-01   -3.1204568837E-01
   -3.2661428297E-01   -3.3950069981E-01   -3.5072444830E-01   -3.6031092462E-01
   -3.6828853363E-01   -3.7469391399E-01   -3.7956601465E-01   -3.8294856126E-01
   -3.8489261541E-01   -3.8544793578E-01   -3.8467314275E-01   -3.8262689181E-01
   -3.7937114182E-01   -3.7497388904E-01   -3.6949905082E-01   -3.6302051077E-01
   -3.5560594306E-01   -3.4732985779E-01   -3.3826541942E-01   -3.2848513884E-01
   -3.1806637519E-01   -3.0707832199E-01   -2.9560091755E-01   -2.8370017431E-01
   -2.7145354292E-01   -2.5892638618E-01   -2.4619093104E-01   -2.3331098709E-01
   -2.2035255077E-01   -2.0737658354E-01   -1.9444224963E-01   -1.8160638688E-01
   -1.6892097234E-01   -1.5643753882E-01   -1.4420072463E-01   -1.3225572933E-01
   -1.2063986747E-01   -1.0939117641E-01   -9.8539794249E-02   -8.8116003829E-02
   -7.8143010523E-02   -6.8643019713E-02   -5.9632603242E-02   -5.1125865742E-02
   -4.3133054069E-02   -3.5660475018E-02   -2.8712321053E-02   -2.2287747022E-02
   -1.6385084358E-02   -1.0997321056E-02   -6.1170262231E-03   -1.7323062767E-03
    2.1700067077E-03    5.6053768392E-03    8.5921282565E-03    1.1148712115E-02
    1.3297007036E-02    1.5058680234E-02    1.6457119488E-02    1.7517573192E-02
    1.8262851766E-02    1.8722066808E-02    1.8916717648E-02    1.8876423495E-02
    1.8624029293E-02    1.8185998167E-02    1.7588035712E-02    1.6851200141E-02
    1.6004343144E-02    1.5063858181E-02    1.4055586331E-02    1.2997224138E-02
    1.1907090157E-02    1.0805862496E-02    9.7043665220E-03    8.6223766172E-03
    7.5685463339E-03    6.5548816400E-03    5.5929311991E-03    4.6865033996E-03
    3.8462767378E-03    3.0736488883E-03    2.3723059772E-03    1.7458976813E-03
    1.1924027357E-03    7.1355027702E-04    3.0655032224E-04   -3.1618717585E-05
   -3.0312247133E-04   -5.1344860043E-04   -6.6722078831E-04   -7.6971681802E-04
   -8.2685110422E-04   -8.4541418467E-04   -8.3088127315E-04   -7.8971420743E-04
   -7.2936115919E-04   -6.5395055874E-04   -5.7046728795E-04   -4.8431984826E-04
   -3.9828185473E-04   -3.1896308806E-04   -2.4800738966E-04   -1.8650246886E-04
   -1.3967731723E-04   -1.0456257613E-04   -8.0693339688E-05   -7.1220236707E-05
   -6.6461406363E-05   -5.7876283904E-05   -3.5427286692E-05   -1.2791097997E-05
    2.1864811859E-06    4.3186141866E-06    2.1754286160E-06    0.0000000000E+00
    0.0000000000E+00    0.0000000000E+00    0.0000000000E+00    0.0000000000E+00
    0.0000000000E+00    0.0000000000E+00    0.0000000000E+00    0.0000000000E+00
    0.0000000000E+00    0.0000000000E+00    0.0000000000E+00    0.0000000000E+00
    0.0000000000E+00    0.0000000000E+00    0.0000000000E+00    0.0000000000E+00
    0.0000000000E+00    0.0000000000E+00    0.0000000000E+00    0.0000000000E+00
    0.0000000000E+00    0.0000000000E+00    0.0000000000E+00    0.0000000000E+00
    0.0000000000E+00    0.0000000000E+00    0.0000000000E+00    0.0000000000E+00
    0.0000000000E+00    0.0000000000E+00    0.0000000000E+00    0.0000000000E+00
    0.0000000000E+00    0.0000000000E+00    0.0000000000E+00    0.0000000000E+00
    0.0000000000E+00    0.0000000000E+00    0.0000000000E+00    0.0000000000E+00
    0.0000000000E+00    0.0000000000E+00    0.0000000000E+00    0.0000000000E+00
    0.0000000000E+00    0.0000000000E+00    0.0000000000E+00    0.0000000000E+00
    0.0000000000E+00    0.0000000000E+00    0.0000000000E+00    0.0000000000E+00
    0.0000000000E+00    0.0000000000E+00    0.0000000000E+00    0.0000000000E+00
    0.0000000000E+00    0.0000000000E+00    0.0000000000E+00    0.0000000000E+00
    0.0000000000E+00    0.0000000000E+00    0.0000000000E+00    0.0000000000E+00
    0.0000000000E+00    0.0000000000E+00    0.0000000000E+00    0.0000000000E+00
    0.0000000000E+00    0.0000000000E+00    0.0000000000E+00    0.0000000000E+00
    0.0000000000E+00    0.0000000000E+00    0.0000000000E+00    0.0000000000E+00
    0.0000000000E+00    0.0000000000E+00    0.0000000000E+00    0.0000000000E+00
    0.0000000000E+00    0.0000000000E+00    0.0000000000E+00    0.0000000000E+00
    0.0000000000E+00    0.0000000000E+00    0.0000000000E+00    0.0000000000E+00
    0.0000000000E+00    0.0000000000E+00    0.0000000000E+00    0.0000000000E+00
    0.0000000000E+00    0.0000000000E+00    0.0000000000E+00    0.0000000000E+00
    0.0000000000E+00    0.0000000000E+00    0.0000000000E+00    0.0000000000E+00
    0.0000000000E+00    0.0000000000E+00    0.0000000000E+00    0.0000000000E+00
    0.0000000000E+00    0.0000000000E+00    0.0000000000E+00    0.0000000000E+00
    0.0000000000E+00    0.0000000000E+00    0.0000000000E+00    0.0000000000E+00
    0.0000000000E+00    0.0000000000E+00    0.0000000000E+00    0.0000000000E+00
    0.0000000000E+00    0.0000000000E+00    0.0000000000E+00    0.0000000000E+00
    0.0000000000E+00    0.0000000000E+00    0.0000000000E+00    0.0000000000E+00
    0.0000000000E+00    0.0000000000E+00    0.0000000000E+00    0.0000000000E+00
    0.0000000000E+00    0.0000000000E+00    0.0000000000E+00    0.0000000000E+00
    0.0000000000E+00    0.0000000000E+00    0.0000000000E+00    0.0000000000E+00
    0.0000000000E+00    0.0000000000E+00    0.0000000000E+00    0.0000000000E+00
    0.0000000000E+00    0.0000000000E+00    0.0000000000E+00    0.0000000000E+00
    0.0000000000E+00    0.0000000000E+00    0.0000000000E+00    0.0000000000E+00
    0.0000000000E+00    0.0000000000E+00    0.0000000000E+00    0.0000000000E+00
    0.0000000000E+00    0.0000000000E+00    0.0000000000E+00    0.0000000000E+00
    0.0000000000E+00    0.0000000000E+00    0.0000000000E+00    0.0000000000E+00
    0.0000000000E+00    0.0000000000E+00    0.0000000000E+00    0.0000000000E+00
    0.0000000000E+00    0.0000000000E+00    0.0000000000E+00    0.0000000000E+00
    0.0000000000E+00    0.0000000000E+00    0.0000000000E+00    0.0000000000E+00
    0.0000000000E+00    0.0000000000E+00    0.0000000000E+00    0.0000000000E+00
    0.0000000000E+00    0.0000000000E+00    0.0000000000E+00    0.0000000000E+00
    0.0000000000E+00    0.0000000000E+00    0.0000000000E+00    0.0000000000E+00
    0.0000000000E+00    0.0000000000E+00    0.0000000000E+00    0.0000000000E+00
    0.0000000000E+00    0.0000000000E+00    0.0000000000E+00    0.0000000000E+00
    0.0000000000E+00    0.0000000000E+00    0.0000000000E+00    0.0000000000E+00
    0.0000000000E+00    0.0000000000E+00    0.0000000000E+00    0.0000000000E+00
    0.0000000000E+00    0.0000000000E+00    0.0000000000E+00    0.0000000000E+00
    0.0000000000E+00    0.0000000000E+00    0.0000000000E+00    0.0000000000E+00
    0.0000000000E+00    0.0000000000E+00    0.0000000000E+00    0.0000000000E+00
    0.0000000000E+00    0.0000000000E+00    0.0000000000E+00    0.0000000000E+00
    0.0000000000E+00    0.0000000000E+00    0.0000000000E+00    0.0000000000E+00
    0.0000000000E+00    0.0000000000E+00    0.0000000000E+00    0.0000000000E+00
    0.0000000000E+00    0.0000000000E+00    0.0000000000E+00    0.0000000000E+00
    0.0000000000E+00    0.0000000000E+00    0.0000000000E+00    0.0000000000E+00
    0.0000000000E+00    0.0000000000E+00    0.0000000000E+00    0.0000000000E+00
    0.0000000000E+00    0.0000000000E+00    0.0000000000E+00    0.0000000000E+00
    0.0000000000E+00    0.0000000000E+00    0.0000000000E+00    0.0000000000E+00
    0.0000000000E+00    0.0000000000E+00    0.0000000000E+00    0.0000000000E+00
    0.0000000000E+00    0.0000000000E+00    0.0000000000E+00    0.0000000000E+00
    0.0000000000E+00    0.0000000000E+00    0.0000000000E+00    0.0000000000E+00
    0.0000000000E+00    0.0000000000E+00    0.0000000000E+00    0.0000000000E+00
    0.0000000000E+00    0.0000000000E+00    0.0000000000E+00    0.0000000000E+00
    0.0000000000E+00    0.0000000000E+00    0.0000000000E+00    0.0000000000E+00
    0.0000000000E+00    0.0000000000E+00    0.0000000000E+00    0.0000000000E+00
    0.0000000000E+00    0.0000000000E+00    0.0000000000E+00    0.0000000000E+00
    0.0000000000E+00    0.0000000000E+00    0.0000000000E+00    0.0000000000E+00
    0.0000000000E+00    0.0000000000E+00    0.0000000000E+00    0.0000000000E+00
    0.0000000000E+00    0.0000000000E+00    0.0000000000E+00    0.0000000000E+00
    0.0000000000E+00    0.0000000000E+00    0.0000000000E+00    0.0000000000E+00
    0.0000000000E+00    0.0000000000E+00    0.0000000000E+00    0.0000000000E+00
    0.0000000000E+00    0.0000000000E+00    0.0000000000E+00    0.0000000000E+00
    0.0000000000E+00    0.0000000000E+00    0.0000000000E+00    0.0000000000E+00
    0.0000000000E+00    0.0000000000E+00    0.0000000000E+00    0.0000000000E+00
    0.0000000000E+00    0.0000000000E+00    0.0000000000E+00    0.0000000000E+00
    0.0000000000E+00    0.0000000000E+00    0.0000000000E+00    0.0000000000E+00
    0.0000000000E+00    0.0000000000E+00    0.0000000000E+00    0.0000000000E+00
    0.0000000000E+00    0.0000000000E+00    0.0000000000E+00    0.0000000000E+00
    0.0000000000E+00    0.0000000000E+00    0.0000000000E+00    0.0000000000E+00
    0.0000000000E+00    0.0000000000E+00    0.0000000000E+00    0.0000000000E+00
    0.0000000000E+00    0.0000000000E+00    0.0000000000E+00    0.0000000000E+00
    0.0000000000E+00    0.0000000000E+00    0.0000000000E+00    0.0000000000E+00
    0.0000000000E+00    0.0000000000E+00    0.0000000000E+00    0.0000000000E+00
    0.0000000000E+00    0.0000000000E+00    0.0000000000E+00    0.0000000000E+00
    0.0000000000E+00    0.0000000000E+00    0.0000000000E+00    0.0000000000E+00
    0.0000000000E+00    0.0000000000E+00
   </PP_BETA.5>
   <PP_BETA.6
       type="real"
       size=" 602"
       columns="4"
       index="6"
       angular_momentum="2"
       cutoff_radius_index=" 250"
       cutoff_radius="    2.4900000000E+00" >
    0.0000000000E+00    6.3399879949E-06    5.0675066334E-05    1.7077630377E-04
    4.0396750279E-04    7.8690350797E-04    1.3553508415E-03    2.1439714377E-03
    3.1861102437E-03    4.5135874508E-03    6.1564961118E-03    8.1430058964E-03
    1.0499173726E-02    1.3248762016E-02    1.6413065259E-02    2.0010745637E-02
    2.4057678370E-02    2.8566807479E-02    3.3548012610E-02    3.9007987560E-02
    4.4950131119E-02    5.1374450828E-02    5.8277480180E-02    6.5652209828E-02
    7.3488033263E-02    8.1770707468E-02    9.0482328868E-02    9.9601325115E-02
    1.0910246283E-01    1.1895687177E-01    1.2913208555E-01    1.3959209912E-01
    1.5029744305E-01    1.6120527487E-01    1.7226948729E-01    1.8344083301E-01
    1.9466706686E-01    2.0589310374E-01    2.1706119301E-01    2.2811110930E-01
    2.3898035786E-01    2.4960439540E-01    2.5991686518E-01    2.6984984572E-01
    2.7933411258E-01    2.8829941219E-01    2.9667474696E-01    3.0438867068E-01
    3.1136959331E-01    3.1754609385E-01    3.2284723993E-01    3.2720291376E-01
    3.3054414263E-01    3.3280343018E-01    3.3391509501E-01    3.3381560139E-01
    3.3244389738E-01    3.2974174331E-01    3.2565404106E-01    3.2012915119E-01
    3.1311921675E-01    3.0458044848E-01    2.9447344809E-01    2.8276345957E-01
    2.6942065230E-01    2.5442039123E-01    2.3774343479E-01    2.1937617571E-01
    1.9931084393E-01    1.7754569825E-01    1.5408512008E-01    1.2893980480E-01
    1.0212685202E-01    7.3669847283E-02    4.3598935354E-02    1.1950801405E-02
   -2.1231299476E-02   -5.5897563930E-02   -9.1991704695E-02   -1.2945103716E-01
   -1.6820659534E-01   -2.0818327719E-01   -2.4930001937E-01   -2.9147000093E-01
   -3.3460087568E-01   -3.7859503274E-01   -4.2334988431E-01   -4.6875818018E-01
   -5.1470834758E-01   -5.6108485549E-01   -6.0776860196E-01   -6.5463732297E-01
   -7.0156602121E-01   -7.4842741304E-01   -7.9509239177E-01   -8.4143050512E-01
   -8.8731036629E-01   -9.3260034440E-01   -9.7716898497E-01   -1.0208854689E+00
   -1.0636201678E+00   -1.1052451615E+00   -1.1456347547E+00   -1.1846658025E+00
   -1.2222188214E+00   -1.2581778966E+00   -1.2924313473E+00   -1.3248721997E+00
   -1.3553984739E+00   -1.3839142255E+00   -1.4103293603E+00   -1.4345601896E+00
   -1.4565297485E+00   -1.4761684324E+00   -1.4934140708E+00   -1.5082121702E+00
   -1.5205162998E+00   -1.5302883276E+00   -1.5374984234E+00   -1.5421253925E+00
   -1.5441569413E+00   -1.5435890911E+00   -1.5404267737E+00   -1.5346844652E+00
   -1.5263842117E+00   -1.5155570677E+00   -1.5022437748E+00   -1.4864918152E+00
   -1.4683571783E+00   -1.4479056925E+00   -1.4252081158E+00   -1.4003435464E+00
   -1.3734005138E+00   -1.3444699077E+00   -1.3136518535E+00   -1.2810527751E+00
   -1.2467809727E+00   -1.2109544934E+00   -1.1736919106E+00   -1.1351161343E+00
   -1.0953577778E+00   -1.0545426794E+00   -1.0128063574E+00   -9.7028125659E-01
   -9.2710146963E-01   -8.8340609322E-01   -8.3932562022E-01   -7.9500057742E-01
   -7.5055995401E-01   -7.0613839106E-01   -6.6186521110E-01   -6.1786559352E-01
   -5.7426702029E-01   -5.3118348289E-01   -4.8873812843E-01   -4.4703383768E-01
   -4.0618307096E-01   -3.6628043190E-01   -3.2742443501E-01   -2.8970010905E-01
   -2.5319098451E-01   -2.1797087777E-01   -1.8410787284E-01   -1.5166310649E-01
   -1.2068912049E-01   -9.1233179347E-02   -6.3332482691E-02   -3.7019585527E-02
   -1.2316777630E-02    1.0758514862E-02    3.2198310127E-02    5.2000262295E-02
    7.0169992438E-02    8.6719676697E-02    1.0166780281E-01    1.1503996820E-01
    1.2686683291E-01    1.3718575580E-01    1.4603897860E-01    1.5347341688E-01
    1.5954243810E-01    1.6429983202E-01    1.6780974426E-01    1.7012982388E-01
    1.7133464428E-01    1.7148435312E-01    1.7065816430E-01    1.6892188510E-01
    1.6635421015E-01    1.6302730069E-01    1.5901505917E-01    1.5439656873E-01
    1.4923709096E-01    1.4362265599E-01    1.3761043425E-01    1.3128221338E-01
    1.2469715048E-01    1.1792330265E-01    1.1102559578E-01    1.0405441527E-01
    9.7080207777E-02    9.0139504466E-02    8.3292100147E-02    7.6576648464E-02
    7.0032220882E-02    6.3702874045E-02    5.7608610470E-02    5.1789170932E-02
    4.6258597891E-02    4.1037423253E-02    3.6144564457E-02    3.1581725321E-02
    2.7363792060E-02    2.3486782047E-02    1.9950104770E-02    1.6752474322E-02
    1.3882152758E-02    1.1332329943E-02    9.0891391749E-03    7.1372837941E-03
    5.4612577403E-03    4.0424991426E-03    2.8606718488E-03    1.8957474832E-03
    1.1278120490E-03    5.3125205045E-04    8.8266195142E-05   -2.2304899105E-04
   -4.2835440612E-04   -5.4127371091E-04   -5.8519555949E-04   -5.7869856946E-04
   -5.3222753882E-04   -4.6796435269E-04   -3.9375053645E-04   -3.1600853459E-04
   -2.5316417784E-04   -2.0077608064E-04   -1.6156669372E-04   -1.4785392614E-04
   -1.3923430062E-04   -1.2063829625E-04   -7.4232494388E-05   -2.6904312794E-05
    4.5505971171E-06    8.9880824924E-06    4.5275940410E-06    0.0000000000E+00
    0.0000000000E+00    0.0000000000E+00    0.0000000000E+00    0.0000000000E+00
    0.0000000000E+00    0.0000000000E+00    0.0000000000E+00    0.0000000000E+00
    0.0000000000E+00    0.0000000000E+00    0.0000000000E+00    0.0000000000E+00
    0.0000000000E+00    0.0000000000E+00    0.0000000000E+00    0.0000000000E+00
    0.0000000000E+00    0.0000000000E+00    0.0000000000E+00    0.0000000000E+00
    0.0000000000E+00    0.0000000000E+00    0.0000000000E+00    0.0000000000E+00
    0.0000000000E+00    0.0000000000E+00    0.0000000000E+00    0.0000000000E+00
    0.0000000000E+00    0.0000000000E+00    0.0000000000E+00    0.0000000000E+00
    0.0000000000E+00    0.0000000000E+00    0.0000000000E+00    0.0000000000E+00
    0.0000000000E+00    0.0000000000E+00    0.0000000000E+00    0.0000000000E+00
    0.0000000000E+00    0.0000000000E+00    0.0000000000E+00    0.0000000000E+00
    0.0000000000E+00    0.0000000000E+00    0.0000000000E+00    0.0000000000E+00
    0.0000000000E+00    0.0000000000E+00    0.0000000000E+00    0.0000000000E+00
    0.0000000000E+00    0.0000000000E+00    0.0000000000E+00    0.0000000000E+00
    0.0000000000E+00    0.0000000000E+00    0.0000000000E+00    0.0000000000E+00
    0.0000000000E+00    0.0000000000E+00    0.0000000000E+00    0.0000000000E+00
    0.0000000000E+00    0.0000000000E+00    0.0000000000E+00    0.0000000000E+00
    0.0000000000E+00    0.0000000000E+00    0.0000000000E+00    0.0000000000E+00
    0.0000000000E+00    0.0000000000E+00    0.0000000000E+00    0.0000000000E+00
    0.0000000000E+00    0.0000000000E+00    0.0000000000E+00    0.0000000000E+00
    0.0000000000E+00    0.0000000000E+00    0.0000000000E+00    0.0000000000E+00
    0.0000000000E+00    0.0000000000E+00    0.0000000000E+00    0.0000000000E+00
    0.0000000000E+00    0.0000000000E+00    0.0000000000E+00    0.0000000000E+00
    0.0000000000E+00    0.0000000000E+00    0.0000000000E+00    0.0000000000E+00
    0.0000000000E+00    0.0000000000E+00    0.0000000000E+00    0.0000000000E+00
    0.0000000000E+00    0.0000000000E+00    0.0000000000E+00    0.0000000000E+00
    0.0000000000E+00    0.0000000000E+00    0.0000000000E+00    0.0000000000E+00
    0.0000000000E+00    0.0000000000E+00    0.0000000000E+00    0.0000000000E+00
    0.0000000000E+00    0.0000000000E+00    0.0000000000E+00    0.0000000000E+00
    0.0000000000E+00    0.0000000000E+00    0.0000000000E+00    0.0000000000E+00
    0.0000000000E+00    0.0000000000E+00    0.0000000000E+00    0.0000000000E+00
    0.0000000000E+00    0.0000000000E+00    0.0000000000E+00    0.0000000000E+00
    0.0000000000E+00    0.0000000000E+00    0.0000000000E+00    0.0000000000E+00
    0.0000000000E+00    0.0000000000E+00    0.0000000000E+00    0.0000000000E+00
    0.0000000000E+00    0.0000000000E+00    0.0000000000E+00    0.0000000000E+00
    0.0000000000E+00    0.0000000000E+00    0.0000000000E+00    0.0000000000E+00
    0.0000000000E+00    0.0000000000E+00    0.0000000000E+00    0.0000000000E+00
    0.0000000000E+00    0.0000000000E+00    0.0000000000E+00    0.0000000000E+00
    0.0000000000E+00    0.0000000000E+00    0.0000000000E+00    0.0000000000E+00
    0.0000000000E+00    0.0000000000E+00    0.0000000000E+00    0.0000000000E+00
    0.0000000000E+00    0.0000000000E+00    0.0000000000E+00    0.0000000000E+00
    0.0000000000E+00    0.0000000000E+00    0.0000000000E+00    0.0000000000E+00
    0.0000000000E+00    0.0000000000E+00    0.0000000000E+00    0.0000000000E+00
    0.0000000000E+00    0.0000000000E+00    0.0000000000E+00    0.0000000000E+00
    0.0000000000E+00    0.0000000000E+00    0.0000000000E+00    0.0000000000E+00
    0.0000000000E+00    0.0000000000E+00    0.0000000000E+00    0.0000000000E+00
    0.0000000000E+00    0.0000000000E+00    0.0000000000E+00    0.0000000000E+00
    0.0000000000E+00    0.0000000000E+00    0.0000000000E+00    0.0000000000E+00
    0.0000000000E+00    0.0000000000E+00    0.0000000000E+00    0.0000000000E+00
    0.0000000000E+00    0.0000000000E+00    0.0000000000E+00    0.0000000000E+00
    0.0000000000E+00    0.0000000000E+00    0.0000000000E+00    0.0000000000E+00
    0.0000000000E+00    0.0000000000E+00    0.0000000000E+00    0.0000000000E+00
    0.0000000000E+00    0.0000000000E+00    0.0000000000E+00    0.0000000000E+00
    0.0000000000E+00    0.0000000000E+00    0.0000000000E+00    0.0000000000E+00
    0.0000000000E+00    0.0000000000E+00    0.0000000000E+00    0.0000000000E+00
    0.0000000000E+00    0.0000000000E+00    0.0000000000E+00    0.0000000000E+00
    0.0000000000E+00    0.0000000000E+00    0.0000000000E+00    0.0000000000E+00
    0.0000000000E+00    0.0000000000E+00    0.0000000000E+00    0.0000000000E+00
    0.0000000000E+00    0.0000000000E+00    0.0000000000E+00    0.0000000000E+00
    0.0000000000E+00    0.0000000000E+00    0.0000000000E+00    0.0000000000E+00
    0.0000000000E+00    0.0000000000E+00    0.0000000000E+00    0.0000000000E+00
    0.0000000000E+00    0.0000000000E+00    0.0000000000E+00    0.0000000000E+00
    0.0000000000E+00    0.0000000000E+00    0.0000000000E+00    0.0000000000E+00
    0.0000000000E+00    0.0000000000E+00    0.0000000000E+00    0.0000000000E+00
    0.0000000000E+00    0.0000000000E+00    0.0000000000E+00    0.0000000000E+00
    0.0000000000E+00    0.0000000000E+00    0.0000000000E+00    0.0000000000E+00
    0.0000000000E+00    0.0000000000E+00    0.0000000000E+00    0.0000000000E+00
    0.0000000000E+00    0.0000000000E+00    0.0000000000E+00    0.0000000000E+00
    0.0000000000E+00    0.0000000000E+00    0.0000000000E+00    0.0000000000E+00
    0.0000000000E+00    0.0000000000E+00    0.0000000000E+00    0.0000000000E+00
    0.0000000000E+00    0.0000000000E+00    0.0000000000E+00    0.0000000000E+00
    0.0000000000E+00    0.0000000000E+00    0.0000000000E+00    0.0000000000E+00
    0.0000000000E+00    0.0000000000E+00    0.0000000000E+00    0.0000000000E+00
    0.0000000000E+00    0.0000000000E+00    0.0000000000E+00    0.0000000000E+00
    0.0000000000E+00    0.0000000000E+00    0.0000000000E+00    0.0000000000E+00
    0.0000000000E+00    0.0000000000E+00    0.0000000000E+00    0.0000000000E+00
    0.0000000000E+00    0.0000000000E+00    0.0000000000E+00    0.0000000000E+00
    0.0000000000E+00    0.0000000000E+00    0.0000000000E+00    0.0000000000E+00
    0.0000000000E+00    0.0000000000E+00    0.0000000000E+00    0.0000000000E+00
    0.0000000000E+00    0.0000000000E+00    0.0000000000E+00    0.0000000000E+00
    0.0000000000E+00    0.0000000000E+00    0.0000000000E+00    0.0000000000E+00
    0.0000000000E+00    0.0000000000E+00    0.0000000000E+00    0.0000000000E+00
    0.0000000000E+00    0.0000000000E+00    0.0000000000E+00    0.0000000000E+00
    0.0000000000E+00    0.0000000000E+00    0.0000000000E+00    0.0000000000E+00
    0.0000000000E+00    0.0000000000E+00    0.0000000000E+00    0.0000000000E+00
    0.0000000000E+00    0.0000000000E+00    0.0000000000E+00    0.0000000000E+00
    0.0000000000E+00    0.0000000000E+00    0.0000000000E+00    0.0000000000E+00
    0.0000000000E+00    0.0000000000E+00    0.0000000000E+00    0.0000000000E+00
    0.0000000000E+00    0.0000000000E+00
   </PP_BETA.6>
   <PP_DIJ type="real"  size="  36" columns="4">
    4.8594803199E+00    0.0000000000E+00    0.0000000000E+00    0.0000000000E+00
    0.0000000000E+00    0.0000000000E+00    0.0000000000E+00   -6.9007039210E-01
    0.0000000000E+00    0.0000000000E+00    0.0000000000E+00    0.0000000000E+00
    0.0000000000E+00    0.0000000000E+00   -3.0451987111E+00    0.0000000000E+00
    0.0000000000E+00    0.0000000000E+00    0.0000000000E+00    0.0000000000E+00
    0.0000000000E+00   -1.1540482491E+00    0.0000000000E+00    0.0000000000E+00
    0.0000000000E+00    0.0000000000E+00    0.0000000000E+00    0.0000000000E+00
   -9.4004718681E+00    0.0000000000E+00    0.0000000000E+00    0.0000000000E+00
    0.0000000000E+00    0.0000000000E+00    0.0000000000E+00   -2.4546926995E+00
   </PP_DIJ>
 </PP_NONLOCAL>
 <PP_PSWFC>
 </PP_PSWFC>
 <PP_RHOATOM type="real"  size=" 602" columns="4">
    0.0000000000E+00    4.1961262376E-04    1.6820893266E-03    3.7983240445E-03
    6.7863982728E-03    1.0671468903E-02    1.5485612051E-02    2.1267623739E-02
    2.8062778503E-02    3.5922547274E-02    4.4904276035E-02    5.5070827042E-02
    6.6490184535E-02    7.9235027108E-02    9.3382269041E-02    1.0901257309E-01
    1.2620983742E-01    1.4506065931E-01    1.6565377880E-01    1.8807950489E-01
    2.1242912787E-01    2.3879432034E-01    2.6726653073E-01    2.9793637211E-01
    3.3089300983E-01    3.6622355085E-01    4.0401243873E-01    4.4434085643E-01
    4.8728614109E-01    5.3292121313E-01    5.8131402296E-01    6.3252701810E-01
    6.8661663343E-01    7.4363280716E-01    8.0361852549E-01    8.6660939638E-01
    9.3263325860E-01    1.0017098228E+00    1.0738503484E+00    1.1490573641E+00
    1.2273244201E+00    1.3086358850E+00    1.3929667838E+00    1.4802826768E+00
    1.5705395825E+00    1.6636839423E+00    1.7596526285E+00    1.8583729950E+00
    1.9597629619E+00    2.0637311686E+00    2.1701771402E+00    2.2789914924E+00
    2.3900561883E+00    2.5032448692E+00    2.6184231023E+00    2.7354488350E+00
    2.8541727122E+00    2.9744385503E+00    3.0960837560E+00    3.2189398501E+00
    3.3428328777E+00    3.4675840943E+00    3.5930102852E+00    3.7189245450E+00
    3.8451367379E+00    3.9714540003E+00    4.0976815344E+00    4.2236230766E+00
    4.3490814847E+00    4.4738592999E+00    4.5977595653E+00    4.7205861943E+00
    4.8421446255E+00    4.9622424013E+00    5.0806896929E+00    5.1972999645E+00
    5.3118904270E+00    5.4242825438E+00    5.5343025447E+00    5.6417819003E+00
    5.7465577726E+00    5.8484734410E+00    5.9473787013E+00    6.0431302376E+00
    6.1355919653E+00    6.2246353448E+00    6.3101396646E+00    6.3919922944E+00
    6.4700889055E+00    6.5443336614E+00    6.6146393750E+00    6.6809276350E+00
    6.7431289004E+00    6.8011825639E+00    6.8550369844E+00    6.9046494898E+00
    6.9499863781E+00    6.9910228193E+00    7.0277427634E+00    7.0601388569E+00
    7.0882122965E+00    7.1119726697E+00    7.1314377732E+00    7.1466336371E+00
    7.1575936591E+00    7.1643589053E+00    7.1669776999E+00    7.1655053550E+00
    7.1600043178E+00    7.1505425970E+00    7.1371945149E+00    7.1200401552E+00
    7.0991654801E+00    7.0746608564E+00    7.0466211049E+00    7.0151456533E+00
    6.9803387623E+00    6.9423068665E+00    6.9011598410E+00    6.8570110898E+00
    6.8099768950E+00    6.7601738680E+00    6.7077214446E+00    6.6527421998E+00
    6.5953566206E+00    6.5356873702E+00    6.4738594568E+00    6.4099949097E+00
    6.3442166390E+00    6.2766495371E+00    6.2074139509E+00    6.1366309127E+00
    6.0644225429E+00    5.9909049585E+00    5.9161958364E+00    5.8404109830E+00
    5.7636613371E+00    5.6860594419E+00    5.6077122567E+00    5.5287248174E+00
    5.4492019934E+00    5.3692411586E+00    5.2889412111E+00    5.2083950988E+00
    5.1276932013E+00    5.0469246052E+00    4.9661712774E+00    4.8855165161E+00
    4.8050358294E+00    4.7248044535E+00    4.6448928487E+00    4.5653678381E+00
    4.4862944758E+00    4.4077316097E+00    4.3297385023E+00    4.2523668859E+00
    4.1756690148E+00    4.0996908803E+00    4.0244775747E+00    3.9500694419E+00
    3.8765048629E+00    3.8038185584E+00    3.7320427181E+00    3.6612065259E+00
    3.5913364986E+00    3.5224564461E+00    3.4545877030E+00    3.3877489486E+00
    3.3219567850E+00    3.2572250813E+00    3.1935661039E+00    3.1309893073E+00
    3.0695029581E+00    3.0091125609E+00    2.9498226511E+00    2.8916353126E+00
    2.8345515475E+00    2.7785706037E+00    2.7236900793E+00    2.6699070130E+00
    2.6172156700E+00    2.5656115261E+00    2.5150855483E+00    2.4656322800E+00
    2.4172394267E+00    2.3699005460E+00    2.3236020283E+00    2.2783348673E+00
    2.2340854454E+00    2.1908418716E+00    2.1485913219E+00    2.1073187732E+00
    2.0670128527E+00    2.0276552984E+00    1.9892356328E+00    1.9517354121E+00
    1.9151418904E+00    1.8794388604E+00    1.8446101019E+00    1.8106425340E+00
    1.7775163141E+00    1.7452203148E+00    1.7137354908E+00    1.6830479681E+00
    1.6531424637E+00    1.6240010277E+00    1.5956119591E+00    1.5679558096E+00
    1.5410205373E+00    1.5147902987E+00    1.4892485775E+00    1.4643839577E+00
    1.4401777184E+00    1.4166187899E+00    1.3936923155E+00    1.3713823840E+00
    1.3496786349E+00    1.3285639382E+00    1.3080271980E+00    1.2880558457E+00
    1.2686336942E+00    1.2497519698E+00    1.2313958285E+00    1.2135531448E+00
    1.1962140793E+00    1.1793630403E+00    1.1629915005E+00    1.1470879486E+00
    1.1316384456E+00    1.1166354707E+00    1.1020663960E+00    1.0879202103E+00
    1.0741888270E+00    1.0608593078E+00    1.0479231598E+00    1.0353718124E+00
    1.0231922858E+00    1.0113781421E+00    9.9992019270E-01    9.8880647457E-01
    9.7803131586E-01    9.6758522230E-01    9.5745782335E-01    9.4764340273E-01
    9.3813260409E-01    9.2891634210E-01    9.1998894105E-01    9.1134131480E-01
    9.0296536493E-01    8.9485555381E-01    8.8700317540E-01    8.7940084364E-01
    8.7204325814E-01    8.6492218726E-01    8.5803071142E-01    8.5136385679E-01
    8.4491394691E-01    8.3867430993E-01    8.3264037302E-01    8.2680508147E-01
    8.2116181953E-01    8.1570647608E-01    8.1043267466E-01    8.0533369339E-01
    8.0040592693E-01    7.9564372408E-01    7.9104012711E-01    7.8659206175E-01
    7.8229453753E-01    7.7814057159E-01    7.7412732184E-01    7.7025028396E-01
    7.6650329549E-01    7.6288283342E-01    7.5938516334E-01    7.5600499580E-01
    7.5273803377E-01    7.4958131112E-01    7.4653044950E-01    7.4358033484E-01
    7.4072873585E-01    7.3797195255E-01    7.3530481256E-01    7.3272501489E-01
    7.3022945482E-01    7.2781390975E-01    7.2547499942E-01    7.2321049075E-01
    7.2101714232E-01    7.1889051929E-01    7.1682916976E-01    7.1483027391E-01
    7.1289008160E-01    7.1100618119E-01    7.0917659328E-01    7.0739856062E-01
    7.0566847958E-01    7.0398518921E-01    7.0234637619E-01    7.0074896199E-01
    6.9919089987E-01    6.9767066129E-01    6.9618612836E-01    6.9473407035E-01
    6.9331370101E-01    6.9192318433E-01    6.9056022295E-01    6.8922271052E-01
    6.8790967469E-01    6.8661944719E-01    6.8534964933E-01    6.8409911585E-01
    6.8286669534E-01    6.8165089390E-01    6.8044934879E-01    6.7926160887E-01
    6.7808640942E-01    6.7692223945E-01    6.7576738016E-01    6.7462133749E-01
    6.7348298578E-01    6.7235084467E-01    6.7122372273E-01    6.7010108233E-01
    6.6898194086E-01    6.6786489645E-01    6.6674914483E-01    6.6563414423E-01
    6.6451904589E-01    6.6340256155E-01    6.6228415478E-01    6.6116331520E-01
    6.6003931838E-01    6.5891101350E-01    6.5777803489E-01    6.5663993237E-01
    6.5549609623E-01    6.5434552796E-01    6.5318795608E-01    6.5202301199E-01
    6.5085019122E-01    6.4966865553E-01    6.4847816900E-01    6.4727845895E-01
    6.4606911668E-01    6.4484946713E-01    6.4361926680E-01    6.4237834651E-01
    6.4112638433E-01    6.3986286699E-01    6.3858751391E-01    6.3730026101E-01
    6.3600086444E-01    6.3468896763E-01    6.3336423577E-01    6.3202670602E-01
    6.3067620429E-01    6.2931252176E-01    6.2793526420E-01    6.2654456086E-01
    6.2514029955E-01    6.2372236193E-01    6.2229043360E-01    6.2084458879E-01
    6.1938481431E-01    6.1791104786E-01    6.1642312347E-01    6.1492099048E-01
    6.1340474503E-01    6.1187437381E-01    6.1032984325E-01    6.0877099863E-01
    6.0719802491E-01    6.0561095117E-01    6.0400980402E-01    6.0239451031E-01
    6.0076516482E-01    5.9912188465E-01    5.9746473363E-01    5.9579375340E-01
    5.9410892778E-01    5.9241045443E-01    5.9069842875E-01    5.8897294515E-01
    5.8723403391E-01    5.8548182808E-01    5.8371648878E-01    5.8193813732E-01
    5.8014689322E-01    5.7834279967E-01    5.7652607784E-01    5.7469687121E-01
    5.7285532319E-01    5.7100155375E-01    5.6913569442E-01    5.6725794710E-01
    5.6536847337E-01    5.6346743503E-01    5.6155496299E-01    5.5963124148E-01
    5.5769646324E-01    5.5575080449E-01    5.5379444195E-01    5.5182752355E-01
    5.4985025938E-01    5.4786284064E-01    5.4586545504E-01    5.4385828969E-01
    5.4184151546E-01    5.3981534637E-01    5.3777997796E-01    5.3573560641E-01
    5.3368242682E-01    5.3162063066E-01    5.2955042647E-01    5.2747201549E-01
    5.2538559961E-01    5.2329138128E-01    5.2118956354E-01    5.1908035041E-01
    5.1696394634E-01    5.1484055638E-01    5.1271038804E-01    5.1057365141E-01
    5.0843054535E-01    5.0628127527E-01    5.0412604712E-01    5.0196506986E-01
    4.9979855966E-01    4.9762670838E-01    4.9544972037E-01    4.9326780043E-01
    4.9108115466E-01    4.8889000673E-01    4.8669453892E-01    4.8449495278E-01
    4.8229145009E-01    4.8008423293E-01    4.7787352487E-01    4.7565950623E-01
    4.7344237068E-01    4.7122231546E-01    4.6899953794E-01    4.6677425299E-01
    4.6454664820E-01    4.6231690410E-01    4.6008521203E-01    4.5785176328E-01
    4.5561675852E-01    4.5338039871E-01    4.5114284752E-01    4.4890428924E-01
    4.4666490793E-01    4.4442488744E-01    4.4218444054E-01    4.3994371766E-01
    4.3770289302E-01    4.3546214257E-01    4.3322164178E-01    4.3098158174E-01
    4.2874213423E-01    4.2650345090E-01    4.2426569878E-01    4.2202904431E-01
    4.1979365333E-01    4.1755972168E-01    4.1532737763E-01    4.1309677869E-01
    4.1086808171E-01    4.0864144276E-01    4.0641702992E-01    4.0419499967E-01
    4.0197548295E-01    3.9975862668E-01    3.9754457681E-01    3.9533347835E-01
    3.9312549686E-01    3.9092075576E-01    3.8871938615E-01    3.8652152372E-01
    3.8432730303E-01    3.8213685973E-01    3.7995034522E-01    3.7776786470E-01
    3.7558954356E-01    3.7341550592E-01    3.7124587463E-01    3.6908077776E-01
    3.6692034172E-01    3.6476466812E-01    3.6261387080E-01    3.6046806217E-01
    3.5832735321E-01    3.5619186100E-01    3.5406169304E-01    3.5193694505E-01
    3.4981771929E-01    3.4770411649E-01    3.4559623579E-01    3.4349418072E-01
    3.4139804487E-01    3.3930791630E-01    3.3722388587E-01    3.3514604278E-01
    3.3307447455E-01    3.3100926971E-01    3.2895051112E-01    3.2689827837E-01
    3.2485265124E-01    3.2281370771E-01    3.2078152398E-01    3.1875617359E-01
    3.1673772932E-01    3.1472626282E-01    3.1272184317E-01    3.1072453759E-01
    3.0873441140E-01    3.0675152468E-01    3.0477593794E-01    3.0280771681E-01
    3.0084692022E-01    2.9889360515E-01    2.9694782662E-01    2.9500963448E-01
    2.9307907163E-01    2.9115620112E-01    2.8924107232E-01    2.8733373263E-01
    2.8543422741E-01    2.8354259999E-01    2.8165887117E-01    2.7978310214E-01
    2.7791533482E-01    2.7605560772E-01    2.7420395723E-01    2.7236041772E-01
    2.7052500419E-01    2.6869775423E-01    2.6687871227E-01    2.6506790866E-01
    2.6326537164E-01    2.6147112736E-01    2.5968519382E-01    2.5790756937E-01
    2.5613830909E-01    2.5437743594E-01    2.5262497079E-01    2.5088093240E-01
    2.4914533738E-01    2.4741817137E-01    2.4569946438E-01    2.4398924756E-01
    2.4228753521E-01    2.4059433952E-01    2.3890967053E-01    2.3723353200E-01
    2.3556588829E-01    2.3390679560E-01    2.3225626246E-01    2.3061429531E-01
    2.2898089846E-01    2.2735607412E-01    2.2573979799E-01    2.2413206206E-01
    2.2253290282E-01    2.2094232175E-01    2.1936031825E-01    2.1778688962E-01
    2.1622203108E-01    2.1466569209E-01    2.1311789209E-01    2.1157864857E-01
    2.1004795679E-01    2.0852580998E-01    2.0701219926E-01    2.0550711370E-01
    2.0401048022E-01    2.0252234124E-01    2.0104269818E-01    1.9957154087E-01
    1.9810885718E-01    1.9665463291E-01    1.9520885182E-01    1.9377142354E-01
    1.9234240535E-01    1.9092178729E-01    1.8950955464E-01    1.8810569065E-01
    1.8671017664E-01    1.8532299189E-01    1.8394403539E-01    1.8257336785E-01
    1.8121097436E-01    1.7985683631E-01    1.7851093320E-01    1.7717324259E-01
    1.7584374008E-01    1.7452232205E-01    1.7320903823E-01    1.7190387651E-01
    1.7060681516E-01    1.6931783060E-01
 </PP_RHOATOM>
</UPF>
