# Supplementary material for: Iron in Hydroxyapatite: Interstitial or Substitution Sites?
Source: Nanomaterials (Basel). 2021 Nov 5;11(11):2978. doi: 10.3390/nano11112978 (PMC8625999; doi:10.3390/nano11112978)
Supplement: Supplementary file 1 [file nanomaterials-11-02978-s001.zip › supplement/structures/Fe_Ca1_0.POSCAR]

Fe Ca  P  O  H 
 1.0000000000000000
    18.9624794621795090    0.0000000000000000    0.0000000000000000
     0.0000000000000000   16.4219812762340105    0.0000000000000000
     0.0000000000000000    0.0000000000000000   13.7172869806254969
   1  79  48 208  16
Cartesian
 -0.0001706623151596 10.9475248329904620  0.1028126673959911
 -0.0000265474712471 10.9473314156999493  6.8781672591670091
  4.7379139197256244  2.7302784728988847  0.0239856402717109
  4.7202636438422276  2.7384835377621699  6.8911129438958385
  9.4826789832809339 10.9573037836491078  0.0205117140342396
  9.4915079137185234 10.9488313478254078  6.8778335195284743
 14.2239739130946656  2.7343117922804900  0.0160498426167887
 14.2320689955770696  2.7345545120176062  6.8656349564904540
  0.0038929970335855  5.4673891271479924  6.8514168893897116
 -0.0185377199222267  5.5137277382097203 13.7110919385852021
  4.7464489317315515 13.6878799674755491  6.8548396169326358
  4.7171917221693542 13.6556816773487668 13.7081660280041895
  9.4761691640815684  5.4726208752316081  6.8534060534852950
  9.4855461101756156  5.4688719930419358 13.7142207476964622
 14.2166013010797680 13.6889380738295383  6.8521526335928442
 14.2589350364790857 13.6785883525390819 13.7108643888316575
  0.0168462667542003  5.5263036545890385  3.4409220419673625
 -0.0139943098430885  5.4955863341082534 10.2968842376841589
  4.6835674535870178 13.6727289463852681  3.4397387832489228
  4.7302170493119258 13.6632363291664998 10.3004890050299185
  9.4832440651689058  5.4755771257797612  3.4482225965603015
  9.4805400155975992  5.4714414090090600 10.2994669273869075
 14.2596992244014125 13.6427985688021636  3.4405920948247206
 14.2472503566344901 13.6877168901521742 10.2996774109089362
 -0.0004664769947696 10.9480709523989734  3.3497902619200741
  0.0003109846631797 10.9474243318493123 10.4189248592548012
  4.7464527242274439  2.7321519658697477  3.4365568791951691
  4.7278220881558521  2.7452588316740063 10.2955739303533242
  9.4706093651032557 10.9525024838492850  3.4287424414088048
  9.4912462315019468 10.9425832108426189 10.2860452844235777
 14.2265850465166057  2.7359766979772693  3.4216770215611967
 14.2255610726256485  2.7321330033902855 10.2762909849882309
  1.1508670110227062 14.3924612318599685  1.7194569576961589
  1.1456864616336389 14.3059183718425267  8.6092406317816987
  5.9268405232768711  6.1466308302271013  1.7293117582726536
  5.9028340242777517  6.1599614532890143  8.5883838006212478
 10.6658220305962157 14.3612717456405754  1.7250015866909001
 10.6691461532459364 14.3493007323561024  8.5873465529946653
 15.3919393918484193  6.1591479629200867  1.7098600468403500
 15.3890495099783813  6.1616699726885562  8.5823916571111987
  3.5585861232781326 10.2719902946462103  5.1411301867614636
  3.5437062656441602 10.3331253284322759 12.0101537383318089
  8.3004745786990295  2.0590351436569234  5.1559550532049947
  8.2970613323958364  2.0506195952716082 12.0116915954161918
 13.0531545811818539 10.2786992198799307  5.1609914877501497
 13.0697960531578623 10.2378464541266112 12.0305763287125753
 17.8008967540127259  2.0655999540467298  5.1449113051662225
 17.7729100305744936  2.1019434421839431 12.0054434584334029
  3.5324160053723785  6.1665110936952505  5.1624269474454367
  3.5680427117859219  6.1960508442014337 12.0327342588753723
  8.2788857958313393 14.3732712026442435  5.1499211922401296
  8.2887462851516709 14.3678119048070805 12.0132218675087881
 13.0231578349206316  6.1682670192934488  5.1499875609182473
 12.9985293665951520  6.1338747702928931 12.0026313227291617
 17.7693299144520331 14.3675179863754163  5.1416630324343497
 17.7245651891856681 14.3271734150716856 12.0100399634550357
  1.1861049866072744  2.0682926261303596  1.7291600584369562
  1.1961323457468749  2.0484559763649735  8.5928532570304839
  5.9342169277876584 10.2557147985238206  1.7089820840412508
  5.9331834726569701 10.2474850824372350  8.5882245157937653
 10.6805596696342224  2.0418532410162427  1.7246223371016565
 10.6774991254490246  2.0459737878033741  8.5775239886332582
 15.4037359503218401 10.2236416607614906  1.7209948147805416
 15.4843189030443185 10.2643010092242974  8.6087039936129184
  2.4088265210560178  8.2296667841393045  1.7209113798709081
  2.3333634377883281  8.2761912274997620  8.6083493952469770
  7.1020572541769615  0.0062064195279714  1.7238979703862014
  7.0949880418334610  0.0057001213263312  8.5888863063269945
 11.8451593082834385  8.2151415248712762  1.7295070718111141
 11.8649921655529322  8.2305428506904565  8.5824466483016391
 16.5968798093054772  0.0100482178670089  1.7085269845341586
 16.6033346373144006  0.0157255842179855  8.5868478397848111
  2.3713661428784820 16.3982118082281687  5.1624041924700830
  2.3293433921423459 16.4318607280338043 12.0317614836789613
  7.1085215634256196  8.1923258695823815  5.1516865990780589
  7.1530644276822786  8.1956006897855005 12.0050831713236210
 11.8603956605313012 16.4066975177874923  5.1490659844163851
 11.8552511398532090 16.3927695766225199 12.0117408978627935
 16.5963261049051809  8.2045149513806699  5.1406257848077699
 16.6528892848929146  8.1857383042172192 12.0082707641212139
  3.6612243358630718 16.1582511118740157  1.7344676564384203
  3.6043046612614478 16.1576120763161413  8.6184620855441558
  8.3873341121234883  7.9555034635792214  1.7352204668730686
  8.3870003724849536  7.9612225473850149  8.5823670058878978
 13.1415254242194486 16.1555205148314620  1.7377102404264528
 13.1309216057041969 16.1672108834198980  8.5836507657474872
 17.8274707727310258  8.0660452376039959  1.6493185386614493
 17.8750912474043950  7.9728029335925674  8.5846690508946057
  1.0955022597369808  8.4712336025039026  5.1592696946149834
  1.1257663769586193  8.5059899311101308 12.1269152056201790
  5.8343131047411667  0.2436451061136521  5.1638718883804557
  5.8148519120691313  0.2402508222899220 12.0234635026663135
 10.5785282563920742  8.4684252592955538  5.1637391510242194
 10.5960875123740514  8.4602467419035143 12.0213472899583333
 15.3462777413034903  0.2374633378089816  5.1481026904597060
 15.3094507099399912  0.2699100364167169 12.0142989363422430
  1.5950896398955086 13.1350421524913283  5.1607753154842806
  1.5528222731743102 13.1433515109916570 12.1269683005626732
  6.3377631419661391  4.9308040533108075  5.1692837800189615
  6.3452457363619157  4.9337868513302077 12.0234445401868495
 11.0875836025460650 13.1417188415099631  5.1575042877770558
 11.1070125590030155 13.1297857531844127 12.0259077662689879
 15.8311331711678509  4.9538586358409251  5.1487853397203454
 15.8066791576534236  4.9233309401547620 12.0112914870995411
  3.0646799019664739 11.4095456450864656  1.6491156401312039
  3.1213208281200044 11.4930184796789803  8.5859774619774978
  7.8787262804848028  3.2732614873066099  1.7326434659141585
  7.8686913363534181  3.2752373776665689  8.5903710684688850
 12.6166857101611356 11.5145048651575763  1.7376362867565502
 12.6516316635619859 11.4749794729666093  8.6128700503507591
 17.3631289531488484  3.3128608331674796  1.7394320335616187
 17.3590103026096614  3.2864176555574702  8.5794771240178616
  2.6844783962538825  5.1734612142444796  1.7372229047042751
  2.6997166447496901  5.2151085078872637  8.6154849762685952
  7.4245805861094425 13.3904041746646616  1.7359107011254922
  7.4432832796029897 13.3897803090903569  8.5886701340611253
 12.1750268085116211  5.1752417910659778  1.7360548159694045
 12.1856988919529350  5.1819355463161267  8.5789575520805972
 17.0315377635375569 13.3725225565318269  1.6499898104344106
 16.9309000925358752 13.3784635013473263  8.5850065830290330
  2.0355690753224764  3.0297187785820539  5.1627986120428959
  2.0358629937541401  3.0556613467342615 12.0284392572771885
  6.7519074859160328 11.2296334324451994  5.1541536176560880
  6.8060377797887703 11.2396816503122086 12.0124861233056563
 11.5283645413964813  3.0255678918277824  5.1590516261011690
 11.5092977682972606  3.0115944407121025 12.0180895359867304
 16.2692404004140982 11.2372203204780181  5.1602500548031793
 16.2846246600017679 11.1943480506619757 12.1271389628778330
  3.9027209930536588  1.2619283569847455  1.7575298239603230
  3.8309385270495784  1.2681063327935236  8.6303098427121263
  8.6238720809347171  9.4833275000785413  1.7497002161903890
  8.6231647804507769  9.4897121669134563  8.5930125418579664
 13.3941852930694196  1.2594821971341243  1.7425817014002869
 13.3533590747873490  1.2751869226247015  8.5906062032142145
 17.9449167855279761  9.6276016288185868  1.5893781410815000
 18.1192009342648710  9.4961195887237260  8.6101356608123130
  0.8684796631198752  6.9396227588559860  5.1813192657336060
  0.6931544742605098  7.0290403307598934 11.9870972595537459
  5.5972100540419660 15.1364313585832271  5.1621216515260953
  5.5667240758106207 15.1354301396676245 12.0376170973368843
 10.3448403482440110  6.9395715601614381  5.1774205799561823
 10.3474931991207697  6.9332324032772314 12.0322033094504306
 15.1293431837602643 15.1255753390911298  5.1527484979279397
 15.0944124003429820 15.1611489505621790 12.0304170438850928
  3.0353335687508052 13.7039089513649284  5.1834620259128323
  3.0509226231166626 13.4943375245968671 11.9844709561482325
  7.7786669651067202  5.4942229318349227  5.1777031209001692
  7.7854479477623961  5.4980533526862825 12.0325408415848578
 12.5301144064245022 13.7010475132140872  5.1610673376679985
 12.5519345315416313 13.6848876882164170 12.0391151332143949
 17.2672565532360167  5.5343001321782390  5.1522270297427308
 17.2478143230434426  5.4823372497080287 12.0268900227051301
  1.6541369046927892 10.7301560346675533  1.5911075192084507
  1.6801060203162441 10.9421489700629344  8.6102209919698929
  6.4355507523046533  2.7173024482029153  1.7457655017019866
  6.4293064078177578  2.7052897174636246  8.6030835147003284
 11.1738116854044343 10.9617808250501287  1.7576568725727195
 11.2115621895177426 10.9070589018181714  8.6250705096367266
 15.9187834399858819  2.7621487121309700  1.7472180276287896
 15.9246049211807730  2.7093344143329072  8.5847543820521857
  3.8820955041426459  4.1967968132969773  1.7584058905114757
  3.9124885662246278  4.2521008846484243  8.6281689787808453
  8.6221464953036584 12.4120445280532419  1.7444969118259670
  8.6620776845551166 12.4364132104100875  8.5973094397040946
 13.3839967528543919  4.2119459381393130  1.7488336308789674
 13.3932978490305903  4.2165633018883533  8.5889014763105642
 18.3250917437693239 12.4905605705143419  1.5915209012607263
 18.1279786660079125 12.4050511656275884  8.6093164816995476
  0.8302740594994761  3.9999548989918767  5.1658838074513929
  0.8375784065883076  4.0340930507676385 12.0396517713831752
  5.5302781902843110 12.1833892619544404  5.1534140809570630
  5.5932070746275002 12.1975314791373357 12.0259324174922888
 10.3182852920051751  3.9885148351323441  5.1733891568225232
 10.3090202245399531  3.9881374817910467 12.0307906047305000
 15.0582452632647694 12.2022531365234190  5.1816378353885710
 15.2212163967545244 12.3071877053712271 11.9872925730922049
  0.2461747008739068  7.3476042969806716  1.6342718112082097
  0.2547286753592960  7.1851110179733624  8.5220720099420060
  5.0026566804888972 15.3641688406760561  1.7103341088269044
  4.9667739806026150 15.4007702185339550  8.5690913740164252
  9.7405231940158661  7.1834726597478298  1.6917167464909364
  9.7405099202802425  7.1903863797597403  8.5421893044034327
 14.4912728160894400 15.3675157183011315  1.7280659233719884
 14.4899018288243244 15.4045475444428206  8.5482516090874903
  4.4805551484649238  1.0158408835163648  5.1423286154634731
  4.4672681391057747  1.0227015085857811 11.9790059695672344
  9.2226161624489276  9.2379890445489163  5.1250670704090515
  9.2471422333853095  9.2390774908700450 11.9981068751294853
 13.9879119025179364  1.0001551205052499  5.1097890007063729
 13.9471179204509514  1.0255989754476023 11.9845468060660814
 18.7050012272981974  9.2392045394824418  5.0962023841717210
 18.8417244967164024  9.3674648543166779 12.5339106948128318
  1.6072218342554108 11.5792086375784233  5.0963901127183968
  1.4239191302863063 11.6346966449806537 12.5374415084886870
  6.3489358348652560  3.3719574004113619  5.1414942663671370
  6.3539988168816581  3.3748491785293444 12.0008336796761483
 11.0925726308925654 11.5830352659338924  5.1265935500057562
 11.1093809726878412 11.5729377456202833 11.9813667982602752
 15.8522023820982785  3.3952016077361016  5.1075116069229649
 15.8137275112695157  3.3653963825174480 11.9831644413132885
  2.9948164388839662 12.9648709655497836  1.6313857218340664
  3.1322830374970905 13.0496484187292960  8.5254511237821653
  7.8757112462503169  4.8315203033427272  1.6955604410779204
  7.8588346395289772  4.8336459972904375  8.5532311561942596
 12.6308146536084074 13.0722460055043754  1.7174146986580821
 12.6250462673560104 13.0336232273358092  8.5625948285526832
 17.3637926399300255  4.8755360106703378  1.7268921458932793
 17.3404858564230615  4.8447200852963501  8.5427714525229206
  1.3254450781912619  4.4107296103413400  1.7111210517245850
  1.3644717571723737  4.4124950171792694  8.5651376970485611
  6.0697436647518019 12.6108149265196445  1.7241615488507256
  6.1025316879898561 12.5947214702000956  8.5555559561763221
 10.8316982159395767  4.3857427511540266  1.6966640573826191
 10.8403166628551375  4.3944730766984135  8.5403878688545252
 15.7193398734985710 12.5343108031294825  1.6321859384673700
 15.5773146948227375 12.6108737102059791  8.5237388118867319
  3.3818159934837486  3.8149834968301004  5.1297375291005851
  3.3882404815255351  3.8289531554498883 12.0027640600853989
  8.0921167506165474 12.0253388918851218  5.1209730710931671
  8.1476957779201964 12.0337658177581162 11.9859898507531533
 12.8728232977444712  3.8147218146135224  5.1248755493664833
 12.8563297331082698  3.7935862350049772 11.9783290090504320
 17.6115374341034006 12.0237896573130616  5.0960317218565621
 17.6535507035998052 11.8424874949272176 12.5356969603781678
  2.8484147199482628 15.7394950929189221  0.4860026598718221
  2.7678393522175702 15.7303760365455609  7.3862650001081622
  7.5506905557726673  7.5267428404598808  0.5030859576192998
  7.5442527939952573  7.5316010276980911  7.3537329703428469
 12.3272974148408672 15.7238624248503012  0.4917008849502071
 12.3094006267244644 15.7194157234164198  7.3459450800277306
 16.9979059099634320  7.5176617090454432  0.4596656721468010
 17.0088681193405193  7.5576327195037711  7.3691475698976525
  1.8410273097761380  8.9573974434511534  6.4267369918506327
  2.2527880700576350  8.6641578685521168 13.1546607337428991
  6.6061960012327523  0.7127446117928874  6.4211828816161596
  6.5797888523337216  0.7204092459915004 13.2827939999647384
 11.3389654002802871  8.9517921345221332  6.4234318316803742
 11.3758038091314635  8.9297842808583283 13.2760035360693323
 16.1025715834292207  0.7233579115478693  6.4094299368455010
 16.0686268489439712  0.7532503641720490 13.2762746995256418
  0.8128797770888188 13.6580804310007338  3.9311438535195196
  0.7861483697909842 13.3076139893327863 10.7777309993902133
  5.5492691134656837  5.4302359411377443  3.9307058202439431
  5.5552783232072480  5.4272796905895904 10.7857142032437920
 10.2924830462009869 13.6423624317745329  3.9244083808145533
 10.3184104443696256 13.6483849152517216 10.7948939395514323
 15.0376595955606263  5.4645201040053655  3.9186418908101048
 15.0253226064225327  5.4084954584343556 10.7662985205224668
  3.8211975013498565 11.0017670054920274  2.9378531505795791
  3.9014429219379076 11.0866184123414406  9.8645946971369067
  8.6732864061652108  2.8502009855136006  2.9927533211184807
  8.6658113967612191  2.8551369189176055  9.8500694378688785
 13.4282039812245717 11.0841722524908217  2.9874798555800486
 13.4595887809824237 11.0738433899277702  9.8780599538030014
 18.1586353065544195  2.8682589547054338  2.9895752095606198
 18.1545318259988022  2.8695256483335077  9.8405521694268092
  2.7297873446808145  6.0899804228338397  0.4919777371503549
  2.7504545510466434  6.1525850487782252  7.3828783012762171
  7.4611174915371699 14.3105603868148687  0.4888659942706113
  7.4659396500644020 14.3245205641949251  7.3509379008701217
 12.2157525256525439  6.1118555391414109  0.5018040940076564
 12.2344703891296618  6.1239725635177438  7.3489316705430232
 16.9761218135572811 14.3651495726905907  0.4606100036240175
 16.9981220822293011 14.3362924714450450  7.3690451725085575
  2.0661593471908644  2.1341303548230468  6.4260505500941010
  2.0557015397674721  2.1432588924361400 13.2833666668444970
  6.7858635978889570 10.3312290804860591  6.4142217554055945
  6.8427813762426348 10.3391990106040126 13.2724689298975829
 11.5670707544746847  2.1190096736999045  6.4147489123346420
 11.5386668564882839  2.1095966988948787 13.2769440750506575
 16.3155221240374431 10.3463876865681250  6.4263236097983567
 15.8559209243208112 10.1388623113340337 13.1538453471260262
  1.9407794329869335  8.8848640632603697  3.9301445308518628
  1.6512432303268607  9.0878536134071108 10.7774162222311425
  6.6579123714699557  0.6855012175495742  3.9265625184814574
  6.6568713313474817  0.6624219837961555 10.7916456668195622
 11.4140151014957016  8.8982477812647769  3.9299662835449185
 11.4183878492596804  8.8899042903014180 10.7819899722774206
 16.1804656565639604  0.6684767034884294  3.9139922908459788
 16.1188793157666943  0.7145858685486651 10.7703470098876419
  2.8868820057852407 15.6718957498841966  2.9869242549318074
  2.8504456014986621 15.6629701108013499  9.8844578943735382
  7.6320016677064926  7.4702839541091874  2.9973896473469841
  7.6278261297289207  7.4811475585930696  9.8437928571668944
 12.3505264521820379 15.6995980361304976  2.9866132702686272
 12.3662975463507330 15.6876990802679792  9.8420426203125366
 17.0955721604333881  7.6199263607849765  2.9391065704720289
 17.1394797816280651  7.4958965751187527  9.8651749490084484
  3.9539026213700277 10.9647200093667667  0.4597206633372414
  3.9171931573791943 10.9573682560792793  7.3694035633703923
  8.6635264179860254  2.7643540484924212  0.4968928118269519
  8.6608963220846213  2.7724567159666105  7.3557543706535160
 13.3875351515220355 11.0256673146061566  0.4887332569143760
 13.4377326271543165 10.9618623637118162  7.3802140729117811
 18.1448306215059532  2.8250870777138899  0.4927343400808959
 18.1585556641406782  2.7876475582637625  7.3475758532614774
  0.7992381693637268 13.5383190994614466  6.4269683341000698
  0.8567305108451089 14.0434795523339080 13.1547991598429732
  5.5378442195897204  5.3565932558984244  6.4249090088304781
  5.5453438802170130  5.3679100636414532 13.2787379256077784
 10.2940607244922404 13.5637345106846059  6.4189908189903315
 10.3111307485040946 13.5518184885905733 13.2874910061275227
 15.0374225645673487  5.3653539214099517  6.4127350970157586
 15.0122441843374670  5.3468067202479928 13.2711984437736170
  1.9932068962039673  2.0889503512564578  3.9313922620004744
  1.9920046750060649  2.1219469617685962 10.7925369033542840
  6.7125034535936230 10.2927352471778342  3.9190401028788107
  6.7858996265999352 10.3174793866280314 10.7686081505209597
 11.4926866362883917  2.0917928269278385  3.9216588212925378
 11.4561554196045048  2.0780488218136508 10.7823369856515789
 16.2059777764323769 10.2982135074944576  3.9312652133880777
 16.5272363109847298 10.4510283369842689 10.7764415507867870
  2.6515291919403992  6.0877921527039041  2.9891751012439678
  2.6456147945961455  6.1163496467739469  9.8806729834728877
  7.4216015805859339 14.3055258485176591  2.9832569114038217
  7.4083562886816017 14.2933026342563387  9.8459545798255839
 12.1335350072004253  6.0732024210057043  2.9973346561565437
 12.1489932204579958  6.0805883067562227  9.8387052239271924
 17.0042393781038008 14.2322491391319605  2.9383708262688963
 16.8931590696622997 14.2546684786000952  9.8652489026783527
  0.0079832038535776 -0.0071374772695644  5.4068210714978457
 -0.0709500131556908  0.0453373921461250 12.1070690746150618
  4.7349083667308687  8.2070464423888705  5.4054007817861285
  4.8133144268110888  8.2551390828008522 12.1014125669914954
  9.4829292880098333 -0.0000606799342790  5.4063432170153982
  9.4779364671674422 -0.0106076110111432 12.2754900247022469
 14.2171777604554190  8.2214598230280735  5.4071813586076267
 14.2200259248706402  8.1301213519546476 12.1024517108660206
 -0.0026471621329203  0.0376462104762650  1.9898050273884520
  0.0046875249230508 -0.0206330739027975  8.8734695093515459
  4.7697803664618164  8.1967782597601015  1.9975493040008061
  4.7163004856346324  8.2236670556374705  8.8762911262955182
  9.4808073865580162 -0.0058063112113194  1.9680759221727406
  9.4806556867223186 -0.0098187718655165  8.8302047162106376
 14.1958127348453829  8.1935811857227776  1.9999859826116964
 14.2444552871617649  8.2314947671594592  8.8726446414949418
 -0.0007736691620569 -0.0146200716653404  6.3786841726455226
 -0.0365274241879964 -0.0764017260010675 13.0707972720734649
  4.7263373260139634  8.2198233610504872  6.3772013067515809
  4.6954190032508798  8.2796367100180408 13.0659239148516839
  9.4808187640456936 -0.0024423673547287  6.3786519364304368
  9.4817327555557700  0.0030112417385941 13.2474574194869668
 14.2363810634067693  8.2213782843663861  6.3789287886305850
 14.3013161780770570  8.2164139072431883 13.0670673523632530
 -0.0147698752530916  0.0298772826406100  2.9617837996608491
 -0.0070957598147476  0.0137440051141877  9.8465727566560499
  4.7704535344827246  8.2102283464426247  2.9694124051484847
  4.7519840794865615  8.2139070674582886  9.8495119409726879
  9.4804452032002899 -0.0057873487318572  2.9403941228275108
  9.4842926902831639 -0.0028766081344126  9.8023465658064097
 14.2080662890738409  8.1887666121873313  2.9718926974621374
 14.2156436958669303  8.1986289977556090  9.8455013765664390
