# Supplementary material for: Iron in Hydroxyapatite: Interstitial or Substitution Sites?
Source: Nanomaterials (Basel). 2021 Nov 5;11(11):2978. doi: 10.3390/nano11112978 (PMC8625999; doi:10.3390/nano11112978)
Supplement: Supplementary file 1 [file nanomaterials-11-02978-s001.zip › supplement/structures/Fe_Ca1_plus1.POSCAR]

Fe Ca  P  O  H 
 1.0000000000000000
    18.9624794621795090    0.0000000000000000    0.0000000000000000
     0.0000000000000000   16.4219812762340105    0.0000000000000000
     0.0000000000000000    0.0000000000000000   13.7172869806254969
   1  79  48 208  16
Cartesian
  0.0007054042359931 10.9462524506185499  0.1643610832343333
 -0.0007091967318855 10.9589630006020489  6.8840494202961766
  4.7557708866351582  2.7274246197398266  0.0324144623926497
  4.7097603264681265  2.7429643716590828  6.9019594821482055
  9.4860239646580613 10.9614944916102512  0.0311800049796618
  9.5059668043084358 10.9502800812563166  6.8815918829578786
 14.2136336730439368  2.7331437035456201  0.0174359998654741
 14.2365706882013896  2.7340102888570414  6.8648233623694725
 -0.0091171601254159  5.4748546553122521  6.8470422453777875
 -0.0270841094158310  5.5041744410566746 13.7076976547614713
  4.7602706830115338 13.6703605327004407  6.8546955020887230
  4.7371345618197287 13.6559490483091839 13.7031182159713563
  9.4670709664356139  5.4538252655886961  6.8459898277676370
  9.4753917024236181  5.4556930698157204 13.7076085311080007
 14.2220321551977378 13.7095123640460042  6.8500345246369188
 14.2443547860206152 13.6934037377428837 13.7091293219608676
  0.0337247697234863  5.5093341317183331  3.4411287329935005
 -0.0202595130573926  5.5146075972567656 10.2901241137558923
  4.6948027226683591 13.7022099132051167  3.4410471943318126
  4.7272551100199331 13.6666381979820155 10.2953160406326365
  9.4856541963085501  5.4768077906968573  3.4419384308665357
  9.4891944912241399  5.4623963063056014 10.2884914442741984
 14.2487768362311957 13.6339904970919807  3.4449363988695061
 14.2595399395739282 13.6845160236189596 10.2946163251404830
  0.0079376939028683 10.9397881413698936  3.4202643168412643
  0.0008912365347224 10.9481923122675315 10.3589067155090557
  4.7506661871639402  2.7285983972185357  3.4466373332772635
  4.7287228059303059  2.7694435779800703 10.3033542356766556
  9.4664091759023830 10.9532097843332235  3.4323946149532203
  9.4779364671674422 10.9146419973550977 10.2950752171434683
 14.2174944338624396  2.7354362673125974  3.4210512597389449
 14.2339178373246327  2.7294137838354091 10.2790955357006890
  1.1517544550615362 14.4353012654609252  1.7392879187177062
  1.1460258900160119 14.3173451619664363  8.6176220477039820
  5.9323529160565265  6.1496003545108788  1.7362918469626818
  5.9047113097445072  6.1682404718222008  8.5841494789573431
 10.6851106647051441 14.3595689149848713  1.7223468395661949
 10.6803529786080844 14.3431151715555387  8.5836716244748956
 15.3736462879112530  6.1690122447363116  1.7028325519516661
 15.3726090402846722  6.1615258578446435  8.5753072747841284
  3.5602908501817825 10.2692293576365170  5.1402598089541494
  3.5881315625281545 10.3441956239422979 11.9919307955686545
  8.2976339992755950  2.0543874399407431  5.1523938995619973
  8.2944331327423786  2.0390960965024414 12.0106543477896093
 13.0460986425739769 10.2735167742429159  5.1693880736560027
 13.0389365140811115 10.2188934559041620 12.0219123718463070
 17.8039212694869420  2.0775444198599566  5.1399431355471306
 17.7729934654841273  2.1071183028291718 12.0060142290652152
  3.5371016340474832  6.1598078572053705  5.1689803803475662
  3.5935605203981766  6.1854716769094837 12.0291598314967505
  8.2744561606289739 14.3675009201439003  5.1489806532588052
  8.3035047829170860 14.3635225919527372 12.0167185487216148
 13.0167219693911687  6.1638392803390296  5.1482107765926406
 12.9843909419081527  6.1202938425020799 11.9956626115268108
 17.7812630027775853 14.3761060933238394  5.1454612170706255
 17.6993906014516789 14.3610953945815787 11.9955241854267367
  1.1790376705117203  2.0848696256761969  1.7310980238379909
  1.1919966289761736  2.0545372435284945  8.5922274952082311
  5.9290951620849235 10.2383167236172703  1.7066041891166936
  5.9424921538249533 10.2373629109003250  8.5814378443942516
 10.6662088651772446  2.0395777434807809  1.7202533818335706
 10.6681354530906010  2.0365797754778101  8.5689965616191159
 15.3711166931509986 10.2044497352978194  1.7400615878797629
 15.4774601742228484 10.2594769544491182  8.6098739785957363
  2.4410873873650236  8.2139355111774801  1.7422043480589893
  2.3409161933581144  8.2791000718492604  8.6106135152947605
  7.0972749168566001 -0.0012287686691492  1.7201396069567974
  7.0946694721784969 -0.0029126368453908  8.5890209399311779
 11.8436991973648507  8.1997193403246857  1.7346610737289343
 11.8609152324685638  8.2198271535463796  8.5795529739357104
 16.6088318601104881  0.0130404971261408  1.7049658308911613
 16.6119985941806725  0.0304897707272384  8.5827746991963352
  2.3763930961839059 16.4030150042759395  5.1746729166821126
  2.3276936564291364 16.4805487903008974 12.0241480481748972
  7.1188959359393769  8.1893260053314645  5.1452298748211867
  7.1570939545679924  8.1858008803994462 12.0027166538867434
 11.8671671619472452 16.4049662434125949  5.1393647799235342
 11.8484739496934282 16.3914573730437390 12.0091032169696028
 16.5893763561822922  8.2130935770893601  5.1460869788928765
 16.6264916172336150  8.1491577850867305 11.9930969880555782
  3.6535388429370506 16.1680262700367692  1.7269585145713970
  3.6020727774287491 16.1560249167851566  8.6314362139921794
  8.3908270008404227  7.9566374198510594  1.7308723703323909
  8.3922586680398172  7.9557594570519612  8.5738244088901858
 13.1732420673678892 16.1429066734932185  1.7312402424339572
 13.1425607755980831 16.1666609715154941  8.5840262228408388
 17.8492264254179815  8.1043930598203637  1.6177118778938886
 17.8659968422543329  7.9832986659748846  8.5787034548558037
  1.0947608267900095  8.4731089917227127  5.1682560136321110
  1.1308824539175153  8.5378791328216792 12.1712418976109689
  5.8329743536911360  0.2420731165662374  5.1685214883445818
  5.7943003768280219  0.2446918349799644 12.0240323770501778
 10.5757009507042614  8.4649570218019221  5.1662573682967965
 10.5969768526608270  8.4423139250761317 12.0288564318253552
 15.3585464655155199  0.2361018317835971  5.1375576556307880
 15.3166981695904365  0.2710762289036410 12.0147142146424617
  1.6040588926811195 13.1425721530857604  5.1696175196574954
  1.5291191738465857 13.1275936905585855 12.1691484398783452
  6.3342418095300133  4.9254300866312244  5.1722438230630070
  6.3536764547308007  4.9411935958081354 12.0204617421674484
 11.0886284351644324 13.1430651775517759  5.1522023785194291
 11.1153825974376215 13.1175454726915763 12.0241328781913275
 15.8318385754038431  4.9620902481754570  5.1364104256233265
 15.7999872986512209  4.9269906986909628 12.0110866923213475
  3.0265691107433859 11.4121510897645706  1.6172302309155491
  3.1230653762305249 11.4898745005841505  8.5773286750947975
  7.8742283803563735  3.2720270298936223  1.7322130176303669
  7.8604369690435307  3.2718658488181940  8.5886549640775574
 12.6193006360789717 11.5080348671650814  1.7353740629567125
 12.6616571264536422 11.4741015101675110  8.6237146923551808
 17.3565793127426105  3.3450344720709593  1.7373575383084563
 17.3586405342601502  3.2941884796410714  8.5817848577684082
  2.6912669639013425  5.1792371854886587  1.7311302600530765
  2.6857981848244501  5.2243735753524847  8.6211604463716256
  7.4012719063545305 13.3764496860284439  1.7347350273988369
  7.4401961879465466 13.3789204971023672  8.5986576719938554
 12.1705952770613095  5.1649205134947138  1.7340713406176607
 12.1839543438424158  5.1709448932198478  8.5756068819596312
 17.0549147082185293 13.3386972856671910  1.6227141799760114
 16.9385457642550250 13.3839303841762725  8.5782369778610352
  2.0340710394449637  3.0313571368075860  5.1664981917859674
  2.0295484880932344  3.0817556147221672 12.0296149310038434
  6.7486421469526450 11.2265425482928638  5.1446856516606223
  6.8087304518723988 11.2332742285019371 12.0128957128620399
 11.5292311267079040  3.0197767506000330  5.1523654558428049
 11.5029131014623456  2.9997656460235951 12.0169878159299781
 16.2702966105201412 11.2448546147094905  5.1668831301190483
 16.3071919068097060 11.1801337760571258 12.1696433605923087
  3.9000871046563619  1.2692421853133082  1.7578142611522556
  3.8299316193901363  1.2649282212356623  8.6597528845730523
  8.6321719581953129  9.4837655333541182  1.7480201405100400
  8.6388562322057307  9.4829823829523292  8.5805883253143449
 13.4323908966898191  1.2430853411431777  1.7304514032883305
 13.3564234114684357  1.2753405187083451  8.5896751454726221
 17.9924652027793925  9.6890741947390815  1.5413689355791538
 18.0963321840334821  9.5108629165055714  8.6053647009796297
  0.8712462888734073  6.9422490622614976  5.1745705192930167
  0.6161175051974592  7.0958167021859593 12.0216127646708042
  5.5963776011935762 15.1339131413106482  5.1642321754902367
  5.5107202889670184 15.1454859425264186 12.0348808115504902
 10.3364115261230722  6.9375406786110396  5.1836326882279922
 10.3536048062514290  6.9157717521884567 12.0344674294982159
 15.1409671836705808 15.1229755831568653  5.1344269502715827
 15.1173588967401660 15.1589227554733181 12.0265164618597229
  3.0418490766940098 13.7140747366046050  5.1852501877261163
  3.0383429142414529 13.3826143881015973 12.0167147562257242
  7.7747663830813494  5.4878534349835766  5.1773011163355704
  7.7914268175368209  5.5075744136242433 12.0174637741644794
 12.5303722961451882 13.7067893519952335  5.1543830636575807
 12.5721561196401002 13.6442302360015582 12.0302520703137734
 17.2679600612240627  5.5470505033686086  5.1292388158907309
 17.2364899303086290  5.5023237030611662 12.0254811104810884
  1.5850774507394776 10.7404261135442685  1.5442246849861581
  1.6850817749271199 10.9232263118076265  8.6010033307033282
  6.4296420437042379  2.7221587391931790  1.7503164967729099
  6.4199086029963013  2.7039187301985090  8.6037168615143660
 11.1730323274985395 10.9690282847005740  1.7606358780962279
 11.2202204576401723 10.9139138381437490  8.6458439058875438
 15.9189654797887208  2.7833051504669237  1.7469866853793512
 15.9270359110478239  2.7108324502104195  8.5880860896936912
  3.8828691733047029  4.1984105202992090  1.7576360138453111
  3.8944059458094933  4.2577877322391311  8.6379896468943098
  8.5993706612216343 12.4019716589629301  1.7477300145742685
  8.6617591149001516 12.4295355191091552  8.6101546232917752
 13.3777998145661510  4.1995824015299714  1.7526583629864891
 13.3945664389066099  4.2095680432147553  8.5933481777444456
 18.3545632293494414 12.4240534662966393  1.5523766549069491
 18.1454412133446326 12.4193318089105578  8.6034950005046582
  0.8280137319475842  4.0021716128410052  5.1703020651660800
  0.8498869520072083  4.0823980709495951 12.0288147143705402
  5.5257423651969573 12.1807648547968768  5.1321742077114765
  5.5915137252115272 12.1877449434869032 12.0114886968859462
 10.3180406760201127  3.9805259425349275  5.1618030818711311
 10.3052504836228724  3.9783983523392714 12.0322734706244407
 15.0588880913185363 12.2074166196809699  5.1816662791077643
 15.3276565864716297 12.3566740880236772 12.0178942224482697
  0.2567045657192551  7.3811584043889971  1.5783988654728980
  0.2514273076849305  7.2094664265945854  8.5120787832654372
  4.9886813331252702 15.3653672693780656  1.6862441749181514
  4.9601921039812931 15.3947173950896268  8.5443263758388195
  9.7394328514467894  7.1785025938807925  1.6707707916770131
  9.7378665506432149  7.1732480908218230  8.5241237502198128
 14.5237062409615518 15.3496492701518665  1.7395590821740152
 14.5054643357189352 15.4081731705159903  8.5538246818014247
  4.4789452339585853  1.0150103269159212  5.1742386759024281
  4.4605478363843787  1.0525825837222837 11.9754637784036984
  9.2250300860844625  9.2436000422217752  5.1238326129960621
  9.2507564819708001  9.2246432515034336 12.0429303840821866
 14.0012444218277974  0.9993359413924837  5.1000650412381674
 13.9516973592410682  1.0178016038927540 11.9979077690951321
 18.7031618667903672  9.2438351769671048  5.1541593063999267
 18.8689204847610590  9.4258351585971596 12.6525229000967094
  1.6121691451470934 11.5849902975664438  5.1274923715322629
  1.3625755092261558 11.6248456369000532 12.6525134188569783
  6.3428526714537883  3.3667028973523920  5.1531467099966468
  6.3588532116239751  3.3829537422514795 12.0270303450531486
 11.0985894256259154 11.5845807080100620  5.1251637790543079
 11.0952558217364654 11.5610786109646355 11.9766375558824052
 15.8523957993887930  3.4033915026158170  5.0990543410828328
 15.8157697703075932  3.3703057684502058 12.0049219902481941
  2.9658076378027238 12.9606556063653411  1.5821856726214953
  3.1211748170281455 13.0454046158256602  8.5290957123347972
  7.8745886674661545  4.8298326426705929  1.6917508789539684
  7.8535725514782220  4.8299615875309359  8.5490840619358810
 12.6508048994574356 13.0655067403035172  1.7138288937917840
 12.6455333301669484 13.0317004319183436  8.5466435908290972
 17.3557146236791375  4.9112954544401157  1.7240800101890383
 17.3360145037658775  4.8524984943717371  8.5345208777089265
  1.3277376419582396  4.4247599488954066  1.6898413572721269
  1.3484882832337024  4.4285770960111437  8.5447075216760098
  6.0426879990551638 12.5970898838849212  1.7240762176931459
  6.0990956867113093 12.5833382937789491  8.5546893708648994
 10.8265328365340796  4.3804067094333696  1.6700521137053963
 10.8409500096691751  4.3820886813616644  8.5159983277702693
 15.7423527385738726 12.5147661755478143  1.5845313313309668
 15.5919916539264669 12.6070963842971135  8.5206593052220736
  3.3791384913836895  3.8164018902938714  5.1315768896084171
  3.3928085428279746  3.8336255103893691 12.0392156343555445
  8.0898526305687639 12.0206987731607278  5.1247029908033772
  8.1497513106938957 12.0262927046020689 12.0231089043003703
 12.8742341062164574  3.8097460600026465  5.1406769835023169
 12.8519968065511598  3.7791500993904199 11.9701827278734818
 17.6167767671788020 12.0281415463496320  5.1253894325599081
 17.6903398100043781 11.7865538692576273 12.6564765770645753
  2.8228248539140517 15.7645407357925684  0.4850033372041653
  2.7329768337263527 15.7540639658897135  7.4135766592775392
  7.5360799653470583  7.5392106707062636  0.5083139132070226
  7.5333360945688810  7.5381734230796829  7.3527241664354595
 12.3759892696038527 15.6973908035210989  0.4778905111579018
 12.3291614265720000 15.7136056197092078  7.3422530852764440
 16.9743127930165869  7.5742002378098769  0.4595670672535977
 16.9954919863278988  7.5624700480145730  7.3705451046340160
  1.8818724905376725  8.9438696106028353  6.4149195746498027
  2.2869091556018808  8.6660086065476243 13.1619006084015595
  6.6285451795268777  0.6991276552910963  6.4135182474175467
  6.5542141562830798  0.7156496636464933 13.2895143026861344
 11.3354326903564839  8.9535802963354172  6.4256807817445889
 11.4129285514225192  8.9002198791288425 13.2655684836212941
 16.1125970463208716  0.7198195128802266  6.4008911323436815
 16.0897586360566223  0.7453069815253420 13.2727154421305897
  0.8236921828781535 13.6408378484257735  3.9272110352790635
  0.7746438335012801 13.2391253060112852 10.8120948046715757
  5.5464588740093888  5.4198938048390719  3.9309940499317686
  5.5583881698390458  5.4052111569915064 10.7725959599518557
 10.2929988256423588 13.6371212024511870  3.9162753733732250
 10.3300856429744883 13.6592257647602509 10.8021679466731246
 15.0370755511931904  5.4778033208686221  3.9086050504307730
 15.0223625633784845  5.3913457920087611 10.7569689806270734
  3.7262466779388852 10.9874313710186176  2.9234056374773441
  3.9014694694091552 11.0781232215423842  9.8540591435477189
  8.6710431448448340  2.8472447349654466  2.9901725276636784
  8.6570355612661221  2.8507926148728200  9.8487894705051815
 13.4328497886928044 11.0784228287178870  2.9861202458026108
 13.4755419149539559 11.0998447417663115  9.8987366414085596
 18.1614455460107145  2.9121703683960032  2.9869071887002914
 18.1549888217538395  2.8910309962915655  9.8473995207606020
  2.7494874645940723  6.1066579235208271  0.4941982434953761
  2.7628749750943715  6.1759354459879532  7.4006783807473653
  7.4333166003976681 14.2898343967627071  0.4814744197762537
  7.4663359658851611 14.3156100950956464  7.3619399314540788
 12.2434946331057120  6.1132549701257188  0.5112246538044671
 12.2547583459062466  6.1251197935252044  7.3561715452016827
 17.0360830698646382 14.3577769606756966  0.4615410613656106
 17.0022122890492930 14.3423130586742893  7.3649132482337487
  2.0682243612042952  2.1379418131949448  6.4307778962240221
  1.9996313842457536  2.1499810914054827 13.2694406219274743
  6.7706405193767196 10.3255460253912439  6.4023209032951298
  6.8026927984116412 10.3191082636138347 13.2627904803800867
 11.5518533647062842  2.1009554970039637  6.3997913085348754
 11.5426205334561498  2.1014693801973889 13.2796746720932095
 16.3028153665498365 10.3416679254299879  6.4230999882897857
 15.8246935131424937 10.1190029065932912 13.1575202756457958
  1.8900604891694417  8.9176957002011878  3.9144265316256623
  1.6035393207438555  9.1313326825659420 10.8120227472496211
  6.6299351292714555  0.6901906387205711  3.9156856402619509
  6.6541653855282288  0.6493549391987676 10.7998222879636554
 11.4165883099587191  8.8848868182357243  3.9328106554642450
 11.3874240165458858  8.8838495706091436 10.7716743834499944
 16.2015841699409897  0.6630837743293855  3.9070273721395199
 16.1156613830019637  0.7244672165964068 10.7674173068107351
  2.8918141466933531 15.6719526373225850  2.9859780272066438
  2.8785878172684831 15.6332862454512540  9.9098202106542050
  7.6488194907414995  7.4670773988321333  2.9995267187823713
  7.6390765687938318  7.4834249523764775  9.8416728519630237
 12.3687569799369772 15.6931242456421085  2.9736922367630982
 12.3781604735022732 15.6819553452388849  9.8410812226038029
 17.1381125868588420  7.7203307932892704  2.9290090501584185
 17.1408242214219335  7.5042248960985427  9.8636560544035294
  3.9225519540752063 10.9254126856896150  0.4560703860407718
  3.9211620043306286 10.9674050964586129  7.3588471510537969
  8.6537948735260350  2.7565490919457880  0.4959124516387572
  8.6526628135021433  2.7666504047552913  7.3545369794720434
 13.3837085231665665 11.0078899901103657  0.4866360066858590
 13.4419972887853589 10.9292317290532974  7.4009571291954588
 18.1387834868054618  2.8627712131490792  0.4883957247799492
 18.1569154096671994  2.7844789279456328  7.3531868509343363
  0.8035350672098568 13.5623767971551139  6.4267597468259865
  0.8487169670243918 14.0717260617407725 13.1587281855875364
  5.5323280343141725  5.3568928630739263  6.4260695125735632
  5.5580278827292640  5.4123865592199953 13.2653447263636437
 10.2941100269388439 13.5643906124739981  6.4133058676475709
 10.3304573075719475 13.5440495607549174 13.2920647561737990
 15.0428685886688864  5.3731569817086378  6.4026906716446428
 15.0013805798535849  5.3678095625003026 13.2625041469402074
  1.9885800512151952  2.0915027009920673  3.9344565986815621
  1.9953837888462254  2.1625228753217680 10.7830651448629258
  6.7128902881746528 10.2937269848537074  3.9061114843814964
  6.8204739154033280 10.3255081004323195 10.7574032214067579
 11.5136287986064225  2.0980694076298199  3.9038909780364750
 11.4364382334597288  2.0615476721856623 10.7851491213558202
 16.2306858871715960 10.3206309507146461  3.9240063762499551
 16.5863594256998574 10.4708668829976013 10.8124076855827020
  2.6429752174550103  6.0867681788129469  2.9903564637144613
  2.6083516262050166  6.1129193342392387  9.8992410433622560
  7.3854761609625355 14.2931433494288562  2.9819902177757478
  7.3878180271761149 14.2745240908449418  9.8628482527784413
 12.1066101826120764  6.0494367454957541  3.0047622593618790
 12.1201892141549443  6.0586392367787489  9.8429262718554753
 17.0706725286515990 14.1580413720046661  2.9287094429829157
 16.9011953684583709 14.2565969627613978  9.8597384061466418
  0.0170795052515851  0.0067809826556754  5.3911011760236978
 -0.0774920685701428  0.0435966365314969 12.0667036445839209
  4.7369904469758159  8.2024044274165302  5.3602264669633781
  4.8105421123137182  8.2630198892653333 12.0434575410112359
  9.4856048938619466 -0.0097486106915065  5.3633723423061532
  9.4742198211928557 -0.0174056598983346 12.2980174503033179
 14.2150994727063651  8.2217973551625008  5.3933065123851494
 14.2225801708541937  8.1203196463206471 12.0434461635235568
 -0.0079623451261692  0.0559829281161926  2.0147160366579171
  0.0102473239013618 -0.0200490295353624  8.9017975574200960
  4.7752510417866558  8.1928264790401837  2.0428810074030928
  4.7077882286040600  8.2269323946008583  8.8900901226001476
  9.4803522870509234 -0.0231038849767195  1.9464624880817485
  9.4806082805236631 -0.0255481485793945  8.8209093087782779
 14.1900007348902246  8.1838496412627872  2.0402490152537420
 14.2402816454321393  8.2350483358106707  8.8929269095276879
  0.0089768377773958  0.0048885272053499  6.3633890367113288
 -0.0266631423717706 -0.0877014675125802 13.0285773115509222
  4.7365599986920248  8.2132907868757670  6.3325788000811798
  4.6920607481381280  8.2873582316550394 13.0080674937646279
  9.4819754752928880 -0.0094774472351973  6.3361153025008763
  9.4778700984893245 -0.0004721657386083 13.2703849534046903
 14.2237425708452268  8.2203770654507835  6.3656190242960813
 14.2848889821189715  8.2093390061558491 13.0094081410626039
 -0.0179726380342537  0.0681227074678799  2.9872978157772119
 -0.0153103059177637  0.0176009734367950  9.8750695707918137
  4.7917939088694608  8.1965298512791467  3.0155310514484510
  4.7513621101602022  8.2250095991833945  9.8637262155775378
  9.4807182629045439 -0.0258951619535523  2.9195088479478666
  9.4913277701636343 -0.0149234713367353  9.7930511583740500
 14.1879470983644698  8.1769397137467692  3.0127359819757253
 14.2105086564285710  8.1952555726592884  9.8661685829322678
