# Supplementary material for: Iron in Hydroxyapatite: Interstitial or Substitution Sites?
Source: Nanomaterials (Basel). 2021 Nov 5;11(11):2978. doi: 10.3390/nano11112978 (PMC8625999; doi:10.3390/nano11112978)
Supplement: Supplementary file 1 [file nanomaterials-11-02978-s001.zip › supplement/structures/Fe_Ca2_0.POSCAR]

Ca Fe Ca  P  O  H 
 1.0000000000000000
    18.9624794621795090    0.0000000000000000    0.0000000000000000
     0.0000000000000000   16.4219812762340105    0.0000000000000000
     0.0000000000000000    0.0000000000000000   13.7172869806254969
  32   1  47  48 208  16
Cartesian
 -0.0131997819536232 11.0129795195980140  0.0355224127765009
  0.0038247321075216 10.9447714809725554  6.8501900169685088
  4.7409858413984969  2.7546888727105485  0.0066273865720317
  4.7418391529742960  2.7378293322207243  6.8743292533238627
  9.4931936781427133 10.9464781041241501  0.0184618700043780
  9.4788864873884986 10.9461026470307985  6.8756054281916690
 14.2178395509886499  2.7316361864283771  0.0142825395309136
 14.2235093323478399  2.7340557988077507  6.8674307032955229
  0.0024878773054380  5.4626295448029856  6.8566884586801979
  0.0046382224764491  5.4523784284057308 13.7196364318308603
  4.7106951767056122 13.6967752665912581  6.8469474329804756
  4.7312998068892158 13.6405609962256271 13.7065011223074080
  9.4736452580651509  5.4757402031031361  6.8557630896824442
  9.4800545761233685  5.4868825560351135 13.7147422158816727
 14.2328654197144822 13.6714906964763880  6.8564855601499524
 14.2241654341372339 13.7095483927569806 13.7145620723267818
  0.0192260579267038  5.5029456723875256  3.4502781293340021
  0.0034796149813099  5.4813948144787590 10.3068907380963513
  4.7891429542406483 13.6639151859312467  3.4510840347111444
  4.7217787459512559 13.6982315850139535 10.3045678343622331
  9.4853470041412624  5.4820073025653873  3.4436697052414322
  9.4805570818291169  5.4772609939560031 10.3033144144697850
 14.1865533561239996 13.6932273866838852  3.4444092419404577
 14.2278498438967347 13.6780403368826260 10.3009953032315593
 -0.0272168467720663 10.9777813652203164  3.3918831738302200
  0.0090280364719437 10.9417829942093139 10.3040615361605941
  4.7369866544799235  2.7522597790914434  3.4319319304543430
  4.7403771458077610  2.7126983581894981 10.2845396635542805
  9.4835493610882473 10.9466715214146646  3.4264915950966444
  9.4738576378351276 10.9487517054116665 10.2875338390613571
 14.2209247463971451  2.7301059143357786  3.4156109243812454
 14.2274326693485662  2.7350399514918382 10.2846136172241813
  1.6269579828796472 14.5904807161396715  1.8696056625735886
  1.1467635304670907 14.3376482887265908  8.5699238268648159
  5.9102749012187106  6.1639454702240180  1.7208317374571671
  5.9078382226078210  6.1612224581732482  8.5835104433994669
 10.6555652254551223 14.3574052960782375  1.7188577433451540
 10.6545203928367567 14.3666779485352425  8.5821451448781900
 15.4196454705906092  6.1240711684109463  1.7308382378693590
 15.3954607242845452  6.1530913469798660  8.5864780714352982
  3.5553568130257234 10.3070898441307044  5.1349218709855453
  3.5458357520877630 10.3105580816243361 12.0205774132921679
  8.3114026556130849  2.0640867481856482  5.1509224111557321
  8.3019138308902090  2.0669443938405982 12.0100968508934223
 13.0464911658988445 10.2687856356171014  5.1569297246493511
 13.0507216950668568 10.2719182372242539 12.0143273800614345
 17.7848355339082609  2.0450901362604363  5.1553804900772917
 17.7949368467177607  2.0345280352000024 12.0099451510577246
  3.5418612163924901  6.1769366649035566  5.1534330434365252
  3.5348545802312148  6.1699205475025494 12.0140486316133401
  8.2857995158432498 14.3778847738973905  5.1603789996635214
  8.2833078460419181 14.3721012176614256 12.0088908371996261
 13.0270110107473460  6.1651173514547803  5.1503231968047283
 13.0293301219855699  6.1620511185257456 12.0105424691607823
 17.7524571002265894 14.3835185265456040  5.1038253009155170
 17.7644793122056086 14.3767659876091223 12.0496620642912600
  1.1991568612210928  1.9830012897574221  1.7207919162502963
  1.1958327385713725  2.0477126471700560  8.5828126241552596
  5.9148714062403434 10.2912011825893437  1.7155260357036490
  5.9360752507749526 10.2730332310166297  8.5765569021806858
 10.6833092291562384  2.0514141231610732  1.7213304506670222
 10.6822397453145719  2.0511884696554734  8.5806376277609484
 15.4307707572910697 10.2771480890599225  1.7261507129463081
 15.4240163221066418 10.2559082158143351  8.5817222815861847
  2.3537879244170417  8.2179877930385477  1.7207501987954796
  2.3609936666126696  8.2373731357927351  8.5833397810843071
  7.1291622223202014  0.0258041420521339  1.7242449837603593
  7.1136793578393318  0.0173544612037867  8.5848529869453891
 11.8688244826522382  8.2338745583319621  1.7227791840979327
 11.8491964201609381  8.2262497453402208  8.5837152381776587
 16.6608364600355152 -0.0727400712169206  1.7091224063892709
 16.5896816521016319  0.0170226178131985  8.5756732506377489
  2.3488766422363372 16.4136908802131458  5.1752778197769560
  2.3416784850324941 16.3779219552036359 12.0046697892713468
  7.1047120013016674  8.1985360816062460  5.1514173318696956
  7.1033448065324443  8.1992016646353676 12.0043151909054036
 11.8534516005522512 16.4082050349047357  5.1522421997262997
 11.8560627339741913 16.4079604189196750 12.0075634636372754
 16.5955562282390154  8.1994652430998922  5.1481064829555985
 16.5990320507244320  8.1997895014986959 12.0236682974445035
  3.6461814009057250 16.1744943717813179  1.7263365452450377
  3.6381299321260836 16.1659138498246833  8.5861822567556878
  8.3698601872990910  7.9730835782886080  1.7294937980754905
  8.3833045852377754  7.9607314191669438  8.5888009751694163
 13.1140298289992892 16.1840874901412342  1.7322547350851838
 13.1236950047811600 16.1731632057230748  8.5889412975174366
 17.8786258535761426  7.9335354311222863  1.7308325491255205
 17.8639906119272354  7.9701292239884003  8.5920492479012864
  1.1057135549273645  8.4739035196121772  5.1581072946239521
  1.1016423105868345  8.4732948240214405 12.0353017785945529
  5.8426490107127407  0.2480102688858458  5.1601381761743523
  5.8315104502766557  0.2429719380927447 12.0315737551322872
 10.5765201298170286  8.4597537174374988  5.1633674864267602
 10.5759588404249474  8.4621847073045497 12.0202474661495273
 15.3231321388719550  0.2369020484169010  5.1495381501549931
 15.3194154928973685  0.2459907648231237 12.0162425904871135
  1.6127152645556042 13.1986897148061342  5.0294999664155577
  1.5886575668619372 13.1831063491841149 12.1096783117890574
  6.3408388561349049  4.9368985942099508  5.1592279771601666
  6.3388326258078065  4.9406038626968609 12.0194207020449753
 11.0802830479531274 13.1424811331843419  5.1690353715380066
 11.0849516103967147 13.1428679677653708 12.0150251993056418
 15.8322671274396871  4.9282687698067136  5.1633636939308687
 15.8344193688586472  4.9227298295558102 12.0237308736267305
  3.0898525934525174 11.5862683686821928  1.7410419480679578
  3.1250848802932469 11.4960221364257897  8.5863472303270090
  7.8713062622712515  3.2841592242535245  1.7332369915213248
  7.8721159601442867  3.2802036510377137  8.5908584041910618
 12.6040775575667343 11.4730756400286058  1.7354537053704535
 12.6189631039445427 11.4932687844078814  8.5924645262015087
 17.3632749642407056  3.2106454838745475  1.7313597060545689
 17.3612706301615560  3.2818951042057405  8.5923166188617035
  2.6975871583060873  5.1624857311317696  1.7348620760112337
  2.7076069324539027  5.1881704095632921  8.5940554782283858
  7.4608387430890755 13.4090651507033911  1.7340106606833818
  7.4339556359555443 13.3959222561881557  8.5914784772694741
 12.1837988515108258  5.1898523814915869  1.7312592049134194
 12.1867968195137948  5.1839740128583109  8.5901055937564141
 16.8510434027767992 13.3383502722930327  1.7264370463861871
 16.9535886992123750 13.4095467976817329  8.5870772857863038
  2.0362649983187384  3.0265311857844615  5.1505640202938974
  2.0417527398750930  3.0190542801325240 12.0240608207693711
  6.7732213128315228 11.2379124509783868  5.1635855549405756
  6.7734981650316701 11.2381817181867500 12.0114393944393463
 11.5182347848677864  3.0315107328912299  5.1635836586926294
 11.5179958576265626  3.0291461117022958 12.0167431999449175
 16.2589305003305142 11.2419533553517770  5.1602766022744255
 16.2530198954821508 11.2376469762659159 12.0179018074400545
  3.8637834377260196  1.2704747464783499  1.7400843428551178
  3.8491064786222928  1.2765825611131179  8.5960579160595909
  8.5824826770126172  9.5049124904503408  1.7434653529432242
  8.6223740450572031  9.4873684044519297  8.6026663401521617
 13.3039997407472939  1.2966296944005340  1.7496300550163790
 13.3685612945721779  1.2777999522945898  8.6046592967436357
 18.1144944468623557  9.4547756947523371  1.7414515376243407
 18.1015772058527205  9.4988482895183335  8.6082849228168037
  0.8803672414947156  6.9433261310949499  5.1910470176977039
  0.8755868004223002  6.9422319960299816 12.0368737681419660
  5.6187267794877007 15.1403433180962743  5.1781752866387771
  5.6206154424421335 15.1331887745951938 12.0472443481598326
 10.3416015567518702  6.9315238838776896  5.1803844154961212
 10.3420206275479849  6.9335642466678191 12.0322165831860541
 15.0845784584938976 15.1316224737916194  5.1812642745431656
 15.0783777277097641 15.1420632149834944 12.0125449069919892
  3.0659940017932032 13.7273788121952691  5.0995246105734946
  3.0416518669076034 13.7311561381041365 12.0850934571663426
  7.7796226740716143  5.5023104293255418  5.1696649258561500
  7.7803167008199301  5.4990773265772406 12.0369268630844601
 12.5187482962348717 13.7082380854261459  5.1887639351704582
 12.5227455869054989 13.7092867105404039 12.0256062628455389
 17.2733795378543533  5.4900417051135122  5.1811486034184471
 17.2750615097826490  5.4851626591478935 12.0378105146273970
  1.6904197128957235 10.9477789302152573  1.7478892994017508
  1.6864660359278589 10.9319604298479067  8.6007700922059431
  6.4307039425541195  2.7187701441132881  1.7484031825951760
  6.4332885285048151  2.7116705918026476  8.6033982918594010
 11.1601359452163109 10.9134018511982713  1.7509517398348928
 11.1791306608935770 10.9300603894057957  8.6069139355516899
 15.9055153931061959  2.6979436529199758  1.7299526900784752
 15.9229665629552386  2.7145585774247381  8.6015854788228161
  3.9170490425352820  4.2113031100855451  1.7475365972837544
  3.9150579821917528  4.2213152992415752  8.6110932660251542
  8.6658493217201435 12.4429173408656162  1.7553529313180647
  8.6306189311273602 12.4165803531405956  8.6105623166002125
 13.3923440363136432  4.2253599961108588  1.7490023969461808
 13.3902941922837808  4.2134629364962874  8.6070485691558698
 17.9362395549260860 12.2584408594178029  1.7346914136960738
 18.1858919745333552 12.4662544643397197  8.5976431793426293
  0.8206904223792905  3.9834328906364798  5.1498415498263883
  0.8365999426480590  3.9878530445991136 12.0390772082554722
  5.5657399231265323 12.2042460931148931  5.1909578940442325
  5.5664984223050205 12.2046689564069002 12.0056596306992738
 10.3113336470343402  3.9983677394608925  5.1826883567507762
 10.3095720326923033  3.9944387137163284 12.0333619169455712
 15.0460087752678220 12.1993442921739188  5.1751033649659037
 15.0389016379654006 12.1959803483173292 12.0330054223316818
  0.2706400918760108  7.1596007943528912  1.6806161110137765
  0.2523640541703622  7.1938925422122981  8.5337073873399998
  4.9869140300393964 15.4081238680693886  1.6742030004596675
  4.9992244717062420 15.4098191137333078  8.5418271210457046
  9.7310154068135297  7.2139984591860458  1.6951451627776983
  9.7355474394049910  7.1864744202466921  8.5451967536461346
 14.4811923620073451 15.4418562227846596  1.6907932737411284
 14.4737950987691484 15.3945732802457140  8.5390320515729794
  4.4830581957539319  1.0094220842184169  5.1032867664987922
  4.4659047368324440  0.9942293456733188 12.0129715627798888
  9.2220397030732766  9.2302182204653143  5.1112604891126381
  9.2211370890508757  9.2325866341501417 11.9788220335164510
 13.9719891085135455  1.0133454212191420  5.0965759450171264
 13.9676561819564373  1.0219392169114017 11.9785167375971078
 18.7128858262585709  9.2380307620037332  5.0892697016803492
 18.7095010236745729  9.2410457962382200 12.0335648154758150
  1.5945719642061909 11.6368678488790724  5.0464182905917152
  1.5946364366363621 11.6212882757529474 12.0070382029561724
  6.3512189173925027  3.3779685064008729  5.1197424061760710
  6.3458999419033608  3.3815694812507409 11.9696991846471956
 11.0897832501636788 11.5846603504237997  5.1263318677891778
 11.0948291659485658 11.5843683282400836 11.9796089764141289
 15.8408192056771320  3.3705409031955367  5.0997749153023966
 15.8415132324254468  3.3653110513598681 11.9785224263409482
  3.0649776128940300 13.1583432472544555  1.7369555337438582
  3.1040896230327215 13.0544743697524215  8.5397791732637884
  7.8630481024654735  4.8422303117429655  1.6894791739143995
  7.8589294519262873  4.8378442902433640  8.5501725082570097
 12.5889625651874297 13.0300924136599505  1.6721379864462360
 12.6103313832933601 13.0515598366590844  8.5481226642271473
 17.3891890886737244  4.7695774679315717  1.7509005411403449
 17.3507843790189717  4.8406222934845733  8.5563049741150774
  1.3630078537578934  4.3600504877307191  1.6997454602952233
  1.3646556932231568  4.3980133716140033  8.5488451346946572
  6.1167857838015767 12.6211475815785885  1.6698397339354201
  6.0813923158854193 12.6223479065285442  8.5318794043198452
 10.8387996644981648  4.4011194257499078  1.6886524098098483
 10.8384090374212434  4.4019480861024052  8.5455741069874307
 15.4574832021094419 12.6245342804105309  1.7258435207790210
 15.6201243884565564 12.6031882172799570  8.5507451751367665
  3.3772877533881807  3.8206646556769699  5.1313929535576337
  3.3855971118885075  3.8081607967196085 11.9613481086920519
  8.1160360222101406 12.0257371039538281  5.1113780564853037
  8.1188405729225970 12.0243831829202286 12.0056141207485627
 12.8640474622493741  3.8153949826344293  5.1022343488886399
 12.8632206981448256  3.8157002785537708 11.9806064028338408
 17.6007951894880748 12.0358194542838692  5.1099558705256394
 17.5939061206994651 12.0301136442136976 11.9698869131938714
  2.7281148539922500 15.7162944992969447  0.5484233497654246
  2.8100365577647577 15.7235855726501530  7.3516452013540610
  7.5421858837338798  7.5346672606271250  0.4930415322481832
  7.5429747228795057  7.5358201793784261  7.3568067882636665
 12.2837159482929419 15.7430334915865640  0.4977499158986424
 12.2741342074207012 15.7596275573639168  7.3601062596900855
 17.0391227553224276  7.4903026436774098  0.5047641370517025
 17.0112365330253468  7.5552074183805580  7.3654138576915500
  1.8373959949591305  8.9880920089565830  6.4240898297177118
  1.9008330737519059  8.9395613352690280 13.2776968854853052
  6.5904059445845959  0.7406744477927316  6.4231492907363883
  6.6025343464486053  0.7353933972625145 13.2814931738736348
 11.3274931002056700  8.9478782787611379  6.4268792104465984
 11.3318146492750991  8.9451856066775104 13.2816600436929022
 16.0733959125287100  0.7337133215821655  6.4116257919672215
 16.0793065173770700  0.7096309726651976 13.2832756469430802
  0.8746197139697289 13.7050049826778437  3.7476894497147182
  0.8161489085480985 13.7312073367986827 10.8737323441633897
  5.5487002390818185  5.4425937890032472  3.9250417276285905
  5.5514099773969638  5.4645940576752681 10.7926525744790034
 10.2971155799335978 13.6554446463554910  3.9334458985262284
 10.2928281633271990 13.6455481283241795 10.7796841347748202
 15.0418389260340906  5.4556267011376018  3.9386833353536828
 15.0448046578219738  5.4379745290062598 10.7925274221145546
  3.9279960819287978 11.1742440299361725  2.9807671378504375
  3.9232725282947691 11.0881581656737698  9.8484595233625374
  8.6688643559546286  2.8693606747621865  2.9935990477024941
  8.6698997073332649  2.8648684633775958  9.8511711579256289
 13.3888397701090334 11.0679517475588725  3.0057521007898051
 13.4205696869930975 11.0800687719352062  9.8513437164887350
 18.1544597685768458  2.6840157117550052  2.9545135850350501
 18.1607553117582903  2.8605374330684343  9.8496503670727638
  2.7391111958323680  6.0994578700690374  0.5001334995670383
  2.7582481301055997  6.1271999775222055  7.3612117722427310
  7.5304443164508985 14.3584482324486569  0.5132195066438884
  7.5113301371530214 14.3413402834778800  7.3661647718782524
 12.2316677346651517  6.1249984336566472  0.4960963876895403
 12.2446646180885281  6.1225276225827248  7.3576183823846479
 16.8756339461433527 14.2561494482460898  0.4765290051325173
 16.9918663602547291 14.3407258991433046  7.3474791446162202
  2.0619060630474975  2.1242490067753050  6.4099836412457964
  2.0985112334012888  2.1304250863361367 13.2910521597705191
  6.8247006520754470 10.3356833669117254  6.4204983361075749
  6.7745885076007450 10.3314623189834425 13.2662113116750628
 11.5771948222595409  2.1404752004510916  6.4291774629574148
 11.5547299728406969  2.1244215653384106 13.2728273207594167
 16.3145057351382690 10.3490670849161308  6.4249829625003807
 16.2901806664841864 10.3373122438975251 13.2770426799438592
  1.9683489818769961  8.8753885122731191  3.9341664727457908
  1.9013678156727394  8.9247421575693338 10.7829855024491845
  6.6843802003032646  0.6708925233719111  3.9286749386935438
  6.6389309295283132  0.6900882413314754 10.7845025008061590
 11.4214446009489823  8.8804856267525523  3.9344547024336163
 11.4144436535315474  8.8887646452857396 10.7880238332422866
 16.1711892116110612  0.6374882195513356  3.9152893244411917
 16.1558713207015145  0.6809274675032965 10.7844740570869657
  2.8598453025680648 15.6834761360917518  2.9924082039922695
  2.8889868410055426 15.6757451332150204  9.8485069295611929
  7.6066810688806443  7.4838231644451829  2.9862757381342004
  7.6253154974481285  7.4766856871756184  9.8495422809398292
 12.3619968560087106 15.6793423155689950  2.9908456956845857
 12.3662198001849397 15.6913683200439102  9.8505055748965074
 17.1383913353069346  7.4408371197523691  3.0003231429197834
 17.1192411272980820  7.4823971859896270  9.8597478873863729
  3.9056506961305653 11.1552701729863148  0.4894898598449169
  3.9136452774718200 10.9890337005331737  7.3519846297364344
  8.6566411416933082  2.7689941672168170  0.4998812985901913
  8.6611162868463829  2.7715142807373403  7.3570058942980197
 13.3853165414249595 10.9266585205902800  0.5149773284900324
 13.4103735617862849 10.9846571602733025  7.3593117318006209
 18.1463476198629259  2.7204634935292606  0.4849881672205956
 18.1514428380944146  2.7801099726775460  7.3557126531986983
  0.8055905999835569 13.6627015872456674  6.2727237336588102
  0.8154681555354063 13.5654828512910193 13.3949570659835313
  5.5430494202020890  5.3544125707602728  6.4188618741299894
  5.5394749928234681  5.3469508350919055 13.2836662740199998
 10.2778667670315382 13.5557133818721027  6.4277742394772126
 10.2855029575109604 13.5625550444620586 13.2729543693718135
 15.0364915068257563  5.3275598035938811  6.4302697017744359
 15.0397985632439610  5.3360018994504426 13.2874511849206520
  2.0181899628953888  2.0899913913789314  3.9152058895315576
  1.9772784134557364  2.0714233314895654 10.7978900113064569
  6.7021461473113808 10.3058478017259301  3.9270138254926570
  6.7549794075889062 10.3111705697109652 10.7692433935829435
 11.4473606216299455  2.0853891976134604  3.9383590769548791
 11.4740787551921564  2.0947339074924227 10.7804805589122310
 16.2072027526056353 10.2941138194347328  3.9345779585501206
 16.2137391192762479 10.2972464210418870 10.7849993177680670
  2.6560100258373125  6.0668234429146262  2.9932008356337887
  2.6598252767051029  6.0902705487696114  9.8526293725962724
  7.3870784904770899 14.2959365226536370  3.0025133092976648
  7.3867333733508787 14.2879438375603272  9.8570059128561418
 12.1382528720906144  6.0913040039002997  2.9898767129840680
 12.1478801229135644  6.0839162219018350  9.8500599566291456
 16.8677019409843254 14.2637078925597152  2.9695546237444508
 16.9086059054321893 14.3100882210762617  9.8456170476911566
 -0.0140056873307658  0.0113699026855228  5.3919393176159263
 -0.0011434375115694 -0.0019190029215726 12.3315450102403954
  4.7302625592626351  8.2346103025350956  5.4147511804089286
  4.7281956490012576  8.2351033270011129 12.2577070114626157
  9.4804982981427823  0.0044903151366441  5.4275868827568772
  9.4770755705998599  0.0042798316146139 12.2534594160630874
 14.2226503320282056  8.2086279131760165  5.4298396253169852
 14.2196561565211255  8.2050895145083746 12.2712974204931591
  0.2632371398939760 -0.2929418639714801  1.9464530068420174
  0.0144437206063421 -0.0057797637400723  8.8322204277774681
  4.7205139485711287  8.2471274352280801  1.9650286517231685
  4.7382476593641591  8.2296459254118961  8.8472330227676750
  9.4852408142562741  0.0043689552680862  1.9976232576707087
  9.4799009800397247  0.0058707836414908  8.8564449952904010
 14.2519265040698624  8.1929762826279351  1.9893764753526069
 14.2188312886645214  8.2131125395688223  8.8516209405152235
 -0.0144228618789337 -0.0476792583597042  6.3625262438958003
  0.0620035153454346 -0.1124873244175951 13.2971542856614491
  4.7294680313731696  8.2427300362408005  6.3870200786170974
  4.7284307837465880  8.2359376760974481 13.2301788082010301
  9.4839513656528460  0.0014544221747492  6.3999183571472713
  9.4830885728373158 -0.0002844371919327 13.2258724291151690
 14.2259858321656019  8.2080780012716144  6.4021445522361322
 14.2241350941700926  8.2133647405456696 13.2437161222890794
  0.1270732636199035 -0.3318775230511734  2.9081313602705587
  0.0057532162688253 -0.0308083403822030  9.8041157651402298
  4.7253854095449617  8.2405284923752422  2.9377317907110205
  4.7358697644396015  8.2345458301049241  9.8198223868787533
  9.5030617524548315  0.0053474192083346  2.9697252860596102
  9.4903227587521393  0.0094243522927032  9.8288940370534608
 14.2489702535217102  8.1985777990610629  2.9614614375099926
 14.2206308279654827  8.2180845016838067  9.8240093023440043
