# Supplementary material for: Iron in Hydroxyapatite: Interstitial or Substitution Sites?
Source: Nanomaterials (Basel). 2021 Nov 5;11(11):2978. doi: 10.3390/nano11112978 (PMC8625999; doi:10.3390/nano11112978)
Supplement: Supplementary file 1 [file nanomaterials-11-02978-s001.zip › supplement/structures/Fe_Ca2_plus1.POSCAR]

Ca Fe Ca  P  O  H 
 1.0000000000000000
    18.9624794621795090    0.0000000000000000    0.0000000000000000
     0.0000000000000000   16.4219812762340105    0.0000000000000000
     0.0000000000000000    0.0000000000000000   13.7172869806254969
  32   1  47  48 208  16
Cartesian
 -0.0161617212456156 11.0437897562281631  0.0146219679132866
 -0.0271808180610881 10.9217225871862755  6.8519307725831364
  4.7537836187875220  2.7844827204415248  0.0081823098879305
  4.7437922883588994  2.7416066581295908  6.8899505439048072
  9.5117370868087772 10.9455887638373746  0.0176730308587513
  9.4884606432689509 10.9360904578747675  6.8790205707428065
 14.2149060554158488  2.7375638575082544  0.0119596357967966
 14.2165994048318236  2.7447525334723664  6.8739158712715884
  0.0037545709335115  5.4555527474677010  6.8601358374464221
 -0.0018621154831860  5.4603388772839550 13.7171751019966699
  4.7522249029757315 13.6916629821282534  6.8591080710595715
  4.7643457198479560 13.6010811139853676 13.6726056902687638
  9.4844652488462700  5.4706658435990576  6.8568249885323258
  9.4907039045893278  5.4857713547386293 13.7147232534022105
 14.2201093597802721 13.6637122874010011  6.8624075424859914
 14.2174432351678899 13.6784556151828447 13.7156277636725559
  0.0134766341537710  5.5134376122739495  3.4529764901614706
  0.0022679125436767  5.4831128151180319 10.3096668450896143
  4.8753008759250074 13.6569502672247882  3.4724850890321606
  4.7164730441977376 13.7031239047151949 10.2925133861681264
  9.4801304260412174  5.4834882722113827  3.4434838729427031
  9.4759605768074842  5.4765290422487629 10.3028441449791224
 14.1672476557835552 13.6954971954755074  3.4494608464691821
 14.2193584455935707 13.6780099969154847 10.3026621051762852
 -0.0677832790855069 10.9099639536717774  3.3888472808683252
  0.0219718249528274 10.9309118047336451 10.2884554155632202
  4.7688151762571920  2.7743264164415815  3.4538070467619133
  4.7520675143961943  2.7045388032769222 10.2959171512315866
  9.4926077375273312 10.9388457061406221  3.4275591826903646
  9.4714380254557540 10.9493262685393677 10.2881027134452250
 14.2021613729693197  2.7280731365374331  3.4239638965843358
 14.2097880822090090  2.7354362673125974 10.2859846044892986
  1.6987992325700605 14.6172405671566974  2.0937857835193134
  1.1471977712467745 14.3409856851119368  8.5626896409499942
  5.9140863595906090  6.1707681703345090  1.7198229335497790
  5.9103355811529905  6.1615486128199981  8.5872669105809258
 10.6461750056254516 14.3579134905278227  1.7211654770957012
 10.6538889422706653 14.3628589051715601  8.5856304486033395
 15.4195753094165973  6.1210807853997613  1.7272789804743078
 15.3887574877946633  6.1483658970978903  8.5936079637130778
  3.5445671622117430 10.3133247073778698  5.1262086116726744
  3.5583604697725328 10.3021444294869671 11.9996769684289557
  8.3131054862687872  2.0729611885739478  5.1542370525657217
  8.3059793864869000  2.0664267181512810 12.0046375530562610
 13.0414869675687743 10.2702267840562271  5.1549727967688543
 13.0542278575194128 10.2649741772452039 12.0119039751861685
 17.7714688821353697  2.0564145289952500  5.1643668090944175
 17.7851939247700948  2.0310446277228000 12.0044801644767247
  3.5402323394066890  6.1715702832157593  5.1574985990332172
  3.5311815479593909  6.1560267388006116 12.0076715497702100
  8.2943724528081013 14.3696398878272351  5.1681479274991764
  8.2878626336087340 14.3645769058108339 12.0031584796582109
 13.0259263569221098  6.1739254231649623  5.1554544437471943
 13.0328059444709883  6.1628911563659194 12.0144639099135624
 17.6838224058132312 14.3960053192714508  5.1406068223283068
 17.7629300776335484 14.3644517534463834 12.0347291117147925
  1.2118958549237848  2.0306483119020404  1.7420261007520450
  1.1884790890359394  2.0472689251506409  8.5943114717011255
  5.9295331953605004 10.2861097568537474  1.7169311554317965
  5.9364526041162495 10.2591090823475515  8.5735266979626292
 10.6832732004452602  2.0553488376494755  1.7236761093764938
 10.6817182771293613  2.0489205571117970  8.5807779501089669
 15.4313244616913661 10.2980845626341146  1.7178735906610669
 15.4208666542679733 10.2504811541922578  8.5778368695443827
  2.3539680679719326  8.2026585246413219  1.7137170151629570
  2.3623267289188608  8.2322343038584833  8.5781232029842620
  7.1655000217135756  0.0476944283432739  1.7153781283638443
  7.1123519842769793  0.0221500722597719  8.5841437902135045
 11.8682195795573957  8.2267181185829372  1.7210422209791971
 11.8446226701146582  8.2250494203902651  8.5846235409438982
 16.5408551637344665 -0.0354313928750824  1.7137966575766983
 16.5773408704676477  0.0186344285674838  8.5838347017982706
  2.3412385555089714 16.4443058033048324  5.2316286199947148
  2.3336118462692825 16.3667435735606794 11.9988141756134254
  7.1069116489192803  8.1913094806832074  5.1501639119772449
  7.1132356358199171  8.1888690095764254 11.9969596451220237
 11.8469379888569915 16.4109242544596121  5.1591350610108027
 11.8560627339741913 16.4052089631497111 12.0024398016865934
 16.5818558368275895  8.1889657182216826  5.1510096385612583
 16.6015597492367419  8.2014430297077965 12.0234900501375588
  3.6879272994417129 16.1832303860695461  1.7247418007222681
  3.6384067843262309 16.1698656305446029  8.5944252465778987
  8.3656467243625947  7.9753837270473706  1.7255306398678949
  8.3845636938740640  7.9585260828054922  8.5864837601791368
 13.0947753273533909 16.1813493081068991  1.7329715168088542
 13.1200200762613903 16.1690142152167518  8.5865178926421688
 17.8769514666396354  7.9307157104262602  1.7157346229777333
 17.8595533917330869  7.9634639124574447  8.5929727206510957
  1.1032730838205820  8.4765298230176889  5.1495646976262401
  1.1106722433067244  8.4781112938048349 12.0349452839806634
  5.8395088241138033  0.2569491817043172  5.1566130512423332
  5.8297867608935441  0.2393159720524365 12.0405126679507575
 10.5773241389462243  8.4576394009774667  5.1599637213632992
 10.5763248162785679  8.4628275353583184 12.0230482243660912
 15.3152323699280100  0.2395738617731221  5.1576180626538273
 15.3085234446942895  0.2378824086050957 12.0204257134564703
  1.6482206111005890 13.2249830888283917  5.0296459775074167
  1.5923154291501915 13.1809389377815869 12.0712906683658225
  6.3417528476449823  4.9458602620037766  5.1645204051780613
  6.3384059700199078  4.9353853883488688 12.0228282596043297
 11.0771238988747278 13.1417890026839714  5.1700517604371798
 11.0831065611450459 13.1383492089095331 12.0158747183855468
 15.8294815392066948  4.9366482894810506  5.1637088110570799
 15.8333840174800109  4.9128920952108324 12.0254754217372497
  3.0605176377245256 11.6190962131271185  1.7517462677243583
  3.1253408737659862 11.4934204842435790  8.5632073166393123
  7.8716836156125494  3.2846503524715951  1.7302769484772786
  7.8735381461039502  3.2783282618189045  8.5878509549483599
 12.6119924964942474 11.4848570285184586  1.7330189230075097
 12.6200951639684344 11.4879915263735555  8.5927129346824636
 17.3639614059972374  3.1834058821271265  1.7382336048596090
 17.3585324481272174  3.2793958494126252  8.5951059995905901
  2.6968210741358152  5.1619035830122799  1.7403991200141897
  2.7059875367078328  5.1843722249270181  8.5964940530872216
  7.4669750014430374 13.4086119474442462  1.7308287566296279
  7.4322414278121620 13.3948527723464892  8.5922199102164463
 12.1871153891687598  5.1904060858918832  1.7338930933107159
 12.1861805389312750  5.1856104748358982  8.5934240276622944
 16.8839470971395720 13.3787498347872056  1.7375282006236159
 16.9488120506358513 13.4038770163225394  8.5871531357041526
  2.0395208560423943  3.0268516516873722  5.1532908248405596
  2.0346740462918613  3.0026232916785456 12.0368889381255340
  6.7829850935065990 11.2280500654101072  5.1632423340623106
  6.7634821833797476 11.2263301685228871 12.0025611615551533
 11.5201974014921209  3.0329632588180324  5.1610616489241599
 11.5115865395683468  3.0267701130256848 12.0170579771039883
 16.2708768623916882 11.2523694453203529  5.1514059543820183
 16.2568048063828030 11.2367671172188714 12.0072828189412348
  3.8502973223325174  1.2716466277091125  1.7585841378184199
  3.8482076570957853  1.2795426041571640  8.6047199766779148
  8.5724022229305223  9.5095298541993802  1.7365516329313138
  8.6255199203999808  9.4851896155617279  8.6023819029602286
 13.3113439090429964  1.2899397316462771  1.7479879042949542
 13.3644862577357557  1.2737685291609304  8.6007302709990725
 18.1048709885352999  9.4546220986686933  1.7074423307089219
 18.0948853468505177  9.4937379013032768  8.6066825933022510
  0.9003897235588311  6.9443311425064449  5.1805683515469045
  0.8836724016649735  6.9464378739746939 12.0418115977939166
  5.6308741438311731 15.1463278766145386  5.1721433219218582
  5.6275860498924315 15.1265272555601307 12.0447849145735884
 10.3473016780782014  6.9287667393638879  5.1751185349494735
 10.3355733845308428  6.9355268632921554 12.0336956565841042
 15.0914713197783996 15.1300599654839338  5.1822256722518985
 15.0603444097412318 15.1354680646265471 12.0271479124258143
  3.1055099127444392 13.7152845427942900  5.1072423397146025
  3.0344783609270611 13.7665951159710023 12.0883853436009776
  7.7787181638012681  5.5132574687190585  5.1688362655036535
  7.7751949351171952  5.5024033454749075 12.0408141713742065
 12.5157503282319009 13.7076445598189789  5.1891905909583569
 12.5179253246262139 13.7110009186837836 12.0278381466782385
 17.2748415450208874  5.4927248959574104  5.1819146875887192
 17.2774716409222933  5.4661755284624132 12.0382997465975219
  1.6682772256277363 10.9847880013815917  1.7528878089879814
  1.6865286121100842 10.9276028520674959  8.5624488174608242
  6.4297444410933347  2.7173138256905927  1.7427656374510700
  6.4350406616071210  2.7065355523642896  8.5993099812873552
 11.1764474700496770 10.9062738551684362  1.7439849248804882
 11.1823504899062538 10.9194527783946516  8.6065308934665534
 15.9065204045176909  2.6689822580373894  1.7400957203427951
 15.9222327150000531  2.7066170910259775  8.6033148569497673
  3.9055141662784378  4.1974415375986913  1.7562289978692174
  3.9159738699497759  4.2203235615657038  8.6145292673037002
  8.6691393119068305 12.4433060716945914  1.7598716901739022
  8.6369467105238886 12.4269073194556974  8.6043369345927783
 13.3963375344883779  4.2255609983931572  1.7482457940156397
 13.3932713015593450  4.2181087439645211  8.6060738977115143
 17.9834845725061037 12.3094650991546359  1.7534396171403310
 18.1857213122181953 12.4651337818035053  8.5785346887885918
  0.8237964765151956  3.9815157839628532  5.1383047773215980
  0.8327486630692904  3.9752335145170337 12.0483479644645293
  5.5810710877717051 12.2038251260708339  5.1890976748089930
  5.5537309848831340 12.1938205219065861 11.9738330051699489
 10.3053737397393768  3.9900166635057484  5.1735863666089292
 10.3006388086176717  3.9894060716670663 12.0283197936565767
 15.0558370283730714 12.2053117844606671  5.1644995464506529
 15.0471427315396618 12.1994049721081996 12.0223124801629577
  0.2716318295518828  7.1603687747711096  1.6817785110048082
  0.2502118127514048  7.1923679588635379  8.5252008190532660
  5.0073821303708730 15.4199981727086044  1.5839719381868327
  4.9968674355090936 15.4117248429192575  8.5409188182794669
  9.7268493500756872  7.2179350699223948  1.6950143216694096
  9.7347055053168692  7.1816693279509769  8.5427581787872970
 14.4571384568095702 15.4245093465726573  1.6860090401728205
 14.4701125852575938 15.3894837507580657  8.5388898329770129
  4.4729417129608589  1.0074234388831032  5.1217751839744166
  4.4565846781767835  0.9797097751491279 12.0693413254771098
  9.2214859986729802  9.2257980665026800  5.1094647423075692
  9.2235548051823049  9.2388651111000684 11.9849108856717557
 13.9640191783955920  1.0108537514178115  5.1186899885659196
 13.9627619660072497  1.0223620802034081 11.9787329098629769
 18.6977822113669454  9.2216130472853770  5.1132212094890273
 18.7203892793817559  9.2483273883516972 12.0403780343465776
  1.5658153641017958 11.6753218609804286  5.0057229134179320
  1.6264478921821146 11.6225966868358377 11.9595087481842199
  6.3545278700586518  3.3858777565845481  5.1547812757262861
  6.3504793806934776  3.3754559778721340 11.9845524948099200
 11.0899140912719680 11.5843683282400836  5.1286851114904346
 11.0968941799619962 11.5802458852050059 11.9809970299107604
 15.8319637277682954  3.3789071491342506  5.0950854941313990
 15.8338410132350500  3.3553007584517833 11.9748986965157247
  3.0133162338472688 13.2140265681951448  1.7858540795329805
  3.1044802501096429 13.0529516826516083  8.5263196053415342
  7.8627048815872076  4.8414281988617160  1.6824573677695542
  7.8583757475259919  4.8352122980940138  8.5462984737028869
 12.5836663446736434 13.0422170230280674  1.6961672404207100
 12.6073789252410986 13.0463698060302846  8.5541375627125511
 17.3912977163899178  4.7412190798958829  1.7558250970566731
 17.3479039783886648  4.8377494778460539  8.5671685785989613
  1.3544785304958051  4.3689571643341054  1.7120217694990383
  1.3634572645211471  4.3931627693675770  8.5550458654787906
  6.1202938425020799 12.6191148037802403  1.6594615689257692
  6.0842404803006378 12.6113553571843173  8.5524480057924706
 10.8408305460485614  4.4029094838111371  1.7061889108164721
 10.8398672520918851  4.4003173128686575  8.5567316299029770
 15.4951123463541904 12.6572331799951154  1.7512304882829870
 15.6174923963072061 12.5976208333098594  8.5516629591427371
  3.3809759556435743  3.8176344514589129  5.1468644405508259
  3.3795916946428353  3.7901919511812467 11.9736813053342512
  8.1264710746581770 12.0125657657193976  5.1184984675233514
  8.1057280183744993 12.0146212984930987 12.0291541427529136
 12.8621038081045018  3.8243111404775463  5.1124115116159921
 12.8563543843315689  3.8147843907957477 11.9966714154341982
 17.6130449512206440 12.0519906567692150  5.0986106190634173
 17.6003742224440138 12.0255228279359052 11.9476875384874965
  2.6307159744827109 15.6985816472313218  0.6733254094869087
  2.8026525682621855 15.7295132437300307  7.3644012612882701
  7.5369844756174036  7.5357917356592328  0.4905441737030141
  7.5408205852126020  7.5379591470617591  7.3562037814167693
 12.2590836874715716 15.7477589414685397  0.5034386597372962
 12.2726399640390831 15.7503245649397723  7.3580734818917408
 17.0517612478839702  7.4656741753519311  0.4897117208546244
 16.9985392567774696  7.5511740989989518  7.3719388468744862
  1.8589487491158436  8.9941372474091263  6.3998444034773687
  1.9235387466599194  8.9452387016200028 13.2710865651447900
  6.6024129865800480  0.7442640451549222  6.4103515133473623
  6.6331170333252087  0.7239571258988742 13.2719778016795118
 11.3279823321757931  8.9467955211838479  6.4232232444062909
 11.3347348711122748  8.9453297215214214 13.2842920358422525
 16.0843486406660645  0.7288247943768157  6.4102225684870202
 16.0679176522120848  0.7082372304247273 13.2867344031969790
  0.9521629812344197 13.7885422897005281  3.7126866088754809
  0.8272040340745491 13.7270526575485210 10.8320490218096275
  5.5504182397210915  5.4188831046837374  3.9153519006234165
  5.5483418482199838  5.4407297772721144 10.7909611213109766
 10.2917890194526702 13.6506604127871825  3.9342518039033711
 10.2873100818037031 13.6339449871412732 10.7799363357516675
 15.0439285912708218  5.4759772340964146  3.9416357934059434
 15.0423452242357314  5.4360801773079874 10.7995397470196668
  3.9171381661887543 11.2151119656730618  2.9739823626988695
  3.9168897577077995 11.0751309422832538  9.8254428657913451
  8.6621383644893939  2.8707695869862264  2.9949529687360936
  8.6677398809225217  2.8616638043484874  9.8494816010055501
 13.4062700812306677 11.0663190780771785  2.9938341824478250
 13.4239563858250435 11.0725766962996968  9.8489411703408773
 18.1594051832205849  2.6473688239463975  2.9571948796310021
 18.1608046142048920  2.8495372987324239  9.8484538346187005
  2.7405276930481928  6.0912528052057517  0.5016163654609808
  2.7499103278860790  6.1217691234042375  7.3615777480963507
  7.5395576840804219 14.3616642689654430  0.5157396201644121
  7.4731965909545783 14.3309734959559059  7.3560350153495557
 12.2188870235076426  6.1184279345230017  0.4925997064767144
 12.2327258410191408  6.1198046105319568  7.3570172717856961
 16.9041629964942004 14.2944839967268340  0.4856518540017719
 16.9795900510509128 14.3415867957108869  7.3514024816169456
  2.0509969486129056  2.1224286087469357  6.4129228255624344
  2.0837641131235514  2.1117603178015134 13.3060761322484034
  6.8169487904713080 10.3211543151478029  6.4149347446333715
  6.7200088029647542 10.3174604241485710 13.2542004771837192
 11.5719251492170017  2.1382129766512539  6.4241637833876144
 11.5325704193411944  2.1157576084721410 13.2690992972971529
 16.3331648149290523 10.3653349960467338  6.4191216600986207
 16.3012547544900990 10.3533431240348524 13.2781500887444519
  1.9184207734530774  8.9175667553408449  3.9047442896122737
  1.8993558966018020  8.9279335428628190 10.7744941041460205
  6.6449875454685339  0.6997135959064776  3.9075943502754389
  6.5967204502455017  0.7092536193239002 10.7764131070675937
 11.4192468495793182  8.8853855314455803  3.9301615970833788
 11.4156837996883738  8.8864550152872468 10.7911886710645231
 16.1461037475305460  0.6502158357663506  3.9149081786040014
 16.1545363621473754  0.6615288510134868 10.7924857046597360
  2.9863895130109737 15.6166637359547060  3.0455922701398439
  2.8937710745738499 15.6757091045040422  9.8572353588576345
  7.6002793358142124  7.4859659246244101  2.9815787319714189
  7.6272307078738084  7.4727168402241855  9.8476100042826324
 12.3546849239280956 15.6818207116347033  2.9984989523955212
 12.3624822954829430 15.6875151442171958  9.8482755873117540
 17.1350558351695383  7.4503676619300601  2.9888413616054335
 17.1277287331053500  7.4756067220942217  9.8673859741137395
  3.8668515669030001 11.2608551548796783  0.4791894410010610
  3.9205324500124838 10.9988031699520885  7.3274983800069222
  8.6582150274886693  2.7611323232317968  0.5021966173325234
  8.6668315781562839  2.7719523140129168  7.3560634590687481
 13.4049597738998312 10.9886999608946390  0.4972474101928946
 13.4131477725316000 10.9901221468543024  7.3549219178051262
 18.1486686273490960  2.6780614932038813  0.4976247635341920
 18.1514390455985222  2.7884875961039368  7.3546773018200637
  0.8101472837983188 13.7266866816948987  6.2236450443147975
  0.7916588663226937 13.5371699732060389 13.3437204464767216
  5.5366969895822589  5.3882245678892859  6.4102377384705891
  5.5316738287727274  5.3394834106796987 13.2854278883620367
 10.2743207833721115 13.5573782875688842  6.4276756345840100
 10.2815037705923853 13.5561950288504445 13.2739214558243859
 15.0363265332544351  5.3345721284989942  6.4319270224794307
 15.0425367452782979  5.3205493749367134 13.2936329532253215
  2.0362005258885669  2.0842533450936758  3.9199446131491564
  1.9732602640577004  2.0508983437197021 10.8133899420188442
  6.7074309903374907 10.3077573234077740  3.9188580630759740
  6.7700299275380376 10.3060962102068849 10.7579227933440222
 11.4742456250114238  2.0905697470025277  3.9308518313358021
 11.4861275146424244  2.0991654389427339 10.7749738548764142
 16.2362874036047238 10.3030660059888302  3.9246473080557767
 16.2100205770537116 10.2862443904579308 10.7839127676948863
  2.6606691070411701  6.0712625593567227  2.9941205158877042
  2.6567988649829388  6.0884387732535643  9.8533935605185974
  7.3715216723263177 14.2884747869852688  3.0058544981789006
  7.3928070555226144 14.2977777794094134  9.8501358065469944
 12.1580136719381535  6.1005387313983821  2.9863383143164257
 12.1561894814138913  6.0876916515627553  9.8514916238285402
 16.9115469859967753 14.3238094712150925  2.9689250694263061
 16.9084314506211406 14.3025847679530766  9.8454558666157279
 -0.0287831475756423  0.0119255033337647  5.3582524728513654
 -0.0052241630918305 -0.0156042243494275 12.3032548871307714
  4.7169129737212607  8.2426864225380374  5.3615784917490314
  4.7323389507637428  8.2154733682618630 12.2179199370550720
  9.4745820045505837  0.0061305696101226  5.4065119830826109
  9.4751603601741792 -0.0035744273786208 12.2166153184680741
 14.2228721930379116  8.2239268416061027  5.4341289381713302
 14.2276298791349731  8.2037090460035280 12.2894103808754345
  0.4322459268444895 -0.3866032387790234  2.1541964505899251
  0.0061495320895848 -0.0129855059357005  8.8144051783227511
  4.7125990096436148  8.2627108008500993  1.9657776696619245
  4.7351340202364689  8.2237239430758589  8.8464536648617802
  9.4911684853361500  0.0058461324181899  2.0188536496765650
  9.4769295595080010  0.0018393605078314  8.8448797790664191
 14.2636130801624041  8.2100937128384430  1.9441907830421794
 14.2163035901522132  8.2115633049967620  8.8445232844525297
 -0.0525545118294305 -0.0582034344612138  6.3285056594927038
  0.0365937928661140 -0.1197821902666955 13.2687333214435341
  4.7203793149669471  8.2513996818509092  6.3341261384052938
  4.7400111699541414  8.2142370146009291 13.1901660802878844
  9.4752324175961355  0.0091740475638024  6.3790747997224440
  9.4835797010553868 -0.0006845455085847 13.1887571680638445
 14.2190550459221754  8.2181717290893310  6.4065666024467118
 14.2298219417608021  8.2065382479392852 13.2622121247564895
  0.0745661579891285 -0.4471618131894399  3.0590366680785297
 -0.0100633878505787 -0.0418691546524924  9.7862265620156119
  4.7241566408758127  8.2497689086171615  2.9388847094623212
  4.7291286029907962  8.2248010119093102  9.8192592012387294
  9.5167204264114389  0.0090109702404277  2.9908912056352950
  9.4886180318484890  0.0023304887259019  9.8175430968474000
 14.2563580355201740  8.2097201519930376  2.9164520962585629
 14.2104517689901844  8.2182968814537816  9.8167656351894514
