# Supplementary material for: Iron in Hydroxyapatite: Interstitial or Substitution Sites?
Source: Nanomaterials (Basel). 2021 Nov 5;11(11):2978. doi: 10.3390/nano11112978 (PMC8625999; doi:10.3390/nano11112978)
Supplement: Supplementary file 1 [file nanomaterials-11-02978-s001.zip › supplement/structures/Fe_P_0.POSCAR]

Ca  P Fe  P  O  H 
 1.0000000000000000
    18.9624794621795090    0.0000000000000000    0.0000000000000000
     0.0000000000000000   16.4219812762340105    0.0000000000000000
     0.0000000000000000    0.0000000000000000   13.7172869806255004
  80  41   1   6 208  16
Cartesian
 -0.0004342484000000 10.9495106599999996  0.0339673351000000
  0.0022568692000000 10.9459407409999994  6.8816144513999999
  4.7427053304999998  2.7104712991000000  0.0219607258000000
  4.7422326115000004  2.7406871786000000  6.8778742976000000
  9.4924157540999996 10.9519815909999991  0.0187440800000000
  9.4941928460000007 10.9464827230000008  6.8754448473999998
 14.2095865420000003  2.7380587359000002  0.0167294466000000
 14.2180895079000003  2.7346245101000002  6.8732005997999996
 -0.0006888785000000  5.4597092804000003  6.8543077556999998
 -0.0315663925000000  5.5309197976000002 13.7225567585999997
  4.7521193902999999 13.6816417981999994  6.8514087453999997
  4.7455972249000000 13.6821317704999998 13.7170945111999991
  9.4721065508999995  5.4664056765000000  6.8493992504000003
  9.4825994080000005  5.4729363687000001 13.7088985671000003
 14.2143529660999999 13.6862598165999998  6.8543498475000000
 14.2198387878000005 13.6859669287999992 13.7119815777999996
 -0.0021990318000000  5.4708288702000001  3.4424457683999998
 -0.0354843078000000  5.5131405569999998 10.2943907135000003
  4.7380838128000002 13.6690543329000000  3.4451769578000002
  4.7472561346999997 13.6872435773000003 10.2976423299000004
  9.4813687111000000  5.4799383419999996  3.4404438337999999
  9.4876531789000005  5.4771476122999996 10.2967307084000002
 14.2307760283999993 13.6845839127000009  3.4401086284000000
 14.2238012359999999 13.6843257565999998 10.2999219531000001
 -0.0013047260000000 10.9579255966000009  3.4365759839000001
  0.0003689746000000 10.9539132945999995 10.2968130621000000
  4.7490231045000000  2.7352636310000000  3.4257993391000001
  4.7430820895999997  2.7443628093000001 10.2917290964999992
  9.4789281876999993 10.9524976667999994  3.4277510542999998
  9.4689911204000001 10.9410592041000001 10.2887917931999997
 14.2047671866999998  2.7303961962000001  3.4285951185000001
 14.2227475057999992  2.7348547809000001 10.2838708519999997
  1.1781900769000000 14.3598120603999995  1.7316028409999999
  1.1799291724000001 14.3631966063000007  8.5843941868000009
  5.9157585564000001  6.1536101960999998  1.7267460883000001
  5.9134828828000003  6.1495321680000004  8.5804135425000005
 10.6545785375000008 14.3597241513000000  1.7180922750000001
 10.6508871285000009 14.3581293996999992  8.5759805737000008
 15.3848255458000001  6.1516510743000001  1.7222959508000000
 15.3848842374999997  6.1576939151000003  8.5829780726999996
  3.5706908474999999 10.2638261250999996  5.1605170403000002
  3.5655483864000002 10.2895357857000000 12.0117888331000007
  8.3075756768000009  2.0623422930999999  5.1463627417000000
  8.3114541779000000  2.0624912787000000 12.0117810897999995
 13.0528862017999998 10.2752222276000005  5.1510414143999999
 13.0496643318000007 10.2817549216999993 12.0063777327000007
 17.7752169422999984  2.0601601571999999  5.1522863110000001
 17.7698755732000002  2.0757576322000002 12.0110151803999994
  3.5340148940999998  6.1640578449000003  5.1509527338999996
  3.5546416962000000  6.1932288597999996 12.0121791525999999
  8.2817046472999998 14.3699113484000005  5.1487349533000000
  8.2831057235000003 14.3759868835999995 12.0096604886999998
 13.0190231753999992  6.1652413614999997  5.1508784399999996
 13.0005707857000008  6.1644325032999996 12.0036952120000002
 17.7637782107000000 14.3749501495000001  5.1560331143999996
 17.7664714978000013 14.3828842952000002 12.0114343099000003
  1.1700747879000000  2.0383798157999999  1.7683247230000001
  1.1760115835000000  2.0433985432999999  8.5410712221999994
  5.9437275119999997 10.2493951092000000  1.7249021632999999
  5.9389963571999997 10.2554140656000001  8.5831166902000007
 10.6782951082000004  2.0472303669000000  1.7169757117000000
 10.6778235612000003  2.0445753203999999  8.5743910684000006
 15.4215623896000000 10.2573002713000001  1.7262133156999999
 15.4184427403999997 10.2587316494999996  8.5819369786999999
  2.3812103806999998  8.2228307662999995  1.7324300802999999
  2.3705533096000000  8.2275599722999999  8.5855448375000005
  7.1096924676000004  0.0088122076000000  1.7236671917999999
  7.1073123186000000  0.0164420308000000  8.5756954812000004
 11.8513619629000004  8.2299770868000000  1.7233784211000001
 11.8442516227999999  8.2254552028999992  8.5813667484000007
 16.5941613112000006  0.0193405423000000  1.7193212290000000
 16.5876567844999983  0.0090070343000000  8.5870955809999998
  2.3800338546000002 16.4019673182000005  5.1551182095000003
  2.3930903344000001 16.3814352543999995 12.0114107632000007
  7.1212043359999999  8.1926425652999999  5.1497435326999996
  7.1212282673000002  8.1926605395000003 12.0070568314999999
 11.8518601428999997 16.4009931892999994  5.1430873041999998
 11.8464335400999996 16.4042732935000011 12.0064404748999998
 16.5912480675000005  8.1995122751000000  5.1558234962000000
 16.5925472248000005  8.2030853529000005 12.0101057936999993
  3.6580920921000000 16.1540639110999997  1.7431495688000000
  3.6561151743000000 16.1693876044999989  8.5858962961999996
  8.3865163231000004  7.9649351790000003  1.7300130439000001
  8.3832359973999999  7.9597186876999997  8.5843162992999993
 13.1204976489000007 16.1692110060000012  1.7235074112000000
 13.1161729694999991 16.1721552736999996  8.5849035640999993
 17.8561455082999991  7.9736434738000002  1.7424107945000000
 17.8639468844000007  7.9691039570999997  8.5883183228999993
  1.1024674982000000  8.4546033352999999  5.1674325499000000
  1.1028923030000000  8.4713936251999993 12.0268917840000000
  5.8425270078000002  0.2506368617000000  5.1554016419000002
  5.8505539881999997  0.2450345721000000 12.0198789415000000
 10.5837358147000007  8.4610267491000002  5.1634144819000003
 10.5878048104999998  8.4641060665999994 12.0210723452000003
 15.3204897389999992  0.2455846533000000  5.1619884108000003
 15.3136742271999999  0.2526981397000000 12.0184656957999998
  1.6060221798000001 13.1401413424999998  5.1703943649999999
  1.6031111776000000 13.1529128855999993 12.0273749165999995
  6.3392076338000001  4.9344265172000004  5.1610449060999999
  6.3563827995000004  4.9484306371000004 12.0215540361999995
 11.0874294583000008 13.1423784326999993  5.1536003854999999
 11.0849120881999994 13.1428275802000005 12.0142933904000007
 15.8206433997999998  4.9337447917999997  5.1614715308000001
 15.8015697639999999  4.9492366711000004 12.0207723530999999
  3.1371631024000002 11.4793959511000008  1.7387428568000001
  3.1374530006999999 11.4953770872999996  8.5917676030999992
  7.8800234622999996  3.2834481983999999  1.7289919764999999
  7.8772218070999998  3.2793496703999998  8.5887673476999993
 12.6223896247000003 11.4894806195000001  1.7319718290999999
 12.6185365549000004 11.4915614372999997  8.5906381178999993
 17.3478014346000009  3.2679047420999998  1.7384897234000001
 17.3500517718000005  3.2772546981000001  8.5842237761000000
  2.6966335607000000  5.1761136455000001  1.7227779872000000
  2.6959539112000002  5.1835520818000003  8.5975922160000007
  7.4460978675999998 13.3905859054000000  1.7280609223000001
  7.4445723357000002 13.3910172616000001  8.5870633255000008
 12.1801431613000002  5.1847085286999999  1.7320988923000000
 12.1796627831999995  5.1810651175000002  8.5841913963999996
 16.9300584681000004 13.3984490741000002  1.7305446099999999
 16.9238337825000009 13.3912618174000002  8.5919832739000004
  2.0426335625999998  3.0283896261000001  5.1595381537999998
  2.0153652579000001  3.0316102214999998 12.0275513746999998
  6.7813978152000001 11.2320629428000007  5.1629197050000002
  6.7802480868000004 11.2355851581999993 12.0220500635000000
 11.5145343902999997  3.0237029318999999  5.1560485804000002
 11.5163280662999998  3.0246002683000000 12.0140324063000001
 16.2611106569000015 11.2399571768000008  5.1673769158000002
 16.2571344001000000 11.2386843389000006 12.0234250009999997
  3.9066417756999998  1.2563805679000000  1.7608103357000000
  3.9058819431999998  1.2716440410000001  8.5983831948000002
  8.6237692996999993  9.4930113159000005  1.7459613099000000
  8.6236288019000007  9.4871217797000007  8.5968244843000008
 13.3483176739000005  1.2764761944000000  1.7369614409000000
 13.3485618615000003  1.2791965479000000  8.5978506478999996
 18.0757314638999986  9.5039486355000005  1.7553566105000000
 18.1015855760999997  9.4955212172000003  8.6107590548000008
  0.8642420527000000  6.9265186364000000  5.1819918280000001
  0.8674342381000000  6.9420972726999999 12.0305284277000002
  5.6111016662999997 15.1433832787000000  5.1655904418000000
  5.6117659445000001 15.1390404639000007 12.0338248215999997
 10.3461437941999996  6.9327760978999997  5.1798748843000002
 10.3637063873000006  6.9338967161999996 12.0340884950000007
 15.0952749159999993 15.1379139961000000  5.1779698110999997
 15.0921918107999993 15.1445222871999992 12.0309301573000003
  3.0451444183000000 13.7053624959999993  5.1813836317000002
  3.0454143211000000 13.7128815812999996 12.0338369366000002
  7.7764588225000004  5.5063810881000004  5.1727539605999997
  7.7987256377999996  5.5109290135000002 12.0232335319000008
 12.5255381416000002 13.7114387344999997  5.1631505559999997
 12.5258590292999994 13.7044995931999996 12.0245510046999993
 17.2628420316000017  5.4936028657999998  5.1756898051000002
 17.2303251553999992  5.5404312139999998 12.0364371983999998
  1.6982081134000000 10.9098848793999998  1.7550153124000001
  1.6950647374000001 10.9395315212999993  8.6099712112999995
  6.4395810839000003  2.7236393417999998  1.7431801747000000
  6.4384060679999999  2.7130224787000001  8.6045748871000001
 11.1853240469999999 10.9180134887999998  1.7489676312000000
 11.1802495935999993 10.9248871823999991  8.6079787410000002
 15.9054977835999996  2.7111715809999999  1.7574863070000000
 15.9129248616000005  2.7081236307999998  8.5952230924999995
  3.9056645187000001  4.2118910164000001  1.7365931402000001
  3.9054068009999998  4.2200599037000002  8.6093439427000007
  8.6572377887999998 12.4290147909000002  1.7386878209000001
  8.6568619158000004 12.4308301203999996  8.6022431646000008
 13.3889818336000008  4.2202473284000002  1.7492591172000000
 13.3885655459000006  4.2174011709999997  8.6063311024000004
 18.1426217624999992 12.4372988176000003  1.7452664213000000
 18.1290310012999996 12.4237010181999992  8.6087473847999991
  0.8345606798000000  3.9923333580999998  5.1703628454999997
  0.6390413351000001  4.0052648767000001 12.0395375031000000
  5.5734150939999996 12.1975652461999999  5.1729824109999996
  5.5665160907000004 12.1949272900000008 12.0290567967000008
 10.3042374869000000  3.9861021861000001  5.1660021093999999
 10.3100358605999993  3.9917852625000001 12.0291278496000000
 15.0522170620000004 12.2037477927999998  5.1781377941000004
 15.0473050902000001 12.2024780880999995 12.0321728220999997
  0.2534641558000000  7.2136973225999999  1.7019109262000001
  0.2513328963000000  7.1933617324999997  8.5271042000000001
  5.0071533719000003 15.3741835785000003  1.7023283074000000
  5.0057485386999998 15.3910983909999999  8.5326468977999994
  9.7386661000999997  7.1920770135999996  1.6790929187999999
  9.7336887061000006  7.1837013603999997  8.5359021334000005
 14.4767439890999992 15.4022262743000002  1.6888884343999999
 14.4705009647999994 15.4014865493999995  8.5495400378999999
  4.4890882819000000  1.0222903488999999  5.1274290522000001
  4.4994738927000002  1.0177276934999999 11.9713240169000006
  9.2319398201999991  9.2350286239999999  5.1188995423000003
  9.2303026708000004  9.2286601251999993 11.9976118251999999
 13.9642596935000007  1.0116808198000000  5.1199336479999999
 13.9572907180999994  1.0186709554000000 11.9840748999999995
 18.7136928816000001  9.2291402381999994  5.1127050716999998
 18.7113198505000007  9.2428636628999996 12.0179530089999993
  1.6174363369000000 11.5819717865000005  5.1332606180999996
  1.6082360266000000 11.5942239705999999 12.0154579140000006
  6.3565656559999999  3.3767066200000002  5.1223022917999996
  6.3675010380000003  3.3900416751000000 12.0124436059999997
 11.0997650690000000 11.5843697768999991  5.1184937802999997
 11.0910317907000007 11.5848020373999994 11.9746375655000001
 15.8221651489999999  3.3755351686999999  5.1198000436999997
 15.8275875622999997  3.3904539085000001 11.9906931206999996
  3.1241559727000001 13.0363871347000000  1.6853148084000000
  3.1364643292999999 13.0525494782999996  8.5405044237999999
  7.8730339767000004  4.8418054646000002  1.6906673992000001
  7.8679295790000001  4.8372397977999997  8.5485436859000004
 12.6081662641999994 13.0470572786000005  1.6903408680000001
 12.6058963330000005 13.0494211955000008  8.5486643779999998
 17.3405645564999986  4.8255981833000003  1.6662136465999999
 17.3355250962999996  4.8358119069000001  8.5592083643999999
  1.3481839441000001  4.3943410151000002  1.6671740313000001
  1.3506722685000001  4.3966122980000000  8.5592424865000005
  6.1041629608000001 12.5986739446999998  1.6944960498999999
  6.1029199543999999 12.5996912888000008  8.5427922199000008
 10.8372537462000000  4.3962215133000004  1.6845370618000000
 10.8373445779999997  4.3918915745999998  8.5277971263999994
 15.5883794784000003 12.6067534173000002  1.6840362717999999
 15.5770474720000003 12.6086007291000008  8.5404870154000001
  3.3866674108999999  3.8134967311999999  5.1219595288999997
  3.5002582778000000  3.8651813011999998 12.0146224514999993
  8.1253317147999997 12.0211459217000005  5.1356783353999997
  8.1226508195000005 12.0273794909999996 12.0070402493999993
 12.8576314282999995  3.8142654589000000  5.1324065657000002
 12.8602276762999992  3.8118666418000000 11.9742737401999992
 17.6049184726999997 12.0281990502999996  5.1288606568999997
 17.6020468984999994 12.0264602447000009 12.0108863313000001
  2.8252072007000000 15.7216076450000006  0.5091003052999999
  2.8054579031000002 15.7529815712999994  7.3588530158000003
  7.5393137127000003  7.5451873852000002  0.5028582783000000
  7.5386196764999998  7.5350596282000000  7.3560553734000003
 12.2919306198000005 15.7349370627000003  0.4872586112000000
 12.2863497292999995 15.7404285759999993  7.3482911196999998
 17.0287361580999992  7.5386601121999997  0.5047526550000000
 17.0059995973999989  7.5540807918999997  7.3669784500000004
  1.8530996549000001  8.9441199082999994  6.4306853321000004
  1.8880826402999999  8.9364664705999992 13.2773175434000006
  6.6134267377000002  0.7288705237000001  6.4104273695999998
  6.6024327012999997  0.7293360000000000 13.2842821353999998
 11.3410824773000005  8.9472321556000001  6.4237023436999996
 11.3599879483000006  8.9458839884000003 13.2737877442999999
 16.0788053821999988  0.7326794388000000  6.4216824694000003
 16.0769080453000015  0.7357489578000000 13.2757404661000002
  0.8160860993000000 13.6437946030999999  3.9344870274999999
  0.8166144716000000 13.6389258721999997 10.7821507718999996
  5.5476192945999996  5.4370667474000003  3.9266050458000001
  5.5715372006999999  5.4342553090000001 10.7753690646999996
 10.2948359012000008 13.6422554348999991  3.9189582764000002
 10.2936706040000008 13.6524651062999993 10.7828018945000004
 15.0344764209000008  5.4461183885000004  3.9276537269000000
 15.0145819571000008  5.4371280571999998 10.7782369456999998
  3.9351175482000000 11.0774108174000006  3.0033441140999999
  3.9339419797000001 11.0840668462000007  9.8547969469000005
  8.6778404615000007  2.8638185585999998  2.9880790709000000
  8.6769487129999998  2.8623765447000000  9.8472709907000002
 13.4257104400999996 11.0783454340999992  2.9909068139000001
 13.4224692141999995 11.0800847731999994  9.8488533234000002
 18.1459624553999994  2.8859163243000001  3.0120979046000000
 18.1518771229000002  2.8380536119999999  9.8316870584000000
  2.7503027471000001  6.1267627853000004  0.4986950221000000
  2.7418811647000001  6.1200096079000001  7.3624183091999997
  7.4824550555000000 14.3265338497000005  0.4930523147000000
  7.4895482786000001 14.3293849997000002  7.3538737465999997
 12.2339240840999999  6.1245514205999996  0.5011208281000000
 12.2423862386000000  6.1255513156000001  7.3572741409000004
 16.9763541573999994 14.3399126498000005  0.5002806791000000
 16.9791806192000010 14.3344535867000005  7.3632486116000004
  2.0776712114000002  2.1267573264999999  6.4173461154000000
  2.1332439203000000  2.0115269651999999 13.3686917566000005
  6.8059647089000004 10.3245952082999999  6.4166023783000004
  6.7994355158999999 10.3230640088999994 13.2721391662000006
 11.5427341546999997  2.1129925379999999  6.4078516228000000
 11.5573118533999999  2.1237278861000002 13.2730845381999991
 16.3040218251000013 10.3381158710999994  6.4253488827999998
 16.2755907013999987 10.3220652262999995 13.2718811030000001
  1.9549896457000000  8.8694757308999996  3.9414321217000001
  1.9110984536000000  8.9142285004000001 10.7797691195999992
  6.6656666209999997  0.6882298877000000  3.9162051710000001
  6.6962044590999996  0.6684177101000000 10.7916402231999999
 11.4239470041000004  8.8825694118000005  3.9311678361000002
 11.4060605232000007  8.8997475283000007 10.7786479145000005
 16.1529651817000008  0.6749881028000000  3.9270613278000002
 16.1385511185999988  0.6919839631000000 10.7809971366999999
  2.8944461084999999 15.6757165450000002  3.0024759443000000
  2.9078223396000000 15.6755285473000008  9.8490048601000009
  7.6356205741999998  7.4774183072999998  2.9938599631999998
  7.6299123292999997  7.4800375858999999  9.8485224935000009
 12.3571046459999998 15.6869595463000007  2.9814448163999998
 12.3521673735000004 15.6920508887000008  9.8430190262000004
 17.0985308453000009  7.4774344062000004  2.9971640315000001
 17.1244471874999995  7.4758933909999996  9.8577567257999998
  3.9275258112999998 10.9615070019999994  0.5105130570000000
  3.9239126101999999 10.9732726854999996  7.3625044921000002
  8.6687063803999997  2.7756809780000000  0.4950341866000000
  8.6628741178999995  2.7733246417999999  7.3518029580000004
 13.4104292528000002 10.9837298759999999  0.4967712921000000
 13.4067991612000004 10.9845537857999993  7.3555142435000000
 18.1359514335000007  2.7058708220000001  0.5298711803000000
 18.1395257938000007  2.7919581027000002  7.3390600260000003
  0.8044426072000000 13.5597277828999996  6.4270173719999999
  0.8035654024000000 13.5992970147999994 13.2759000672000003
  5.5391030087999997  5.3466099411999997  6.4214085677000003
  5.5665986691000002  5.4119645019000000 13.2687170359000000
 10.2904613420000004 13.5610263788999994  6.4133245770000000
 10.2914525185999999 13.5589737187000008 13.2769469076999993
 15.0260858721999995  5.3528417854999999  6.4224316221000004
 14.9961060778000004  5.3621508590999998 13.2765241755000005
  2.0000158899999998  2.0884795830999998  3.9282306771000002
  2.0550624327000002  1.9969145234000001 10.6940948941999991
  6.7484811854000002 10.3026735106000000  3.9225607623999998
  6.7645486557999996 10.3125170399999995 10.7756268307000003
 11.4869830118999996  2.0950124203999998  3.9146498753999999
 11.4670004810999995  2.0881557055000002 10.7800013284999991
 16.2164767862999994 10.3033905426000008  3.9330401152999999
 16.2324962032000002 10.3147029248000006 10.7776510674000008
  2.6486589655000001  6.0654402343999996  2.9909596036999999
  2.6560470327000001  6.0837879923999996  9.8579967851999992
  7.4144120211000004 14.2920353115999994  2.9862363643999998
  7.3963589955000000 14.2874636647000006  9.8488854292999992
 12.1328729881000008  6.0811331339999999  2.9940348237999999
 12.1188352111000004  6.0753591287999997  9.8473776069000003
 16.8850762671999988 14.2922697765999995  2.9937660193000002
 16.8797571057999996 14.2854013029000004  9.8561810372000007
  0.0022751160000000  0.0036520288000000  5.4097171971000000
  0.0071189816000000  0.0238214902000000 12.2307046749000001
  4.7487533044000001  8.2027139497999997  5.4078996711000000
  4.7485838011999997  8.2339731255000004 12.2274665879000004
  9.4798076395000006 -0.0050477832000000  5.3860427407999998
  9.4803192367999998 -0.0025269869000000 12.2777688187000003
 14.2171789671000006  8.2132331948000008  5.4119741766000002
 14.2120335737999994  8.2118703521000000 12.2284810777999997
  0.0001216510000000 -0.0177668778000000  2.0242135457999999
 -0.0021831553000000 -0.0088820143000000  8.8427684190000004
  4.7456882643000000  8.2078031531000004  2.0123719151000001
  4.7426007554999998  8.2110031488999997  8.8544560717999996
  9.4818211025999997 -0.0000116954000000  1.9709350127000000
  9.4785608320999994 -0.0024042438000000  8.8268013004999997
 14.2184020126000004  8.2146295699999996  1.9962852697000000
 14.2138488436999992  8.2150418398999996  8.8583106627999992
 -0.0015289821000000 -0.0026043280000000  6.3819432282999999
  0.0196435210000000  0.0305348706000000 13.2028595364000001
  4.7632233694000004  8.2010850907999995  6.3800288656999999
  4.7602521829000004  8.2368639470999998 13.1997350393000001
  9.4792087478999996  0.0005352213000000  6.3584999576000003
  9.4800338250999996 -0.0017616064000000 13.2501325338000004
 14.2141858538000001  8.2077790660000005  6.3841377910999997
 14.2046473821999992  8.2112318164999998 13.2007261585000002
 -0.0064811677000000 -0.0354782154000000  2.9964515974000001
  0.0111139196000000  0.0201121650000000  9.8150018534000001
  4.7477413711000001  8.2089150330000002  2.9848079181000000
  4.7461754253999997  8.2115807831000005  9.8270004511000000
  9.4835265420999999 -0.0038704963000000  2.9434274616999998
  9.4780368353999993  0.0015501022000000  9.7990422907999992
 14.2149221661999992  8.2180941573999995  2.9686524376999999
 14.2070930949999994  8.2209498407999995  9.8308773614000007
