# Supplementary material for: Iron in Hydroxyapatite: Interstitial or Substitution Sites?
Source: Nanomaterials (Basel). 2021 Nov 5;11(11):2978. doi: 10.3390/nano11112978 (PMC8625999; doi:10.3390/nano11112978)
Supplement: Supplementary file 1 [file nanomaterials-11-02978-s001.zip › supplement/structures/Fe_P_1minus.POSCAR]

Ca  P Fe  P  O  H 
 1.0000000000000000
    18.9624794621795090    0.0000000000000000    0.0000000000000000
     0.0000000000000000   16.4219812762340105    0.0000000000000000
     0.0000000000000000    0.0000000000000000   13.7172869806254969
  80  41   1   6 208  16
Cartesian
 -0.0024621700000000 10.9541741199999993  0.0240525050000000
  0.0021902980000000 10.9484607589999996  6.8774024870000003
  4.6270782050000001  2.7176325239999999 -0.0103103910000000
  4.7528990640000002  2.7313133910000000  6.8837105230000004
  9.4871481089999996 10.9425368709999997  0.0160322510000000
  9.4927572829999995 10.9437490820000001  6.8752489189999997
 14.2375800639999994  2.7449719419999998  0.0145414370000000
 14.2129539739999995  2.7334981319999998  6.8728829879999997
 -0.0109726260000000  5.4551496129999997  6.8614288229999998
 -0.0234791820000000  5.4982228400000004 13.6959216979999994
  4.7398741890000000 13.6801971949999999  6.8551086720000001
  4.7373174320000002 13.6955401880000007 13.7142493499999993
  9.4638535220000009  5.4660804719999998  6.8528051430000003
  9.4725099289999992  5.4619905769999999 13.7107433299999997
 14.2236164550000002 13.6827783810000003  6.8587757350000000
 14.2210355100000001 13.7006667059999998 13.7107861389999997
 -0.0050724130000000  5.4607014239999998  3.4400852309999999
 -0.0221258170000000  5.4832052789999999 10.3220346319999994
  4.7441733250000002 13.6680521989999999  3.4482450349999998
  4.7448835650000003 13.6849021529999995 10.3054856130000001
  9.4714059129999999  5.4748322619999996  3.4406799299999999
  9.4801793720000003  5.4669375489999998 10.3007332139999992
 14.2301643890000005 13.6866941890000007  3.4409247260000000
 14.2261201790000005 13.6969888419999997 10.3038842909999993
 -0.0030886660000000 10.9582200969999999  3.4292754209999998
  0.0022782140000000 10.9420740139999992 10.2951016699999993
  4.7461509480000004  2.7393683929999999  3.4170785239999999
  4.6046731059999999  2.7401769560000000 10.3168438830000007
  9.4805456190000008 10.9485444320000003  3.4283933379999998
  9.4668091699999994 10.9441210350000002 10.2878223030000004
 14.1967440109999998  2.7358372179999999  3.4299104809999998
 14.2392983799999993  2.7489831269999998 10.2834706879999995
  1.1915716080000001 14.3666718390000003  1.7236883549999999
  1.1900488240000000 14.3585784749999998  8.5858298430000008
  5.9091369750000000  6.1467603600000000  1.7164789000000000
  5.9096800969999999  6.1428399560000004  8.5876574770000005
 10.6517651099999995 14.3631674270000005  1.7176643240000000
 10.6489779949999992 14.3634043249999994  8.5831898439999996
 15.3852383600000007  6.1504281369999996  1.7214546390000001
 15.3836809159999994  6.1561660639999998  8.5832048069999995
  3.5640828050000000 10.2597771360000003  5.1570371379999997
  3.5613916809999999 10.2876622389999994 12.0119403699999996
  8.3077735369999992  2.0617544240000001  5.1523853539999998
  8.2914107870000002  2.0735626800000002 12.0127004849999999
 13.0519858820000003 10.2755820809999996  5.1524425899999997
 13.0496036080000000 10.2773727259999994 12.0100767059999995
 17.7837967229999983  2.0549554109999999  5.1542558559999998
 17.8228101909999985  2.1204506539999999 12.0147155300000001
  3.5361795030000001  6.1541730310000000  5.1507330759999999
  3.5478557419999999  6.1492139589999999 12.0100776319999998
  8.2831932300000002 14.3723721540000007  5.1515417479999996
  8.2778951569999997 14.3871942540000006 12.0106526620000000
 13.0213593260000007  6.1670765129999996  5.1536320650000000
 12.9828855730000008  6.1631208629999996 12.0074821049999994
 17.7695341720000002 14.3763445850000000  5.1556321389999997
 17.7795286260000012 14.3906557409999998 12.0104968369999998
  1.1990107029999999  2.0467547079999999  1.7204758050000000
  1.1988602970000000  2.0511442000000000  8.5808545069999997
  5.9445589569999999 10.2480519799999996  1.7185956710000001
  5.9420863239999999 10.2495266790000006  8.5836239049999996
 10.6744548950000002  2.0521113720000002  1.7148985409999999
 10.6693897670000002  2.0485123800000000  8.5799373269999997
 15.4221825900000002 10.2571659810000000  1.7202665230000000
 15.4231115849999991 10.2584030419999994  8.5859586350000008
  2.3716860190000002  8.2232934100000001  1.7256791339999999
  2.3618747779999998  8.2254210289999996  8.5874727780000004
  7.1090082910000003  0.0145146700000000  1.7249000980000000
  7.1031691800000001  0.0160678630000000  8.5845365109999996
 11.8463317579999998  8.2263556510000004  1.7232225760000000
 11.8426076709999997  8.2260025980000009  8.5843809310000001
 16.6075891849999984  0.0306788750000000  1.7131188250000000
 16.5943187829999985  0.0202785270000000  8.5913419130000008
  2.3850289910000000 16.4092377029999987  5.1538508260000002
  2.3763656780000000 16.4990537040000014 12.0101013079999994
  7.1157481169999999  8.1902471620000004  5.1495524289999999
  7.1032207329999997  8.1749465190000006 12.0057102489999998
 11.8534276179999996 16.4023371980000015  5.1460193670000001
 11.8519308900000002 16.4120795760000000 12.0067472800000008
 16.5931311360000002  8.1991973960000006  5.1529735959999998
 16.5925252840000006  8.1956786899999994 12.0130348009999999
  3.6712099450000002 16.1384925869999982  1.7530527180000000
  3.6644787600000002 16.1459397600000010  8.5763534989999997
  8.3876475310000007  7.9604919470000004  1.7318780629999999
  8.3871029020000005  7.9582012009999996  8.5836216220000008
 13.1261979909999997 16.1727459109999998  1.7249530790000001
 13.1180318719999995 16.1766148899999997  8.5887565190000004
 17.8452768440000007  7.9750222239999999  1.7449984629999999
 17.8475572400000004  7.9721942309999996  8.5821668409999994
  1.0930678720000000  8.4561073520000001  5.1646992300000001
  1.0970711860000000  8.4749359440000003 12.0255026740000002
  5.8501720199999996  0.2436475700000000  5.1619375820000002
  5.8916917619999998  0.2222216210000000 12.0190075529999998
 10.5823388729999994  8.4594396639999996  5.1632975040000000
 10.5849221310000008  8.4601312970000002 12.0224403449999997
 15.3207121560000008  0.2426590890000000  5.1619312940000004
 15.3151690130000002  0.2729473550000000 12.0181030139999994
  1.6040024450000001 13.1313284469999996  5.1644456390000002
  1.6089220920000000 13.1432837659999997 12.0240620350000000
  6.3423241399999997  4.9331051779999999  5.1593951310000001
  6.3589749990000000  4.9497367099999998 12.0163633070000007
 11.0899745710000008 13.1433562619999993  5.1590167510000002
 11.0860167369999996 13.1417807329999992 12.0168563269999993
 15.8176166909999996  4.9268485689999997  5.1620791730000004
 15.7880774749999997  4.9812050010000002 12.0190693379999995
  3.1398869299999999 11.4757478670000008  1.7387490280000000
  3.1400967209999999 11.4816532539999994  8.5904333140000002
  7.8710825220000000  3.2790145279999998  1.7292239940000000
  7.8660479079999996  3.2786006550000000  8.5986504509999993
 12.6223043789999991 11.4916347099999996  1.7328008630000000
 12.6201565460000005 11.4916589229999992  8.5940099730000004
 17.3409844359999994  3.2743951629999999  1.7568472479999999
 17.3442415140000001  3.2713358929999998  8.5703253149999998
  2.6915545220000001  5.1896986419999998  1.7325281930000000
  2.6901467220000002  5.1951458519999996  8.5836689209999992
  7.4552342370000000 13.3832377800000000  1.7341966700000000
  7.4525971819999999 13.3852501210000003  8.5813338249999997
 12.1783071029999999  5.1848600380000001  1.7365657020000000
 12.1772066020000000  5.1823543689999996  8.5815405499999997
 16.9285703570000017 13.4021419220000002  1.7299165009999999
 16.9264276450000004 13.3962827630000003  8.5937470959999995
  2.0479785119999998  3.0251535559999998  5.1625650820000004
  1.9844820190000001  3.0619385250000000 12.0262263269999998
  6.7836256690000001 11.2309008739999996  5.1629756450000004
  6.7867974799999997 11.2310278480000001 12.0216632870000009
 11.5106023010000005  3.0244668579999998  5.1591254019999999
 11.5229050730000004  3.0239514679999999 12.0155102490000001
 16.2561476459999987 11.2400464830000004  5.1634526650000003
 16.2573924870000006 11.2472772289999998 12.0210648050000000
  3.9215050269999998  1.2365432530000000  1.7894769470000000
  3.9201227649999999  1.2437750020000000  8.5544423569999992
  8.6293942410000000  9.4879954459999993  1.7487896050000000
  8.6307618759999993  9.4854836060000007  8.5937676009999997
 13.3489801279999991  1.2799234639999999  1.7358544400000000
 13.3489293040000003  1.2828926180000000  8.6052663050000007
 18.0685445549999990  9.5066693820000001  1.7604778459999999
 18.0807010699999999  9.5021285360000007  8.5983084890000008
  0.8457765269999999  6.9313404560000000  5.1815515919999999
  0.8715452880000000  6.9484200500000002 12.0272858060000001
  5.6138342379999999 15.1369829889999998  5.1774158479999999
  5.6645812119999999 15.1100423559999992 12.0362760210000008
 10.3467187809999999  6.9314762580000000  5.1794676300000004
 10.3693061760000003  6.9294528220000000 12.0396377730000008
 15.0831669490000007 15.1365086190000007  5.1786017710000003
 15.0850450279999997 15.1637947339999997 12.0324881630000000
  3.0456270870000002 13.6855270699999991  5.1775765759999999
  3.0590929560000002 13.6723007570000004 12.0316227159999993
  7.7805968190000003  5.5045771260000000  5.1709244849999996
  7.8154459669999996  5.4932558179999997 12.0243405750000001
 12.5289876959999997 13.7096134450000005  5.1709353629999999
 12.5273005620000006 13.7033058739999998 12.0273061299999995
 17.2585250539999997  5.4859412939999999  5.1756742779999998
 17.1871743819999985  5.6312009260000000 12.0371123779999998
  1.6990514969999999 10.9110621979999998  1.7545534420000000
  1.6984323800000001 10.9220241060000003  8.6052383129999992
  6.4362061529999997  2.7128846250000000  1.7381572460000001
  6.4292690219999997  2.7165685030000000  8.6240843110000007
 11.1849331739999993 10.9220752149999996  1.7505851680000000
 11.1829300340000000 10.9216777010000001  8.6095950049999992
 15.8948536300000001  2.7217537410000001  1.7802664730000000
 15.9018850609999998  2.7090826049999999  8.5666699110000000
  3.9007344769999999  4.2264717530000002  1.7507970570000000
  3.8998991040000002  4.2328298689999997  8.5901099139999992
  8.6623616630000004 12.4146684379999996  1.7471065020000001
  8.6611677539999992 12.4184363290000004  8.5931596359999993
 13.3845208959999997  4.2186621669999997  1.7490485039999999
 13.3863548859999995  4.2198752099999997  8.6019460149999993
 18.1376064970000002 12.4376708879999995  1.7435511730000000
 18.1336475099999994 12.4307629120000005  8.6104735340000005
  0.8517526180000000  4.0033056360000003  5.1762823600000001
  0.5365834620000000  4.0176896900000001 12.0340772509999994
  5.5754993849999996 12.1946500289999999  5.1761541390000003
  5.5677968169999996 12.1812517830000004 12.0350510950000000
 10.2976666059999999  3.9830921440000000  5.1684515670000000
 10.3234467690000002  3.9986646140000000 12.0312306329999998
 15.0460974939999996 12.2029049989999994  5.1766360809999998
 15.0487645679999993 12.2128948239999993 12.0315474479999995
  0.2394188750000000  7.2148486990000000  1.6929724840000000
  0.2359354820000000  7.2020145009999998  8.5379117640000004
  5.0248176899999999 15.3612250960000001  1.7225620159999999
  5.0171887499999999 15.3657695689999994  8.5487478889999995
  9.7380870579999996  7.1840538340000002  1.6843481199999999
  9.7370005860000006  7.1809310300000000  8.5378447529999999
 14.4837372169999998 15.4085403799999998  1.6926276640000000
 14.4723864669999998 15.4061394289999996  8.5435830950000007
  4.4998426430000000  1.0177644420000000  5.1135010000000003
  4.5412302300000000  0.9811254670000000 11.9600626299999995
  9.2301365089999994  9.2317646149999995  5.1182578620000001
  9.2268833059999995  9.2203727910000008 11.9797934290000008
 13.9661704510000000  1.0135681860000001  5.1178358319999999
 13.9586820169999992  1.0420013250000000 11.9729753920000004
 18.7070490870000015  9.2377397479999992  5.1109502810000000
 18.6991236259999987  9.2386245979999995 12.0183684100000008
  1.6099156850000000 11.5729797229999996  5.1225610420000001
  1.5969544810000000 11.5832698490000006 11.9970274149999998
  6.3608152909999998  3.3757410640000001  5.1209095780000000
  6.3519657240000003  3.3957142910000000 11.9852409560000002
 11.0998132149999993 11.5849720150000000  5.1211183819999997
 11.0924301829999994 11.5832347809999998 11.9757526480000003
 15.8153671910000000  3.3692550880000001  5.1239966179999996
 15.8651965710000002  3.4251288089999998 11.9802675749999992
  3.1304275819999998 13.0313499620000002  1.6879534130000000
  3.1352550600000000 13.0376078389999996  8.5479699490000005
  7.8671103560000004  4.8387665740000001  1.6980432080000001
  7.8664422839999997  4.8381381780000003  8.5508213130000001
 12.6095252470000005 13.0493966100000005  1.6914395110000000
 12.6062727769999992 13.0496675209999999  8.5532916780000008
 17.3334761899999990  4.8301555330000001  1.6499361029999999
 17.3298679510000007  4.8307157289999996  8.5932745530000005
  1.3449727760000001  4.4076141719999997  1.6790824410000000
  1.3457235230000000  4.4085356920000001  8.5505768979999992
  6.1105496190000004 12.5973526880000009  1.6796661180000001
  6.1088732300000004 12.5972597149999999  8.5413453530000005
 10.8348427070000000  4.3974016660000004  1.6960515350000001
 10.8362860380000008  4.3920816169999997  8.5212610929999997
 15.5851023180000006 12.6120616279999993  1.6808920690000000
 15.5805450340000000 12.6093446500000006  8.5547903109999996
  3.3970873180000001  3.8048342289999999  5.1263134819999996
  3.5239472369999998  3.8957334640000001 12.0208558589999992
  8.1283813160000005 12.0192184090000005  5.1356153449999997
  8.1255135630000002 12.0303277939999997 11.9999677110000000
 12.8512692729999998  3.8182992050000002  5.1383905949999997
 12.8688675339999996  3.8076400420000001 11.9791389210000006
 17.5992137070000005 12.0282955559999998  5.1237611669999996
 17.6020874079999992 12.0330918219999994 11.9930687610000000
  2.8583048569999998 15.6981438079999993  0.5097007230000000
  2.8347837700000000 15.7017017310000000  7.3409486169999996
  7.5445111110000003  7.5439991270000002  0.5026055910000000
  7.5452623010000002  7.5336443529999997  7.3535218159999998
 12.3014175100000003 15.7325999349999996  0.4875800500000000
 12.2785915770000003 15.7516817749999998  7.3562938420000004
 16.9951658429999988  7.5572262070000003  0.5188387830000000
 17.0042786720000016  7.5462781410000002  7.3520881610000002
  1.8456403939999999  8.9442509650000002  6.4276225660000001
  1.8771516040000000  8.9485521479999992 13.2759061020000004
  6.6067687399999997  0.7295579750000000  6.4230591349999999
  6.6416442550000001  0.7051991330000000 13.2835911909999993
 11.3394890810000000  8.9473059920000004  6.4233345899999996
 11.3411790329999995  8.9522560599999998 13.2819848510000007
 16.0787819789999986  0.7257992190000000  6.4219388840000002
 16.0590838859999998  0.7591508480000000 13.2841366609999998
  0.8140353550000000 13.6393579089999992  3.9305242840000001
  0.8217348030000000 13.6457678750000007 10.7867555159999995
  5.5530703470000002  5.4364533230000003  3.9247220230000002
  5.5938151290000002  5.4891574020000000 10.7815972779999996
 10.3012707619999997 13.6474658449999993  3.9240544169999998
 10.2968816180000005 13.6504453649999995 10.7843259400000004
 15.0305738620000007  5.4383344869999997  3.9274181800000001
 14.9809288949999999  5.4438019380000000 10.7774926339999997
  3.9376282680000001 11.0701960110000002  3.0030291910000000
  3.9388624449999998 11.0656993759999995  9.8495093449999995
  8.6738373350000000  2.8600338650000001  2.9885539969999999
  8.6826647630000000  2.8703845600000002  9.8510444689999996
 13.4246309339999996 11.0793531359999999  2.9919966979999999
 13.4226101500000006 11.0771261170000006  9.8513707069999992
 18.1345140270000016  2.9263723200000000  3.0408413180000000
 18.1366973949999988  2.7809560210000002  9.7989440099999996
  2.7484833300000000  6.1422266990000001  0.5118703230000000
  2.7326042670000001  6.1306816629999998  7.3458766459999998
  7.5206933800000000 14.3302142589999999  0.5114435590000000
  7.5014551559999996 14.3246792430000003  7.3498845220000000
 12.2245578419999994  6.1242487350000001  0.5056849820000000
 12.2422707729999996  6.1296255039999998  7.3567064609999999
 16.9782914220000016 14.3442435269999997  0.4999248300000000
 16.9681397589999996 14.3289520469999996  7.3569427779999996
  2.0781863359999999  2.1200917300000000  6.4183836820000000
  2.1854500450000001  2.0102553689999998 13.4018044879999998
  6.8125907330000004 10.3215864740000001  6.4156608329999996
  6.8233139290000002 10.3187715220000005 13.2725839909999994
 11.5387779770000005  2.1125197529999999  6.4097961259999998
 11.5549025840000006  2.1212725639999999 13.2731356330000008
 16.2966796340000002 10.3400267340000003  6.4221419060000002
 16.2843533110000003 10.3407484170000004 13.2753009130000006
  1.9436900800000001  8.8716973540000001  3.9374413050000001
  1.8977492730000001  8.9285755719999997 10.7774835600000003
  6.6974493260000001  0.6642967360000001  3.9341974540000000
  6.7535615509999998  0.6322625170000000 10.7986016720000002
 11.4223288990000000  8.8834263230000001  3.9312804529999998
 11.4194342160000009  8.8895222440000001 10.7883322100000001
 16.1596880710000015  0.6632733810000000  3.9294432060000002
 16.1422543440000013  0.7048620450000000 10.7825923499999998
  2.9006998340000001 15.6499613489999998  3.0076039550000000
  2.9055902539999998 15.6684960520000001  9.8376602460000004
  7.6343730609999998  7.4765623789999998  2.9950744359999999
  7.6322918419999999  7.4830508440000001  9.8462790770000002
 12.3619806919999995 15.6896456109999995  2.9828448930000002
 12.3625484260000000 15.6878691579999998  9.8490901110000006
 17.0929389769999993  7.4772833219999999  3.0043993979999999
 17.0821331520000008  7.4971583639999997  9.8402391809999994
  3.9279194660000001 10.9545861749999993  0.5110226560000000
  3.9262010009999999 10.9685902869999996  7.3567395600000003
  8.6716250580000001  2.7842235529999999  0.4956655090000000
  8.6521126759999998  2.7705206940000000  7.3591962669999997
 13.4090047640000005 10.9834182249999994  0.4980147980000000
 13.4085844420000004 10.9875482889999994  7.3573695050000003
 18.1197975840000005  2.6806961739999999  0.5627038650000000
 18.1344505210000015  2.8271364719999998  7.3130944900000001
  0.8047667870000000 13.5459161239999997  6.4246461459999997
  0.8124059710000000 13.5756350969999993 13.2800203359999998
  5.5457500519999998  5.3495978089999996  6.4190197900000001
  5.5909962300000000  5.4258523299999997 13.2716173029999993
 10.2940805300000005 13.5609757739999992  6.4189305350000003
 10.2943751030000001 13.5578735720000001 13.2795199230000005
 15.0228108319999993  5.3509866019999999  6.4219516990000001
 14.9695147169999991  5.3596757129999997 13.2795982559999999
  1.9972541669999999  2.0897598980000001  3.9276591050000000
  2.1190014790000000  2.0028759890000001 10.6512842219999992
  6.7489321760000003 10.3027742809999996  3.9213600830000002
  6.7710209099999998 10.3083785179999996 10.7747866519999995
 11.4883081829999991  2.0972097970000001  3.9163767489999999
 11.4715171270000003  2.0919186060000001 10.7787877650000006
 16.2090971189999991 10.3042028509999994  3.9293865569999999
 16.2206558369999989 10.3151392840000007 10.7831191420000003
  2.6455790619999999  6.0803445600000003  3.0020516320000001
  2.6572779860000000  6.1015127040000001  9.8387037369999994
  7.4150571340000004 14.2683427030000001  3.0026742999999998
  7.4240153019999999 14.2794926330000003  9.8416711390000007
 12.1413181249999997  6.0833616030000002  2.9974693530000001
 12.1137321890000003  6.0738641040000001  9.8458945419999999
 16.8837199849999990 14.2928082209999996  2.9950033480000000
 16.8852139020000003 14.2986773730000003  9.8522942859999993
  0.0098647730000000 -0.0092444830000000  5.4187269569999996
 -0.0237883360000000  0.0206171380000000 12.2488870769999991
  4.7465793410000003  8.2020645410000004  5.4074849100000000
  4.7360984569999998  8.2420733110000004 12.2242102470000003
  9.4846739640000006 -0.0042810180000000  5.3967125160000000
  9.4934940999999995  0.0024042250000000 12.2687196929999995
 14.2160058639999995  8.2154948010000002  5.4111423230000000
 14.2085844360000007  8.2111588839999996 12.2455994589999992
  0.0108162320000000 -0.0137495040000000  2.0207961150000000
  0.0028602100000000 -0.0230687250000000  8.7946794890000000
  4.7474835889999998  8.2092777600000009  2.0033185219999998
  4.7446540920000002  8.2108674389999994  8.8435439949999992
  9.4848763740000006  0.0025701420000000  1.9819718510000000
  9.4806272770000000  0.0012355630000000  8.8312662240000002
 14.2115683859999997  8.2153520760000003  1.9910546540000000
 14.2075664340000003  8.2184113070000002  8.8465084180000009
  0.0170635690000000 -0.0051777790000000  6.3913783070000001
  0.0106579010000000  0.0424180160000000 13.2200430369999999
  4.7512266790000002  8.1988836050000007  6.3797923369999996
  4.7261121790000002  8.2185156740000007 13.1958713000000003
  9.4834856890000001  0.0015668830000000  6.3690230139999997
  9.4792746270000006  0.0114679760000000 13.2404825979999998
 14.2217441099999995  8.2120593020000001  6.3833344590000003
 14.2176118939999991  8.1974363120000007 13.2175561419999994
  0.0166210210000000 -0.0213528810000000  2.9927146450000000
  0.0304349020000000  0.0273961040000000  9.7661467450000004
  4.7448007309999998  8.2062891619999991  2.9754525169999999
  4.7378125789999999  8.1973881659999996  9.8161259310000002
  9.4792419320000008  0.0089625550000000  2.9542068069999998
  9.4590993789999995  0.0100873560000000  9.8033617979999992
 14.2152216869999997  8.2119763510000006  2.9631481869999998
 14.2145120439999992  8.2125027169999996  9.8189662529999993
