# Supplementary material for: Iron in Hydroxyapatite: Interstitial or Substitution Sites?
Source: Nanomaterials (Basel). 2021 Nov 5;11(11):2978. doi: 10.3390/nano11112978 (PMC8625999; doi:10.3390/nano11112978)
Supplement: Supplementary file 1 [file nanomaterials-11-02978-s001.zip › supplement/structures/Fe_P_1plus.POSCAR]

Ca  P Fe  P  O  H 
 1.0000000000000000
    18.9624794621795090    0.0000000000000000    0.0000000000000000
     0.0000000000000000   16.4219812762340105    0.0000000000000000
     0.0000000000000000    0.0000000000000000   13.7172869806254969
  80  41   1   6 208  16
Cartesian
 -0.0053379379686035 10.9477182502809764  0.0181888103001226
  0.0045547875668155 10.9453725915715054  6.8718432722663714
  4.8520452911125904  2.7226460749153576  0.0506430938996428
  4.7461512208039949  2.7416445830885152  6.8662076233702116
  9.4913789688581822 10.9484331357566997  0.0148191776996933
  9.4861567020142967 10.9499634078492996  6.8721694269131204
 14.2025216600791016  2.7359179142909369  0.0171781101447884
 14.2197225251992450  2.7385006039936859  6.8739689662140817
  0.0004001083166520  5.4642982429956577  6.8574355803710079
 -0.0588576400026590  5.5740094604199895 13.7582724837350518
  4.7453547966665841 13.6776136810947264  6.8484587425936114
  4.7595842412550029 13.6678669666511645 13.7191263411333289
  9.4863121943458868  5.4711190468582034  6.8487223210581361
  9.4943617668775833  5.4783911577319495 13.7138908005538216
 14.2181789793710234 13.6744810794875740  6.8544205461365211
 14.2093917663882490 13.6689080067736377 13.7162042230482069
  0.0108105095413885  5.4648993535946087  3.4582632294355258
 -0.0487221947301240  5.5660983139883689 10.2738201739143111
  4.7363059014672313 13.6821779499012717  3.4453004784751800
  4.7471600247113823 13.6757344993800238 10.2909357078768728
  9.4897842243354127  5.4807254389537441  3.4452208360614387
  9.4961745799141664  5.4864596927431064 10.2970795512226196
 14.2187706087302441 13.6846525534710874  3.4454673482944473
 14.2137758916399051 13.6762540713172864 10.3004700425504581
 -0.0000701611740101 10.9526105699822196  3.4282759644140350
 -0.0116315849021009 10.9612081581703702 10.2811377947387648
  4.7460127947039217  2.7463795142102212  3.4322599813490386
  4.8525231455950371  2.7109936312858478 10.2511315672378114
  9.4815943294556977 10.9559271076401537  3.4256155285454910
  9.4833293963264857 10.9532818417551798 10.2823836296394315
 14.2127443327571612  2.7311241994828981  3.4279934234700487
 14.1951623217998293  2.7267836879340051 10.2846401646954302
  1.1654529502250148 14.3523366253179976  1.7323704062099032
  1.1627906181085248 14.3536033189460710  8.5746056630440268
  5.9252552599938326  6.1572801586930614  1.7317237856602428
  5.9221890270647988  6.1576556157864122  8.5736480578311891
 10.6511450714924880 14.3605075577182504  1.7245635534153239
 10.6499485390384248 14.3600334957316953  8.5770954365974124
 15.3841780490045466  6.1471238546931177  1.7261298542188999
 15.3782750291479733  6.1533719916759066  8.5832885823897591
  3.5779126823459864 10.2690093928747554  5.1538767654559408
  3.5786294640696563 10.2838873542607825 12.0120822224931114
  8.3163158340417347  2.0592114947159215  5.1457437580146115
  8.3248375723120382  2.0675625706710656 12.0050149063975571
 13.0478811156434205 10.2729384186193187  5.1523427008674503
 13.0497527123663382 10.2769413980337845 12.0117200391353851
 17.7698343164057277  2.0526447880781689  5.1555739073678053
 17.7169062437308931  2.0349262472687082 12.0138590068187199
  3.5394624627405245  6.1704704594069533  5.1565561638039457
  3.5597731744924652  6.2541537775214975 12.0170693545916656
  8.2832831948186190 14.3741226179720947  5.1482600790392423
  8.2912265774653253 14.3634884594897034 12.0072392052384700
 13.0242007712910510  6.1695090616982213  5.1532434186419032
 13.0216180815883025  6.1754424215219377 12.0107813964020060
 17.7553469820966221 14.3670989155793034  5.1514685305642427
 17.7575352522265568 14.3806798433701157 12.0119229376656289
  1.1443116818726309  2.0292754283889787  1.8207734854625841
  1.1549704915783221  2.0338491784352568  8.4907213426471841
  5.9462069035515954 10.2610280852691229  1.7230389700665645
  5.9451829296606373 10.2594333407463552  8.5762212662942048
 10.6934769106438576  2.0434119568280336  1.7217893426700071
 10.6925705041255661  2.0397408208041559  8.5700736304525673
 15.4200721263785088 10.2708525458784798  1.7239264141053945
 15.4165754451656802 10.2603397472646467  8.5792344042807454
  2.3846057460389756  8.2242435150131232  1.7372589334152531
  2.3828137917298000  8.2252181864574787  8.5806224577773769
  7.1104007451403204  0.0110266818072574  1.7199992846087773
  7.1110833944009597  0.0117681147542286  8.5731702033487416
 11.8470802074529580  8.2315402771101684  1.7211559958559701
 11.8487925193483932  8.2291415234582033  8.5803550868169598
 16.5723973520718566  0.0087454955279572  1.7256880284474312
 16.5726704117761123  0.0071147222942098  8.5789708258162207
  2.3781888429889744 16.3965412137875504  5.1511442721654399
  2.3998003808320205 16.2500086537435564 12.0117276241271700
  7.1234829597212785  8.1974722865084164  5.1487512072573134
  7.1395517648175293  8.2033089376868755 12.0067935869711100
 11.8527708475395563 16.4063429194215509  5.1489597945313967
 11.8439286433663433 16.4006484868390565 12.0082347354102357
 16.5860655072681951  8.2003792346099686  5.1560195256351662
 16.5906923522569656  8.2104729624276871 12.0151086342152755
  3.6404452508684155 16.1776592096035579  1.7359012198857611
  3.6361900704771024 16.1772628937827960  8.5856171748677159
  8.3836572873557724  7.9649069571445166  1.7305367344459104
  8.3840668769121560  7.9637085284425071  8.5862429366899669
 13.1141739438432001 16.1694427672525940  1.7278630248417430
 13.1138819216594840 16.1688226941741817  8.5871303807287980
 17.8644343339466509  7.9659442047710973  1.7475802109865173
 17.8604768644828944  7.9723535228293141  8.5891100635846485
  1.1133933591095471  8.4506498310477074  5.1663749356694622
  1.1106210446121765  8.4615589454822988 12.0254128455550244
  5.8448979607769544  0.2495177860030891  5.1555340861609347
  5.7933579415987504  0.2761809283748597 12.0169555797148924
 10.5829427216108680  8.4639254629191782  5.1609137415843547
 10.5853699189820265  8.4647560195196210 12.0197108279807487
 15.3179496932349402  0.2459566323600917  5.1629446231347549
 15.3041374231946889  0.2323320908665158 12.0216772371009739
  1.6034407158506523 13.1427010979461034  5.1621500952452894
  1.5989522969619545 13.1397808761089276 12.0226860410083614
  6.3437818329474354  4.9316611573824973  5.1609630440309564
  6.3458297807293507  4.9474341477991377 12.0208334067649076
 11.0831387973601316 13.1428926189886717  5.1601173174469430
 11.0840489963743174 13.1437250718370606 12.0176192664960695
 15.8279626446017740  4.9349454588253465  5.1631740691362467
 15.8175712058564990  4.9318431971853336 12.0209851066006053
  3.1364927079376943 11.4909989756162574  1.7313786685340311
  3.1361931007621915 11.4902120327185795  8.5923033451260800
  7.8968942320575168  3.2805487681639254  1.7365042267326583
  7.8962286490283944  3.2779831446926924  8.5741353935533660
 12.6184814569662045 11.4909458806737632  1.7341623605190790
 12.6180377349467889 11.4902442689336635  8.5908640929349005
 17.3555534426037070  3.2724043832349192  1.7296985928536821
 17.3546773760525568  3.2771962017950123  8.6053760784673070
  2.7003727465390814  5.1673363333781950  1.7129585159844700
  2.7036835954531782  5.1669760462684140  8.6169830121461075
  7.4425683941272656 13.3989107429513972  1.7250584741292867
  7.4391267041048801 13.3983816897743999  8.5915372609558087
 12.1882739966639004  5.1872450405655375  1.7293136545205998
 12.1840662224712428  5.1828324715946890  8.5924057425151759
 16.9281543255097517 13.3980707051112216  1.7306239618514365
 16.9286549349675539 13.3975625106616363  8.5905701745032363
  2.0431919920662724  3.0316510552392497  5.1627265546209395
  2.0284960704830834  2.9972019188003083 12.0225950211069446
  6.7747117637172503 11.2363708013981114  5.1575782414469584
  6.7808878432780810 11.2389174623898818 12.0156813010950341
 11.5283948813636226  3.0308053286552363  5.1565618525477843
 11.5160104860268735  3.0283572725566694 12.0148545369904820
 16.2625314751803813 11.2365566336968410  5.1615527771422300
 16.2618943358704513 11.2385647602718866 12.0199535477178632
  3.8776601801964428  1.2853773590876767  1.7442750508162594
  3.8652473411404999  1.2861794719689268  8.6168370010542485
  8.6158092346673971  9.4935274177812463  1.7456384530895901
  8.6174248379175751  9.4919876644489172  8.6030399009975671
 13.3543015100166169  1.2760364417046071  1.7407783696034336
 13.3555245899419290  1.2750541852684663  8.5998485157040818
 18.0799068843233428  9.4945703541516675  1.7428092511538329
 18.0867409619215103  9.4992939077856953  8.6097658924628018
  0.8869434293721995  6.9189574487381025  5.1848121544505403
  0.8614654419668151  6.9313304665871751 12.0419879488529151
  5.6069814197088270 15.1432407849580954  5.1692951575066379
  5.5549806122796914 15.1736983194702475 12.0275764644616583
 10.3469698346876147  6.9349883288754288  5.1763947098172789
 10.3432095750102633  6.9371595327738493 12.0360507965333081
 15.0936064949658402 15.1387277148460964  5.1788996533542324
 15.0794187678322391 15.1269065051493730 12.0381992454563722
  3.0390388372377148 13.7192780409690265  5.1763605773542460
  3.0368278121324246 13.7199606902296640 12.0386543449634651
  7.7797497226840102  5.5036586616153027  5.1735749891212528
  7.7770589468483280  5.5246709851073446 12.0337904689814152
 12.5218960678255939 13.7102196645299426  5.1738404638337228
 12.5224592534656214 13.7097095738324093 12.0306502823824797
 17.2700743776840966  5.4995665585473645  5.1777638008344473
 17.2679960899350391  5.4756757306729655 12.0344996657133017
  1.6979895346970255 10.9219501369398202  1.7447604902904912
  1.6979686759696171 10.9206872358076392  8.6117778115337380
  6.4565308395816086  2.7105897304733038  1.7628791394166037
  6.4573215749751816  2.7035565468407814  8.5681508350351017
 11.1817057656045407 10.9196006857344550  1.7470530540574687
 11.1807140279286692 10.9203629774088355  8.6053343610124902
 15.9204729969059642  2.7026747915457898  1.7414363676407711
 15.9200254823906562  2.7062492189244112  8.6165241201431222
  3.9104918171372600  4.2032250938346563  1.7164912259082741
  3.9108312455196330  4.1993131343216090  8.6300386792558168
  8.6540262157754739 12.4395685669925946  1.7333223226789045
  8.6508139717545820 12.4393808384459188  8.6090263557637758
 13.3987647318595364  4.2233442845440283  1.7438806312434461
 13.3958388212785238  4.2211142969592768  8.6116318004418790
 18.1372626959525967 12.4327951693287044  1.7458527291075130
 18.1415823487740830 12.4370086322652007  8.6023534592410353
  0.8305452229557853  3.9879459607484784  5.1781904566223460
  0.7115992780333719  3.9913705845393479 12.0400822196669672
  5.5641413861078712 12.2000288376825061  5.1705106524401634
  5.5753709664453739 12.2102154816495858 12.0273242634848128
 10.3188446851493101  3.9937996781584530  5.1675164769330859
 10.2990345828551710  3.9840055575162374 12.0262016847006503
 15.0551107654096690 12.2017847632807026  5.1742709121175148
 15.0481420542073199 12.1942035639917226 12.0340938686528105
  0.2646915620687251  7.2056530719747407  1.7609790989744936
  0.2557033468036520  7.2052529636580891  8.5206118990234181
  4.9891231588967395 15.4030191685981688  1.6792546049883921
  4.9880859112701588 15.4082736716571400  8.5310753951906495
  9.7366377819740659  7.1930373343885528  1.6860545501235298
  9.7364974596260438  7.1909704241271752  8.5401394603735703
 14.4653530029125861 15.3937616861247353  1.6839174786881419
 14.4646153624615081 15.3923357076691776  8.5413758140345042
  4.4915704527845044  1.0243019418523891  5.1190502756757015
  4.4358605843725671  1.0540142509216783 11.9867711049069960
  9.2304874876736775  9.2374353401486200  5.1150928062119441
  9.2346042419649166  9.2412449022725713 11.9730934684709247
 13.9644135979684041  1.0146784835253331  5.1235424870602913
 13.9555145063568062  1.0077571785216375 11.9833995760586198
 18.7197236963526308  9.2158731047521751  5.1108091821014376
 18.7261292219149595  9.2392898706400217 11.9649111585829964
  1.6220220494756421 11.5849049664088639  5.1230305001148126
  1.6166101578371359 11.5854757370406745 11.9786362012177197
  6.3599738941601913  3.3731482441215870  5.1207303513560500
  6.3752690300943851  3.3874876710908870 11.9809951336628160
 11.0947343535512530 11.5849561651034101  5.1219534312813613
 11.0944347463757502 11.5863840398069122 11.9789301196493856
 15.8351399430782092  3.3769104000468828  5.1162419324673527
 15.8089243152217449  3.3733928601066490 11.9749100740034038
  3.1253484587577711 13.0499119971938207  1.6896555249733975
  3.1237537142350020 13.0488254471206364  8.5440476273907251
  7.8759406922518078  4.8368430713277606  1.6913564593811550
  7.8726981082637755  4.8346111874950619  8.5489589095714305
 12.6024297181014706 13.0488406171042062  1.7017118694154514
 12.6034100782896648 13.0479512768174306  8.5492357617715768
 17.3435426081123651  4.8296524991157028  1.6921927047254373
 17.3427461839749526  4.8352748742762381  8.5723206842688349
  1.3528193135428643  4.3824148360084143  1.6612193907719133
  1.3543894068423326  4.3846410310972734  8.5739305987751742
  6.1000836318912892 12.6071153467765740  1.7032061127970712
  6.0972923549144555 12.6067114459640290  8.5437973226618240
 10.8452127750522731  4.3975108659082549  1.6942539262429761
 10.8423266856781275  4.3926621599097757  8.5374069670830703
 15.5841525649168009 12.6114824057967141  1.6875355197695259
 15.5867902458099898 12.6075969937549139  8.5511907934041282
  3.3841199347384041  3.8189750987568893  5.1247807369691722
  3.4673993520404043  3.8346267293049725 11.9745365131579966
  8.1172420359039350 12.0262604683869831  5.1213257732111632
  8.1262378361607936 12.0234597101704210 11.9822959597539214
 12.8716912377205794  3.8204712383864550  5.1245569797115182
 12.8563411105959471  3.8222366452243843 11.9844747486441250
 17.6085527398360533 12.0222385264930569  5.1203529980147522
 17.6028886472207020 12.0328802699672313 11.9796734488443004
  2.7868207941592118 15.7593469126678780  0.5102992848067128
  2.7829467596050881 15.7674856088530451  7.3608856175959811
  7.5433786236920506  7.5391784344911779  0.4987738897896000
  7.5416075281102835  7.5388826198115675  7.3561601677140063
 12.2719023235880034 15.7479163300480760  0.4971772490188845
 12.2689005630891401 15.7498941166559820  7.3578629983697095
 17.0978381767291197  7.4924757438237757  0.4813359936761798
 16.9989185063667136  7.5486482967345898  7.3752572807803674
  1.8636002453279163  8.9416111792988886  6.4288494120627186
  1.8612564828663909  8.9370601842279651 13.2923169571506463
  6.6085682074134713  0.7304309163872622  6.4137969958656402
  6.5526080342726329  0.7646430218329265 13.2764605318243714
 11.3386411418814852  8.9481532347133399  6.4225842088484146
 11.3406966746551845  8.9490520562398483 13.2809641206966393
 16.0805580410215754  0.7347088517539300  6.4204945436116825
 16.0739572019207912  0.7208908929698398 13.2755484365622412
  0.8120264655130207 13.6449944239238832  3.9272641302215576
  0.8147855062747679 13.6584653693338147 10.7904396531257678
  5.5492823872013073  5.4316846745686549  3.9258665954851955
  5.5440866678286698  5.4402064128389584 10.7880067670107689
 10.2928452295587149 13.6456239782420283  3.9247060917421095
 10.2939052321606503 13.6503721830993587 10.7833704407822655
 15.0402707289825681  5.4500877608867002  3.9323498672133144
 15.0381602050184267  5.4576841301592491 10.7911507461055987
  3.9348984244530310 11.0743079706745942  2.9901327064568077
  3.9368875885486139 11.0844339347073984  9.8547493778001432
  8.6982486141292235  2.8652875341737101  2.9914354287958593
  8.6769575421890881  2.8514316504306954  9.8396286966769999
 13.4229267231902458 11.0717840646581784  2.9896320969990064
 13.4205488282656891 11.0795491999979419  9.8505814248143562
 18.1544180511220290  2.8661484307412932  2.9970407377248800
 18.1629796105992050  2.8407216420304571  9.8553258371757941
  2.7414454770541625  6.1139319306425186  0.4836702748979741
  2.7578840504999258  6.1081995731011025  7.3865001348534935
  7.4625643287201342 14.3278333093569685  0.4811084439226336
  7.4861346906916229 14.3372102554510157  7.3592188156512552
 12.2265345914747403  6.1192395286439831  0.4912192379718677
 12.2457663381452821  6.1264812995505888  7.3646041598185148
 16.9799048282099854 14.3366830985219664  0.4981727791906490
 16.9743658879590846 14.3352703938020358  7.3573187752091451
  2.0824993157434242  2.1245486139508074  6.4148683759552538
  2.0766607683170193  2.0270587145398502 13.3529039752802561
  6.8080269438843528 10.3337112690476580  6.4148475172278463
  6.8074504845087018 10.3373956788071606 13.2733374114569500
 11.5667995910183752  2.1263747007230149  6.4128109469336074
 11.5541212772499620  2.1230505780732951 13.2706542206130518
 16.3056881821883550 10.3371662328056662  6.4215261024944255
 16.3116253345079620 10.3365518484710925 13.2795741709520616
  1.9636254282429670  8.8697073534262501  3.9399993314283579
  1.9741761518157237  8.8600345926525925 10.8022646553183819
  6.6776466238462451  0.6757355406265516  3.9193340213104744
  6.6106540801543119  0.7229559069832712 10.7757058065836535
 11.4232858577047622  8.8862540130049474  3.9290845282499269
 11.4267294439750948  8.8834191223253516 10.7881414006149505
 16.1499000359188720  0.6771463490985379  3.9272982626845900
 16.1422164392407979  0.6596307068193227 10.7878304159517704
  2.8856191046530593 15.6946924426936292  2.9963542959683491
  2.8872233304155595 15.6793992030073834  9.8473445295701616
  7.6265120299021918  7.4768013583003379  2.9906390046584481
  7.6282300305414648  7.4757527331860798  9.8477010241840510
 12.3564351607824534 15.6902950437063513  2.9898141368018432
 12.3573396710527987 15.6895668844950045  9.8500372016537927
 17.0634061065216933  7.4902798887020561  2.9806344004942020
 17.1439530305331935  7.4648000050487253  9.8680951708456242
  3.9281913954672585 10.9894129501224178  0.4956147407112009
  3.9254323547055110 10.9771404334144957  7.3612136684906773
  8.6685192388284182  2.7695592491047898  0.4945111244065021
  8.6901231916796799  2.7802427100337814  7.3421810278544877
 13.4089134508676970 10.9966660985167000  0.4949491576820784
 13.4099677647257920 10.9852848183435015  7.3569243556363322
 18.1527683154088209  2.7488522215320894  0.5036339732757567
 18.1404768362214348  2.7862841559904319  7.3574704750448428
  0.8013088721209968 13.5579092369938241  6.4198213755907760
  0.8033890561179978 13.5629646340184404 13.2808693082993283
  5.5408364988488525  5.3409795503092647  6.4216721135862835
  5.5361887951326727  5.3456917264556170 13.2809451582171771
 10.2816118567253199 13.5584003652118952  6.4185167570037773
 10.2845301823145476 13.5623673159153828 13.2763846819065225
 15.0342368680177021  5.3463516207409008  6.4267256143629545
 15.0314626572723871  5.3517862673547612 13.2847490315972898
  2.0008696341546339  2.0922327564513612  3.9323498672133144
  1.9748303573571691  1.9756533289658276 10.7277345260402317
  6.7313578469228688 10.3010085769671829  3.9225690203067223
  6.7366844074037955 10.3056335257080089 10.7792991964417357
 11.4942055308933124  2.0969904425484218  3.9194629661708174
 11.4846617149799979  2.0949652497418612 10.7769971514350278
 16.2175979838468010 10.2990744040620417  3.9278804108040788
 16.2234061913060650 10.3003752301531470 10.7858241856246728
  2.6632252492726716  6.0539213718885589  2.9814365133754523
  2.6535638659866914  6.0589881464008544  9.8837638676252233
  7.4134875356240677 14.3092140507730541  2.9770106706689794
  7.3813707841589737 14.2970534126939590  9.8549276251070861
 12.1568664419306920  6.0922578166172476  2.9852764154665437
 12.1256466157441594  6.0748066467682040  9.8576089197030399
 16.8869526501343294 14.2965660769717804  2.9910144617517989
 16.8911414618475249 14.2977967418888756  9.8504429987142821
  0.0018374642598852  0.0004171745481679  5.3961110630976057
  0.0350464545420002  0.0237637792620034 12.2635853800958916
  4.7510700879764851  8.2022034251342308  5.4100219380310604
  4.7648235743304035  8.2336166686112779 12.2839416017985403
  9.4823509323862378 -0.0008419340881208  5.3967804386226206
  9.4642379720039642  0.0035365024196965 12.2624286688486990
 14.2183799816533210  8.2140056723514903  5.4201194583446712
 14.2246698360909267  8.2193132703529557 12.2830920827186354
 -0.0186268435756989 -0.0144076918953640  2.0171166865578294
 -0.0099306504943434 -0.0004626844988772  8.8271953707199895
  4.7494222485112214  8.2094091673298593  1.9829538835587668
  4.7469248899660519  8.2092460900064843  8.8515469868453209
  9.4777961448194219  0.0043708515160324  1.9664148089718536
  9.4756609696319813 -0.0000398212068706  8.8423217405869714
 14.2227394556816762  8.2179384905919477  1.9378724848853810
 14.2204867131215700  8.2133135418511216  8.8625376399415998
 -0.0089313278266865 -0.0316142457593457  6.3678831443438657
  0.0214067430648544  0.0162603261388189 13.2359889119082421
  4.7670952793699728  8.2137648488623221  6.3820120877911357
  4.7948316980793022  8.2586604152369780 13.2556738618379306
  9.4857964149045149 -0.0020972502285171  6.3691270829965854
  9.4779876658619902  0.0017578218461440 13.2350502691748630
 14.2157214420327236  8.2162925473746302  6.3922632041883896
 14.2114833278729282  8.2214010393417407 13.2557269567804248
 -0.0472051963731497 -0.0622386500907656  2.9882516284941594
 -0.0121947705421276  0.0111821741388473  9.7993334278198709
  4.7596923273879375  8.2202993192849885  2.9553744816026324
  4.7650643978195726  8.2303683958794061  9.8231616795120438
  9.4748588567507301  0.0006731680209074  2.9389757293637397
  9.4894978908955334  0.0036825135115553  9.8144389389594409
 14.2284414732559554  8.2196413212476500  2.9104940852115466
 14.2070821363897544  8.2249470230011692  9.8346131208592542
