# Supplementary material for: Iron in Hydroxyapatite: Interstitial or Substitution Sites?
Source: Nanomaterials (Basel). 2021 Nov 5;11(11):2978. doi: 10.3390/nano11112978 (PMC8625999; doi:10.3390/nano11112978)
Supplement: Supplementary file 1 [file nanomaterials-11-02978-s001.zip › supplement/structures/Fe_P_2minus.POSCAR]

Ca  P Fe  P  O  H 
 1.0000000000000000
    18.9624794621795090    0.0000000000000000    0.0000000000000000
     0.0000000000000000   16.4219812762340105    0.0000000000000000
     0.0000000000000000    0.0000000000000000   13.7172869806254969
  80  41   1   6 208  16
Cartesian
 -0.0050035550000000 10.9523837260000008  0.0136796460000000
 -0.0081018320000000 10.9584222249999996  6.8714094369999996
  4.5740188049999997  2.7054188190000001 -0.0270917940000000
  4.7602202480000004  2.7275165389999998  6.8906935279999999
  9.4768758829999999 10.9350749409999999  0.0198541200000000
  9.4985401869999997 10.9381253059999999  6.8781654640000003
 14.2376120109999995  2.7613943980000002  0.0103029060000000
 14.1939678760000003  2.7365831699999998  6.8643982890000004
 -0.0326803320000000  5.4401762199999997  6.8639444840000001
 -0.0599910620000000  5.4711892349999998 13.6535729250000006
  4.7289892340000002 13.6893118690000009  6.8595771919999997
  4.7268250399999996 13.7027580540000002 13.7101837419999999
  9.4539625709999999  5.4603821490000000  6.8575111460000002
  9.4776522780000008  5.4589425890000003 13.7194228319999993
 14.2412639880000000 13.6890210880000005  6.8658403500000000
 14.2231374190000004 13.7203909389999996 13.7154628330000001
  0.0012146640000000  5.4531934079999997  3.4227714699999998
 -0.0286413680000000  5.4922549670000000 10.3445775710000003
  4.7467216629999998 13.6561253889999996  3.4475339699999998
  4.7538339360000004 13.6778008849999999 10.3152092799999995
  9.4570113239999998  5.4693490489999999  3.4484200519999999
  9.4786839409999999  5.4599602369999998 10.3035927120000004
 14.2368407230000003 13.6936452739999996  3.4441787110000002
 14.2161844389999992 13.7083801259999998 10.3108751680000008
 -0.0072388500000000 10.9576904810000002  3.4228472810000001
  0.0023620130000000 10.9465169249999992 10.2868601149999996
  4.7507576389999997  2.7382728390000000  3.4135283180000000
  4.5117537440000000  2.7495474620000002 10.3384311810000007
  9.4786899170000005 10.9438137780000009  3.4349453620000001
  9.4550787419999995 10.9336400830000002 10.2914979590000009
 14.1935790270000002  2.7369978210000001  3.4263242639999998
 14.2655525379999997  2.7675070810000002 10.2794106890000005
  1.2065566169999999 14.3706733040000003  1.7111504140000000
  1.2112917790000000 14.3569327419999997  8.5800758720000001
  5.8991483770000004  6.1349870180000003  1.7111019320000000
  5.9039042310000003  6.1285014279999999  8.5924740659999994
 10.6546330830000002 14.3588471299999991  1.7204414690000001
 10.6480950960000005 14.3619153189999995  8.5910001579999999
 15.3836249350000003  6.1493106830000004  1.7169567070000000
 15.3814677890000002  6.1557474120000002  8.5863362250000002
  3.5457831650000000 10.2507677000000008  5.1557053279999998
  3.5533114590000001 10.2807909510000002 12.0117816840000007
  8.3065561330000008  2.0546046730000000  5.1588017480000001
  8.3146564240000007  2.0607451690000000 12.0190192450000009
 13.0553889729999995 10.2768992499999996  5.1553945980000000
 13.0473752390000008 10.2816347649999997 12.0142293959999993
 17.7872550340000011  2.0616280690000002  5.1436759770000000
 17.8535091410000000  2.1497285189999999 11.9934471980000001
  3.5221662280000001  6.1396643150000001  5.1480738190000004
  3.5662135390000000  6.0743632200000004 12.0139844750000009
  8.2814611570000007 14.3681562100000004  5.1601644990000004
  8.2759943860000007 14.3959720109999996 12.0191051269999996
 13.0242539550000007  6.1708993190000001  5.1546703689999998
 12.9601701219999992  6.1673892349999999 12.0085559429999993
 17.7758510080000001 14.3902938789999997  5.1526983399999997
 17.8082189640000017 14.4117253620000003 12.0066473739999999
  1.2362150050000000  2.0528053819999998  1.6710310630000000
  1.2225909900000000  2.0782666900000000  8.6008291509999992
  5.9390310089999998 10.2325448469999998  1.7203006550000000
  5.9384667599999998 10.2385401730000005  8.5878711560000003
 10.6755420090000008  2.0529986880000002  1.7252407949999999
 10.6708852230000009  2.0479504350000002  8.5876811820000007
 15.4267706300000000 10.2594917050000003  1.7162329660000000
 15.4263605090000002 10.2612472990000008  8.5918770200000001
  2.3618636870000000  8.2182991859999994  1.7214663649999999
  2.3547191449999998  8.2214038649999992  8.5833274290000006
  7.1091969700000002  0.0096454900000000  1.7344125300000000
  7.1037405150000001  0.0131500460000000  8.5919137509999999
 11.8387398709999996  8.2288249990000004  1.7239221790000001
 11.8367898890000003  8.2252847429999996  8.5863635170000006
 16.6363896179999990  0.0472642130000000  1.7025442190000000
 16.6076717979999984  0.0353780730000000  8.5938537959999994
  2.3914910909999998 16.4155437940000013  5.1497537790000001
  2.3778347069999999 16.6727755249999987 11.9970899039999992
  7.1049055839999999  8.1871001490000008  5.1523862029999998
  7.0863792720000003  8.1450589769999997 12.0094744850000001
 11.8595130449999999 16.4009412129999994  5.1541014409999999
 11.8662539630000001 16.4123438710000009 12.0183944999999994
 16.5906724640000007  8.1953250670000006  5.1489478259999997
 16.5836770680000001  8.2091391110000007 12.0131579689999999
  3.6852250930000001 16.1235777230000004  1.7632159919999999
  3.6781445640000001 16.1359787690000012  8.5701283989999997
  8.3867815579999991  7.9573101990000001  1.7430829980000000
  8.3860241109999993  7.9520549430000003  8.5776857450000001
 13.1347330509999995 16.1743668139999990  1.7361272560000001
 13.1178106470000007 16.1818557419999998  8.5970529039999999
 17.8382683510000000  7.9763789799999998  1.7421166370000001
 17.8368960429999994  7.9830778870000003  8.5720029019999995
  1.0681127040000000  8.4596801920000004  5.1619848480000003
  1.0869226489999999  8.4766107880000003 12.0194710310000001
  5.8539861990000004  0.2371868960000000  5.1663761240000001
  5.9387930100000004  0.1888940340000000 12.0208796299999996
 10.5820391849999993  8.4554999980000005  5.1661496270000002
 10.5840803840000000  8.4582924439999996 12.0237891020000003
 15.3330197909999999  0.2422076870000000  5.1592801990000003
 15.3048043329999999  0.2877160220000000 12.0139105030000000
  1.6021606030000000 13.1254752499999991  5.1563732240000002
  1.6155807090000001 13.1383916410000001 12.0131771050000005
  6.3404966070000004  4.9316947679999998  5.1603396129999997
  6.3948056099999997  4.9503721189999998 12.0138825080000000
 11.0940654429999999 13.1457404049999997  5.1648422130000000
 11.0814567910000008 13.1348891430000005 12.0226054100000006
 15.8129417110000006  4.9217531040000004  5.1563322380000001
 15.7581261189999999  5.0171267479999999 12.0175144150000008
  3.1378271780000002 11.4614556570000001  1.7399366329999999
  3.1405686980000000 11.4683671769999993  8.5865101310000007
  7.8763961530000000  3.2731511759999998  1.7388313849999999
  7.8678862040000004  3.2686165109999998  8.6026968380000000
 12.6243157380000000 11.4914886260000007  1.7361544590000000
 12.6210740099999992 11.4925355689999993  8.5968789260000005
 17.3329611129999996  3.2595184920000002  1.7587680370000001
 17.3253972609999991  3.2743910000000001  8.5416723510000008
  2.6860103130000001  5.1924296139999999  1.7385806520000000
  2.6843037029999999  5.2048402720000002  8.5703519270000008
  7.4549717309999997 13.3720362270000006  1.7424395450000001
  7.4549805740000004 13.3719825780000008  8.5840166139999994
 12.1737169610000002  5.1895989110000000  1.7456004800000000
 12.1725397050000002  5.1846141980000002  8.5799563229999993
 16.9291141530000004 13.4072847419999999  1.7257850090000000
 16.9217572149999995 13.4058125369999992  8.5971552790000008
  2.0556954709999999  3.0275924289999998  5.1540519790000001
  1.9291151080000000  3.1735467869999998 12.0390772500000001
  6.7838758539999997 11.2272648020000005  5.1695947679999996
  6.7890212600000002 11.2199399789999994 12.0288648180000006
 11.5105852049999999  3.0251482520000001  5.1624943099999996
 11.5199462900000000  3.0234447439999999 12.0223937999999997
 16.2501581669999986 11.2459297700000000  5.1609426290000000
 16.2584080399999991 11.2672558550000002 12.0201955710000004
  3.9479078219999999  1.2139978940000000  1.8318199589999999
  3.9385251029999999  1.2283210200000001  8.5200428160000001
  8.6366342540000005  9.4836704429999994  1.7605348359999999
  8.6348045609999993  9.4788660359999994  8.5823605710000006
 13.3353715620000006  1.2837206560000001  1.7425106669999999
 13.3365810299999996  1.2894356010000001  8.6170243279999994
 18.0661241660000016  9.5083446790000004  1.7635393880000001
 18.0710325060000017  9.5143584479999994  8.5778220839999992
  0.8071375490000000  6.9395743169999999  5.1802559219999997
  0.8619849040000001  6.9517781430000003 12.0312376010000008
  5.6162898029999999 15.1305578270000005  5.1825240920000004
  5.6931787659999999 15.0766515860000005 12.0438963569999995
 10.3533134849999993  6.9268805840000001  5.1816083820000003
 10.3881699199999993  6.9257705610000002 12.0395364029999996
 15.0919963379999995 15.1361595730000005  5.1777658200000003
 15.0567927239999992 15.1799031509999995 12.0246743840000008
  3.0500712600000002 13.6583395809999999  5.1701064419999998
  3.0737395360000002 13.6352819380000003 12.0196340169999996
  7.7792621060000000  5.5040081179999998  5.1726939319999996
  7.8482272399999999  5.5200591110000001 12.0219312200000008
 12.5320449140000001 13.7151731570000006  5.1779189140000002
 12.5246454699999994 13.6910141109999994 12.0337120520000003
 17.2532365060000004  5.4765531420000002  5.1670241849999998
 17.1134022389999991  5.7442742080000002 12.0392131530000004
  1.6929866929999999 10.9087139880000006  1.7559026410000000
  1.6938891119999999 10.9217173800000005  8.5978566240000003
  6.4476012190000001  2.7003736699999998  1.7466496629999999
  6.4373251800000002  2.6983183550000001  8.6305881929999995
 11.1861629069999999 10.9233645409999998  1.7537183910000000
 11.1838741739999996 10.9221603680000001  8.6111907920000004
 15.8819946319999996  2.7137879499999999  1.7939949479999999
 15.8732889380000000  2.7348583299999998  8.5212301969999995
  3.8972979940000001  4.2341418050000001  1.7807574880000001
  3.8933150520000002  4.2418327859999998  8.5578839060000007
  8.6615144530000006 12.4015201019999992  1.7578812619999999
  8.6591457680000001 12.3986288479999995  8.5920927610000000
 13.3804391319999993  4.2245072090000004  1.7501102430000000
 13.3786439470000005  4.2204212129999998  8.5999830979999992
 18.1341467750000014 12.4382918490000005  1.7348890050000001
 18.1295599070000009 12.4415933669999994  8.6048556509999994
  0.8744866840000000  4.0229743359999999  5.1639156269999997
  0.3169436200000000  3.9952673409999999 11.9892566980000002
  5.5805662839999997 12.1948081810000009  5.1812011099999999
  5.5624609400000002 12.1591710919999993 12.0425692550000001
 10.2937139710000007  3.9768032290000002  5.1785746210000001
 10.3221943690000000  4.0000122490000001 12.0433148039999995
 15.0375111920000002 12.2062560060000003  5.1752437069999999
 15.0467245540000008 12.2289591289999997 12.0357843370000008
  0.2266253370000000  7.2121861589999998  1.6734309660000000
  0.2233937520000000  7.2138168450000002  8.5418199690000005
  5.0369384520000002 15.3393310629999995  1.7346244710000001
  5.0312074090000003 15.3514026559999994  8.5823754099999991
  9.7363127279999997  7.1792555059999996  1.6923744810000001
  9.7362839149999996  7.1745705370000001  8.5391648640000000
 14.4996381870000004 15.4245974980000007  1.7169569680000001
 14.4752527279999992 15.4187907299999996  8.5436189290000009
  4.5069573340000000  1.0136660600000000  5.1125085710000002
  4.6017385830000004  0.9564602630000000 11.9351186810000005
  9.2280635580000006  9.2239068430000000  5.1221961619999998
  9.2201643529999995  9.2054314129999995 11.9803569030000006
 13.9758105920000002  1.0094439900000001  5.1114504319999998
 13.9531630369999995  1.0680851840000001 11.9744716760000003
 18.6877239300000006  9.2533853090000004  5.1165695119999999
 18.6876581649999984  9.2420359249999997 11.9972533010000006
  1.5928938749999999 11.5668612710000005  5.1172295329999997
  1.5840970830000001 11.5762439330000007 11.9871392710000002
  6.3652470640000001  3.3747894669999998  5.1238899210000000
  6.4213357410000000  3.4036270659999999 11.9736541049999996
 11.1058099769999998 11.5872089710000008  5.1221312000000001
 11.0842059709999994 11.5764184389999993 11.9756299940000002
 15.7984405520000006  3.3651943169999998  5.1107570239999998
 15.8849826640000007  3.4640856699999998 11.9749874849999998
  3.1361806880000000 13.0155639789999995  1.6762117370000000
  3.1462593260000000 13.0238213750000007  8.5527046220000003
  7.8693063399999996  4.8340577219999998  1.7093011130000000
  7.8642503909999997  4.8294155109999997  8.5515375579999997
 12.6132019639999999 13.0494033920000003  1.6985606650000000
 12.6074759459999992 13.0506693949999999  8.5556191560000006
 17.3199603489999987  4.8124393369999998  1.6045001660000000
 17.3216209319999983  4.8297694189999998  8.6702808200000003
  1.3374270010000000  4.4172795989999996  1.6457001910000000
  1.3338865639999999  4.4303857129999997  8.5369128960000005
  6.1112634410000002 12.5860782520000001  1.6711700990000000
  6.1090272240000001 12.5885694299999997  8.5336645759999996
 10.8325996650000000  4.3986822739999996  1.7335333920000000
 10.8328090229999994  4.3928757300000001  8.5234966720000003
 15.5828171229999999 12.6195468119999994  1.6818608559999999
 15.5769267300000003 12.6139841770000007  8.5891688259999999
  3.4128685499999998  3.7961276650000002  5.1271512179999998
  3.6253249510000001  3.8747494580000001 12.0445129679999994
  8.1323844940000001 12.0117728750000001  5.1531795550000004
  8.1233612520000005 12.0282170770000008 12.0082440760000004
 12.8459235940000003  3.8259328010000000  5.1196742190000002
 12.8626921589999998  3.8072030940000001 11.9520284859999997
 17.5900263199999998 12.0376110480000005  5.1112001859999996
 17.6010453379999987 12.0531940060000000 11.9715188999999995
  2.8829799220000001 15.6970668849999999  0.5085687530000000
  2.8899894110000002 15.6585345419999999  7.3164263409999997
  7.5398270150000002  7.5487382550000000  0.5166369610000000
  7.5513794030000003  7.5209071690000000  7.3451377029999998
 12.3267780410000007 15.7159301740000004  0.4930623090000000
 12.2747737180000005 15.7558162559999992  7.3669114279999999
 16.9667758370000001  7.5773482200000002  0.5263209760000001
 17.0022203629999993  7.5416471480000000  7.3395959590000004
  1.8330260240000000  8.9437780950000008  6.4195769670000002
  1.8520027480000001  8.9609174159999991 13.2749827519999997
  6.6103211530000001  0.7215114580000000  6.4280683730000003
  6.6872767260000003  0.6596374050000000 13.2901678969999999
 11.3379173309999999  8.9473657069999994  6.4259581819999996
 11.3348417850000001  8.9563522580000008 13.2850268590000002
 16.0884844929999993  0.7247883770000000  6.4201214889999996
 16.0502365619999985  0.7595646730000000 13.2806372889999995
  0.8161125259999999 13.6393493709999998  3.9232414809999998
  0.8294391940000000 13.6416402350000006 10.7756107060000001
  5.5530605770000001  5.4355657529999997  3.9258916650000000
  5.6350825330000003  5.5126298330000001 10.7844613920000008
 10.3034627340000000 13.6511329880000005  3.9314093570000002
 10.2947876980000004 13.6493915650000002 10.7913610309999992
 15.0249651550000003  5.4449752130000002  3.9262645919999999
 14.9340946060000004  5.4492273869999996 10.7737514200000000
  3.9318902869999999 11.0656386900000001  3.0103380060000000
  3.9362003510000001 11.0378968929999992  9.8420424480000008
  8.6806522099999999  2.8602246889999998  3.0016094849999999
  8.6983440699999992  2.8657981279999998  9.8482725379999998
 13.4261228760000009 11.0755393570000003  2.9940564840000001
 13.4203119809999993 11.0760897119999999  9.8549935840000007
 18.1190577379999986  2.9588424810000000  3.0572140669999999
 18.1019719369999983  2.6547823280000000  9.7130044340000001
  2.7954416979999999  6.1661355950000001  0.5391173050000000
  2.7217112360000000  6.1457392329999996  7.3347774250000004
  7.5398685140000001 14.3266660879999996  0.5291516960000000
  7.5167938950000002 14.3205564489999997  7.3599247790000000
 12.1931234499999999  6.1162600109999996  0.5043666240000000
 12.2376846219999997  6.1282469620000004  7.3525443920000004
 16.9763324080000011 14.3478651050000003  0.4933620270000000
 16.9325471169999986 14.3194686289999993  7.3452934740000000
  2.0727475040000001  2.1205661309999999  6.4087122530000000
  2.2812630390000002  2.0727083460000002 13.4334549659999993
  6.8036679370000002 10.3105868249999997  6.4169144119999997
  6.8356462300000000 10.3088054180000004 13.2801833120000001
 11.5668086540000008  2.1229598049999998  6.4201389490000000
 11.5771326160000001  2.1441465420000001 13.2958952170000000
 16.2934979479999988 10.3556543600000008  6.4254040210000003
 16.2997152720000003 10.3727217829999994 13.2829361610000003
  1.9103976410000001  8.8770438489999997  3.9287568450000001
  1.8903172730000000  8.9286335870000002 10.7730174079999994
  6.7100413090000002  0.6529379710000000  3.9435649840000000
  6.8415123390000003  0.5603114280000000 10.8184210640000007
 11.4212260659999991  8.8849131000000003  3.9350799749999998
 11.4175561810000001  8.8953324479999996 10.7907245189999994
 16.1766486940000007  0.6562673409999999  3.9290438179999998
 16.1210290950000008  0.7170944410000000 10.7722202120000006
  2.9092221280000001 15.6182492980000003  3.0112896650000001
  2.8891959030000001 15.6821035329999994  9.8202091270000000
  7.6371889460000002  7.4740494159999997  3.0077952240000001
  7.6261964480000000  7.4879853580000004  9.8381659599999995
 12.3635502469999992 15.6865628130000001  2.9884862910000001
 12.3697253549999999 15.6827318830000006  9.8587450899999993
 17.0934018230000007  7.4752755039999998  3.0060587089999999
 17.0511857129999989  7.5331420240000000  9.8245803039999995
  3.9239980430000001 10.9160287670000002  0.5220895120000000
  3.9218815690000000 10.9541794520000000  7.3506892949999996
  8.6888141379999997  2.7812445690000001  0.5108629110000000
  8.6575107280000001  2.7678060040000001  7.3593356160000001
 13.4092676130000008 10.9844023289999999  0.5001962730000000
 13.4110644800000003 10.9895991419999994  7.3606901389999999
 18.1024880740000000  2.6094901610000001  0.5930833040000000
 18.0999498470000013  2.9374652160000001  7.2436549799999996
  0.8066222370000000 13.5465546989999996  6.4175853109999998
  0.8214311340000000 13.5726803769999993 13.2706885159999999
  5.5458136619999996  5.3512243340000003  6.4185104669999999
  5.6439092569999998  5.4406356139999996 13.2732315510000003
 10.2984743919999993 13.5583103519999995  6.4261943539999997
 10.2951779160000001 13.5470711090000009 13.2889784720000002
 15.0233412540000000  5.3459014690000002  6.4211068329999996
 14.9220274239999995  5.3543453230000004 13.2816041390000006
  2.0017363410000000  2.0948461690000002  3.9174270940000002
  2.1630733400000000  2.0966447659999998 10.6026117570000000
  6.7559501729999996 10.3051301800000008  3.9227926310000001
  6.7800299629999996 10.3014734479999994 10.7782512120000007
 11.4791601839999995  2.0866225319999998  3.9291405870000000
 11.4331654700000005  2.0740175850000000 10.8022786360000005
 16.1959397920000008 10.3038802179999998  3.9319507800000002
 16.2082907769999984 10.3240426989999996 10.7911788739999999
  2.5918241709999998  6.0645223220000002  3.0221007360000001
  2.6707810649999999  6.1080463800000002  9.8276741879999996
  7.4060719879999999 14.2470242799999998  3.0184629150000002
  7.4306691400000000 14.2536354430000003  9.8504271560000003
 12.1587636220000004  6.1025288560000002  2.9956632939999999
 12.1095863510000008  6.0815678919999998  9.8400240050000001
 16.8892568260000004 14.2965375080000001  2.9910981649999999
 16.8999130959999988 14.3234748730000003  9.8451853340000000
  0.0188159010000000 -0.0020387240000000  5.4230969370000004
 -0.0090517950000000  0.0323166630000000 12.2526423510000004
  4.7311388389999998  8.1924606210000004  5.3929360190000004
  4.7269545710000003  8.2443905550000007 12.2236942140000000
  9.4919909310000001 -0.0087698390000000  5.4151972260000001
  9.5351654789999998 -0.0149252410000000 12.3046218369999991
 14.2151340850000008  8.2180105050000005  5.4207149589999997
 14.2007277660000000  8.2188912270000003 12.2634681580000002
  0.0314005890000000 -0.0175079870000000  2.0290357559999999
  0.0204337300000000 -0.0341455100000000  8.7086947230000007
  4.7423707420000003  8.1970590390000009  2.0330545390000001
  4.7443309090000003  8.2006152780000008  8.8254515560000009
  9.4919582320000000 -0.0050253050000000  1.9953015320000000
  9.4853753419999993 -0.0040039940000000  8.8341307279999999
 14.2057608759999994  8.2199013230000002  1.9790877030000000
 14.2003194320000006  8.2227656529999997  8.8329687929999992
  0.0369704950000000  0.0154497210000000  6.3963624289999998
  0.0345346430000000  0.0726257860000000 13.2226030280000000
  4.7280534440000004  8.1796119409999992  6.3654285090000000
  4.6927126950000000  8.1964847049999996 13.1935274489999994
  9.4856850210000001 -0.0075908820000000  6.3874928000000004
  9.4971481799999999 -0.0078191210000000 13.2754266429999994
 14.2221922599999999  8.2136445180000006  6.3930013160000003
 14.2097450940000005  8.1956812919999997 13.2352789929999997
  0.0583224980000000 -0.0072695390000000  3.0002676020000001
  0.0641402800000000  0.0538726100000000  9.6770859980000008
  4.7397876920000002  8.1898030249999998  3.0049571610000001
  4.7206341810000003  8.1714403559999997  9.7977310719999995
  9.4944159789999993  0.0020505650000000  2.9673956370000001
  9.4520803949999994  0.0116666840000000  9.8057744590000002
 14.2034664639999999  8.2148948680000000  2.9510377289999998
 14.2140771919999995  8.2119677420000006  9.8052369039999991
