# Supplementary material for: Iron in Hydroxyapatite: Interstitial or Substitution Sites?
Source: Nanomaterials (Basel). 2021 Nov 5;11(11):2978. doi: 10.3390/nano11112978 (PMC8625999; doi:10.3390/nano11112978)
Supplement: Supplementary file 1 [file nanomaterials-11-02978-s001.zip › supplement/structures/Fe_iA_0_flip.POSCAR]

Ca  P  O  H Fe 
 1.0000000000000000
    18.9624794621795090    0.0000000000000000    0.0000000000000000
     0.0000000000000000   16.4219812762340105    0.0000000000000000
     0.0000000000000000    0.0000000000000000   13.7172869806255004
  80  48 208  16   1
Cartesian
 -0.0108625020000000 11.1100459950000001  0.1227584610000000
  0.0278521610000000 11.0420061349999994  6.9296155690000001
  4.7969688840000000  2.7253347099999998  0.0966699410000000
  4.7940993650000001  2.7902520659999999  6.9365910499999996
  9.5744582989999998 10.9931479289999992  0.0839760650000000
  9.5596287550000003 10.9894185800000006  6.9427467700000003
 14.2739478339999994  2.7963628329999999  0.0767950230000000
 14.2778136300000007  2.7846164629999999  6.9344186890000001
 -0.0077635870000000  5.4874834960000003  6.8665035339999996
  0.0793340410000000  5.5193461209999999 13.7492544230000000
  4.8165064519999996 13.7294517180000000  6.8704569170000003
  4.7987750440000001 13.7419847669999999 13.7624509509999999
  9.5839015760000006  5.5434583200000001  6.8980104910000000
  9.5407022799999996  5.5344087589999997 13.7563965629999991
 14.2701978329999992 13.7330902530000003  6.9151074010000002
 14.2767789000000000 13.7252022619999998 13.7715813229999995
  0.0553678010000000  5.5666230380000004  3.4737741459999998
  0.0810600440000000  5.5098175810000001 10.3288076869999994
  4.8064642339999999 13.7202921969999991  3.4856200610000001
  4.7886285339999999 13.7518711430000007 10.3119433919999999
  9.5301253440000000  5.4977929960000003  3.4845155900000000
  9.5786959110000005  5.5263162540000001 10.3561159220000008
 14.2781516059999998 13.7401078820000002  3.5053840080000001
 14.2761697420000004 13.7391999630000008 10.3589412789999997
  0.0762660970000000 10.9852613239999997  3.4958657660000001
  0.0304427810000000 10.9463670470000007 10.3776826680000003
  4.8014261260000000  2.7866129669999999  3.4891180799999999
  4.8668537550000002  2.7908819560000002 10.3582056189999996
  9.5034456800000005 10.9863421890000001  3.4903605340000001
  9.4789800110000009 11.0029148019999994 10.3533431539999992
 14.2778183240000001  2.7803184700000001  3.4839255599999999
 14.2856403340000000  2.7750906569999998 10.3499878370000005
  1.2286363560000000 14.4247179360000004  1.7941203250000000
  1.1984536740000000 14.4467935210000000  8.6369055009999993
  5.9656188710000002  6.2204250559999998  1.7440002969999999
  6.1076272300000003  6.0893224769999996  8.6774959660000004
 10.7137707019999997 14.4045544870000004  1.7887935770000001
 10.7102837340000008 14.3955144389999994  8.6455232380000009
 15.4514632439999993  6.2004443690000004  1.7882488120000000
 15.4232657329999991  6.1934356040000003  8.6504284649999992
  3.6166469989999999 10.3269116400000005  5.1922209610000003
  3.6410520819999999 10.5383914779999994 11.9874132069999995
  8.3626131729999997  2.1094966469999998  5.2023467019999998
  8.3931979610000003  2.0773783170000000 12.0874629319999993
 13.1019921949999993 10.3280412639999994  5.2094314209999997
 13.0955265930000007 10.3258373169999995 12.0764277720000006
 17.8366082840000004  2.1168425399999999  5.1949104820000001
 17.8482706240000013  2.1163989089999999 12.0600750629999993
  3.6148772440000001  6.2239594800000004  5.1878857180000004
  3.5840621119999998  6.0544177130000003 12.0220252139999992
  8.3430909940000006 14.4141389810000007  5.2094874539999996
  8.3343033640000002 14.4344697029999995 12.0763161300000004
 13.0674785549999992  6.2088223920000001  5.2053801000000002
 13.0906271630000006  6.2152229280000002 12.0723884219999995
 17.8129871040000012 14.4260504070000000  5.2155956860000003
 17.8053398630000004 14.4512694150000005 12.0742322219999991
  1.2382956820000000  2.0947906230000002  1.7849246770000000
  1.2633870100000000  2.0965274730000001  8.6122906480000001
  5.9863060069999996 10.2783742690000004  1.7441222510000001
  5.9511122020000000 10.2923023849999993  8.6365506209999996
 10.7394874510000005  2.0860528910000000  1.7904148490000000
 10.7603678499999997  2.0602236960000000  8.6487209669999991
 15.4699521830000002 10.2999574280000008  1.7942132230000001
 15.4708234059999992 10.3042835519999993  8.6484286689999994
  2.4623969610000001  8.2767242939999992  1.7591558210000000
  2.1976646689999999  8.4216298359999993  8.6625711560000003
  7.1756285440000003  0.0562080310000000  1.7885685700000000
  7.1729935060000001  0.0588814250000000  8.6309790970000009
 11.9082242899999997  8.2685965370000005  1.7886836509999999
 11.9301306890000003  8.2849081380000005  8.6472226859999992
 16.6426089140000002  0.0767149200000000  1.7866851340000001
 16.6420385149999994  0.0676624990000000  8.6441122000000004
  2.4288411060000001 16.4690622749999989  5.2018879839999999
  2.4260019260000001 16.4318184950000017 12.0579383979999992
  7.1843193589999998  8.2260257059999997  5.1957972359999998
  7.1497504530000002  8.2553135999999991 12.0356874329999997
 11.9142483360000000 16.4502299920000006  5.2143747100000004
 11.9234522349999992 16.4473378640000014 12.0780666839999995
 16.6435505180000014  8.2491096670000008  5.2054253729999997
 16.6726845270000013  8.2506988260000007 12.1019399990000007
  3.7003626370000000 16.2085348419999988  1.7876905999999999
  3.6959520339999998 16.2399109260000003  8.6371720980000006
  8.4484053869999993  7.9995951290000002  1.7699383500000001
  8.4959855999999991  7.9853070180000003  8.6319777579999997
 13.1882123129999993 16.2151242410000016  1.7922042149999999
 13.1859226270000001 16.2127302610000008  8.6501583080000000
 17.9059514929999999  8.0427195279999992  1.7822939200000001
 17.8975172700000016  7.9986339290000004  8.6316074339999993
  1.1439212500000000  8.5212000260000007  5.2045216019999998
  1.1566083620000001  8.5125001000000005 12.0984538659999998
  5.8957783980000000  0.3030430940000000  5.2147007319999998
  5.8928505470000001  0.2795358630000000 12.0726704579999993
 10.6459975629999999  8.5120924680000005  5.2141774900000000
 10.6435473260000002  8.5089442609999999 12.0809768739999992
 15.3723096209999994  0.3048998250000000  5.2217494190000000
 15.3782111159999992  0.3031552470000000 12.0859887300000004
  1.6557774540000001 13.2089123829999995  5.2206783200000002
  1.6423535620000000 13.2067145589999999 12.0851442010000003
  6.4110802820000004  4.9766314280000001  5.2122722279999998
  6.4358689389999997  4.9037705469999997 12.0852171269999999
 11.1417554110000001 13.1858411489999998  5.2199813300000004
 11.1410034000000007 13.1907819499999999 12.0792091470000003
 15.8680053369999996  4.9852836070000004  5.2130511400000001
 15.8929338389999995  4.9829498440000002 12.0824429569999996
  3.1857716460000001 11.5343253089999997  1.7686397819999999
  3.1633712200000002 11.6277090899999997  8.5918731939999997
  7.9326698850000001  3.3087701049999998  1.7794177229999999
  7.9795323580000002  3.2829733010000002  8.6398918689999995
 12.6723936269999999 11.5466250749999997  1.7991512810000001
 12.6702514789999992 11.5308896799999996  8.6620468479999992
 17.4126056250000012  3.3428170719999999  1.7792349270000001
 17.4100055219999987  3.3250894569999998  8.6433729019999994
  2.7567184910000000  5.2227772019999996  1.7765503220000001
  2.7519535460000002  5.2288910250000002  8.6252257040000000
  7.4968580190000003 13.4326587130000004  1.7834479480000001
  7.4977423249999999 13.4406317509999997  8.6303046470000009
 12.2346326429999994  5.2266517470000000  1.7869137700000000
 12.2548227450000002  5.2170676890000003  8.6520600820000002
 16.9708158130000015 13.4630753389999995  1.8149381290000000
 16.9737853839999993 13.4389552400000003  8.6645444460000007
  2.0892673899999998  3.0917298849999999  5.2035698940000001
  2.0818965079999998  3.0263274700000000 12.0743385419999996
  6.8366171910000002 11.2717983989999997  5.2050466020000004
  6.8569632870000001 11.3148191560000004 12.0660054779999992
 11.5822011780000000  3.0700535680000001  5.2241655580000002
 11.5851319139999998  3.0709264300000001 12.0848195740000008
 16.3102661060000003 11.2907478680000004  5.2259090790000000
 16.3215843209999996 11.3003530249999997 12.0772071160000003
  3.9343924520000000  1.3141508460000000  1.7965888080000001
  3.9503792089999998  1.3438345270000001  8.6762868680000000
  8.6805439779999993  9.5283593819999997  1.7705108759999999
  8.6936726320000002  9.5164782779999992  8.6395050550000008
 13.4256180769999993  1.3206234969999999  1.7977072000000001
 13.4181065289999992  1.3194400520000000  8.6553306059999997
 18.0896000010000009  9.5785592130000001  1.8237308210000001
 18.2045676599999986  9.5152504400000009  8.6327148840000003
  0.9199337040000000  6.9901153279999999  5.2197145980000004
  0.9111708330000000  6.9881403390000001 12.0537768009999997
  5.6603698979999999 15.1967739099999992  5.2082217340000003
  5.6520453440000002 15.1738742270000007 12.0591580579999995
 10.4238161500000004  6.9815136840000003  5.2061544839999998
 10.4088260009999996  6.9804388680000002 12.0835583470000003
 15.1341561890000005 15.1997424809999995  5.2288889750000003
 15.1365424300000004 15.1975372859999993 12.0901525430000003
  3.0927465829999998 13.7815807469999996  5.2236545330000004
  3.1048934579999998 13.7098860790000003 12.0894438550000007
  7.8572563339999997  5.5249273719999996  5.2118281790000003
  7.8592350680000003  5.4986395689999998 12.0540776489999999
 12.5858410880000005 13.7388824219999997  5.2220585230000003
 12.5871985049999999 13.7414101609999992 12.0772553009999992
 17.3060244340000011  5.5551453579999999  5.2063754260000001
 17.3348549560000009  5.5433002939999998 12.0874181430000007
  1.7500123130000000 10.9475856260000004  1.7588513960000001
  1.7387669889999999 11.0262686609999996  8.6359058449999999
  6.4963116699999999  2.7336173850000001  1.7995121300000001
  6.5106166129999998  2.7979025250000000  8.6357365989999995
 11.2284900810000003 10.9965863299999995  1.8118340740000001
 11.2282932800000008 10.9722789949999999  8.6816593530000006
 15.9662364189999995  2.7970525560000001  1.7884794799999999
 15.9821703569999993  2.7317547389999999  8.6657535160000005
  3.9673447340000001  4.2604554759999997  1.7888863079999999
  3.9579517370000001  4.2646200700000003  8.6477915129999996
  8.7081738679999994 12.4730276819999997  1.7956035459999999
  8.7127821670000003 12.4842351390000008  8.6468454020000003
 13.4410032350000002  4.2602682989999998  1.7979231179999999
 13.4733249669999999  4.2628322399999998  8.6594092600000003
 18.1929306430000004 12.5159800430000008  1.8548084460000001
 18.1789836859999987 12.4705081660000001  8.6906543410000001
  0.8774831040000000  4.0521859210000004  5.1945227789999997
  0.9143419830000000  4.0420838720000001 12.0758297429999999
  5.6253917280000003 12.2361532559999997  5.1928808340000003
  5.6277128110000003 12.2573920249999997 12.0549475479999995
 10.3742965819999995  4.0354549750000004  5.2324008979999999
 10.3735378209999993  4.0312267479999999 12.0893995990000001
 15.1053788529999995 12.2590514089999996  5.2360022830000004
 15.1008740269999997 12.2457849499999991 12.0541185720000001
  0.3132329340000000  7.3079041560000002  1.6561163040000000
  0.2609621340000000  7.1836052920000002  8.5247883000000009
  5.0541054340000002 15.4382302659999997  1.7635562180000000
  5.0403612300000002 15.4575817329999996  8.5325538240000007
  9.8013986319999997  7.2269289260000003  1.7526685040000001
  9.8610070820000004  7.2343960909999998  8.5978854140000003
 14.5395226799999993 15.4423545620000002  1.7475597700000001
 14.5395364279999999 15.4434646789999999  8.6103767050000002
  4.5416435780000004  1.0755885620000001  5.1965088609999999
  4.5430887809999998  1.0565809760000000 12.0636500099999999
  9.2881697659999993  9.2755483759999997  5.1970993459999999
  9.2908357279999993  9.2798845080000003 12.0404972659999991
 14.0201884349999997  1.0773875610000001  5.2036411830000002
 14.0272352100000006  1.0771058060000001 12.0602766599999995
 18.7506382979999984  9.2890783700000004  5.2083060899999998
 18.7930512040000011  9.2690215439999992 12.3969699460000005
  1.6693285220000000 11.6501416570000007  5.1877106050000004
  1.6127345259999999 11.6477454540000007 12.0544682190000003
  6.4047839639999999  3.4176331979999999  5.1971603369999997
  6.4637228689999997  3.3528320370000002 12.2157032470000004
 11.1399096899999996 11.6284166849999995  5.1879066030000001
 11.1387960909999997 11.6326698010000005 12.0407190940000000
 15.8838287190000003  3.4278388909999999  5.1839361840000002
 15.8961871899999991  3.4247320370000001 12.0436467740000008
  3.1663940140000002 13.0913142709999999  1.7486782690000000
  3.1349384740000001 13.1774013239999999  8.4918823529999994
  7.9119386670000003  4.8641077639999999  1.6812947450000000
  8.0391647749999997  4.8405697449999998  8.5821461410000008
 12.6758529400000004 13.1043273090000003  1.7583239440000000
 12.6684157200000005 13.0888546839999993  8.6191621919999992
 17.4236503810000016  4.9014200409999997  1.7423875090000001
 17.3756484809999989  4.8823027359999998  8.6042910010000000
  1.4090575530000000  4.4413860700000001  1.7423394699999999
  1.4228970519999999  4.4465449090000000  8.4152874650000005
  6.1551808750000001 12.6424990130000001  1.7108369760000000
  6.1590250299999996 12.6504241119999996  8.5433637519999994
 10.8903323430000007  4.4400878400000003  1.7407768619999999
 10.9193640020000000  4.4186088489999999  8.6153712589999998
 15.6406460850000002 12.6553352930000003  1.7634790000000000
 15.6285260400000006 12.6546157239999992  8.6140978819999994
  3.4330743739999998  3.8825363700000000  5.1933100909999999
  3.4545375539999998  3.7660945259999998 12.0619388539999992
  8.1776487650000007 12.0664052650000002  5.2499600869999998
  8.1889872229999998 12.1136289609999999 12.1620476300000000
 12.9247657650000001  3.8600109140000001  5.1856798670000002
 12.9265164969999997  3.8635140890000002 12.0428526229999999
 17.6551865859999992 12.0773054109999993  5.1698555119999998
 17.6551537019999998 12.1065589199999994 12.0682764880000004
  2.8820251859999999 15.7672519690000001  0.5471659610000000
  2.7955275770000001 15.8694294580000008  7.4329835959999997
  7.6279176030000002  7.5591545770000002  0.5306700230000000
  7.6787009130000001  7.5287086600000004  7.3984893500000002
 12.3480404680000007 15.7808718290000005  0.5641706190000000
 12.3513308940000002 15.7748656349999994  7.4195476319999996
 17.0054661520000003  7.6187289639999998  0.5951912530000000
 16.9974480519999993  7.6091972529999996  7.4353207960000001
  1.9409113000000000  8.9982308799999995  6.4416546790000000
  2.2344265690000000  8.8565848020000004 13.1684732580000006
  6.6726416439999996  0.7701162860000000  6.4688289640000001
  6.6807820270000002  0.7155887060000000 13.3295715789999996
 11.4186389950000002  8.9818035760000008  6.4720221149999997
 11.3987024940000001  8.9882685420000001 13.3476244780000002
 16.1555669860000002  0.7731313790000000  6.4725292679999997
 16.1565234440000012  0.7731896700000001 13.3381364980000008
  0.8644061970000000 13.7078738189999996  3.9862259820000001
  0.8750930010000000 13.7473625679999998 10.8570267440000006
  5.6240783629999997  5.4696327509999998  3.9697669640000002
  5.6533332830000003  5.1910937669999999 10.7763264390000000
 10.3496000089999995 13.6936190530000008  3.9882682510000000
 10.3443076139999999 13.7008032300000000 10.8509605279999999
 15.0755768139999997  5.4864120029999999  3.9804665660000000
 15.1009465120000002  5.4916960589999997 10.8516255570000002
  3.9753536150000000 11.1119701610000003  3.0310112120000001
  3.9676406350000000 11.3211007539999997  9.8799783500000000
  8.7223758799999995  2.9500775539999999  3.0640848890000001
  8.7322989189999998  2.8483840489999999  9.9173334700000009
 13.4698015649999991 11.1261751189999991  3.0567831040000000
 13.4759631399999993 11.1123845449999994  9.9166314979999992
 18.1991899219999986  2.9101973260000000  3.0399761630000000
 18.2304633369999998  2.9310613370000000  9.8980189640000003
  2.8004323649999998  6.1498146939999998  0.5350438900000000
  2.9202791929999998  6.2811957349999998  7.4839251139999998
  7.5533141329999998 14.3962675519999994  0.5704540590000000
  7.5629558220000002 14.4054076880000004  7.4177248740000001
 12.2856302940000006  6.1702701229999999  0.5575943580000000
 12.2916598540000006  6.1561540680000002  7.4184947010000002
 17.0225950359999985 14.3869082610000003  0.5720757829999999
 17.0340062930000009 14.3760465869999994  7.4300448110000001
  2.1113249710000002  2.1815211870000000  6.4544228190000004
  2.0720291710000001  2.1233339820000001 13.3303774789999991
  6.8027697859999998 10.3312362400000008  6.4347563399999999
  6.7996040920000000 10.3391845189999998 13.2645822669999998
 11.6248660210000008  2.1699290370000002  6.4830960229999999
 11.6262958150000006  2.1768320330000002 13.3482599900000007
 16.3604354140000012 10.4070483360000008  6.4966698930000000
 16.3219787980000000 10.4096246410000006 13.3392542820000006
  1.9355770999999999  8.9680498820000007  3.9477226900000000
  1.6457484179999999  9.0864788660000002 10.7482178810000004
  6.7125842159999998  0.7492654439999999  3.9755255400000000
  6.7047435970000002  0.7358976070000000 10.8311652530000000
 11.4620627220000006  8.9633154990000001  3.9767158459999998
 11.4955325839999993  8.9308646869999997 10.8583936849999994
 16.1840682300000012  0.7515107080000000  3.9781696449999999
 16.1992481620000000  0.7410212779999999 10.8458288980000006
  2.9248511840000000 15.7418331859999991  3.0427890469999999
  2.9853240790000002 15.7283314090000008  9.9163364769999998
  7.6788273399999998  7.5274975110000000  3.0286009690000002
  7.7631673049999996  7.4718882380000000  9.8994981030000009
 12.4344148279999995 15.7392673920000004  3.0581824420000001
 12.4298434580000006 15.7377503470000004  9.9144414679999997
 17.2282666969999987  7.5090810039999996  3.0712512660000000
 17.1939398019999992  7.5470751969999998  9.9311785950000004
  3.9827262710000002 11.0438402270000005  0.5342443980000000
  3.9648117620000001 11.0678315900000008  7.3945185789999996
  8.7391789430000006  2.7438828480000002  0.5834815320000000
  8.7549170739999997  2.7223188110000001  7.4247303850000002
 13.4573401890000000 11.0344672070000005  0.5635600140000000
 13.4535703019999993 11.0167645939999996  7.4260857500000004
 18.1979810780000015  2.8270677559999999  0.5467063580000000
 18.1930598040000007  2.8285238239999999  7.4008776330000003
  0.8471805950000000 13.6216904860000003  6.4768109190000001
  0.8580904029999999 13.6344311759999997 13.3499060990000000
  5.6254132400000003  5.4198544970000002  6.4717228589999998
  5.6074548550000003  5.4721295070000000 13.2613240389999998
 10.3558161040000005 13.6161993940000006  6.4814081400000001
 10.3646942279999994 13.6202620759999995 13.3458705240000004
 15.0811832379999995  5.4067820629999996  6.4764350070000001
 15.0968715410000005  5.4014433500000001 13.3432045279999993
  2.0692409899999999  2.1606258820000002  3.9641278789999999
  2.0178392879999998  2.1058525299999999 10.8332567130000008
  6.8706330439999999 10.3856327339999996  3.9326814610000000
  6.9438801019999996 10.4755263809999999 10.7667907829999994
 11.5390087010000002  2.1335563830000002  3.9893877550000001
 11.5459357140000005  2.1264234659999999 10.8555532919999997
 16.2523305140000005 10.3399402170000005  4.0047586720000004
 16.3630811240000007 10.3576893410000004 10.8411674389999995
  2.7084341950000002  6.1289985260000002  3.0336308310000000
  2.5668412690000002  6.0031210430000002  9.9500734879999992
  7.4375705679999999 14.3085580859999997  3.0608709400000000
  7.4293267230000000 14.3137467829999991  9.9095694630000004
 12.1923689779999993  6.1200542249999996  3.0503848320000002
 12.2194882319999998  6.1147317100000000  9.9132091889999998
 16.9114478770000005 14.3682349130000002  3.0678924269999999
 16.9251898169999997 14.3412678509999996  9.9216620399999993
  0.0511795330000000  0.0553017300000000  5.4246089619999998
  0.0489577270000000  0.0512853700000000 12.3064266339999993
  4.8022250389999996  8.2667380030000004  5.3399939800000000
  4.7677989920000003  8.2775337510000000 12.1594269490000002
  9.5392838130000008  0.0456434680000000  5.4329795450000002
  9.5557781710000000  0.0369223380000000 12.3321924270000007
 14.2739634740000003  8.2600433560000006  5.4421486000000003
 14.2927484309999997  8.2672311129999994 12.3130631840000007
  0.0494352140000000  0.0519558780000000  2.0500662780000001
  0.0425141400000000  0.0707359950000000  8.9252786440000005
  4.7988338339999999  8.2559904549999992  2.1003267090000000
  4.7235921960000002  8.1398388639999997  8.3953711799999997
  9.5418051960000003  0.0406582540000000  2.0798875030000001
  9.5429883639999993  0.0222102250000000  8.9223572600000001
 14.2759588409999996  8.2569678710000005  2.0792256960000000
 14.2846346329999996  8.2611857880000006  8.9389831520000005
  0.0567454860000000  0.0676445060000000  6.3966879519999997
  0.0595726850000000  0.0730152300000000 13.2782500619999997
  4.8567697929999998  8.3422747390000005  6.3122531840000002
  3.9898658089999999  8.3402443010000002 12.7598578650000007
  9.5246975000000003  0.0541233220000000  6.4051755320000003
  9.5547648990000003  0.0283673930000000 13.3043281540000002
 14.2776752770000002  8.2500011769999997  6.4141212699999999
 14.2977711089999993  8.2710158049999993 13.2853190960000003
  0.0514834530000000  0.0490018440000000  3.0227122639999999
  0.0467009750000000  0.0931235220000000  9.8973182289999997
  4.8155726860000003  8.2653321710000007  3.0735305030000002
  4.1778605610000001  7.4407804669999997  7.9458209999999996
  9.5538549059999998  0.0331783660000000  3.0522629000000001
  9.5472359240000007  0.0292152810000000  9.8942548529999996
 14.2569881630000008  8.2579955890000001  3.0514421850000000
 14.2768439090000001  8.2592688840000008  9.9114014410000006
  4.6327029629999998  8.1912037590000004 10.2850804220000001
