# Supplementary material for: Iron in Hydroxyapatite: Interstitial or Substitution Sites?
Source: Nanomaterials (Basel). 2021 Nov 5;11(11):2978. doi: 10.3390/nano11112978 (PMC8625999; doi:10.3390/nano11112978)
Supplement: Supplementary file 1 [file nanomaterials-11-02978-s001.zip › supplement/structures/Fe_iA_1plus_flip.POSCAR]

Ca  P  O  H Fe 
 1.0000000000000000
    18.9624794621795090    0.0000000000000000    0.0000000000000000
     0.0000000000000000   16.4219812762340105    0.0000000000000000
     0.0000000000000000    0.0000000000000000   13.7172869806255004
  80  48 208  16   1
Cartesian
 -0.0090162100000000 11.0469235159999997  0.0997944980000000
  0.0271318400000000 11.0408792739999999  6.9142420409999996
  4.8148373329999998  2.7583968639999998  0.0881148470000000
  4.8049151720000003  2.7854192730000000  6.9294561339999996
  9.6643619810000008 11.0070933620000009  0.0999338550000000
  9.5903407860000005 10.9832601069999996  6.9245876329999998
 14.2851091500000003  2.7869201320000001  0.0751427140000000
 14.2779525490000001  2.7823776360000001  6.9284411029999999
 -0.0234257750000000  5.4531382790000000  6.8926582529999996
  0.0317019940000000  5.5343633050000003 13.7768174929999994
  4.7364138899999997 13.7332081580000001  6.8875338780000002
  4.7515578209999996 13.7267273470000006 13.7566621450000000
  9.5865472629999999  5.5314945169999996  6.8826941350000004
  9.5505421070000001  5.4911121979999997 13.7806015909999999
 14.2540390529999996 13.7364309599999999  6.9131246890000000
 14.2457397159999992 13.7412571000000003 13.7724978220000001
  0.0657605660000000  5.5429793180000004  3.5014845000000001
  0.0568477020000000  5.5261505680000003 10.3589823760000002
  4.8235046859999997 13.7254275200000002  3.4840541400000000
  4.8132590430000004 13.7643592590000008 10.3382348749999995
  9.5540853870000007  5.4992058769999996  3.4929277820000002
  9.6219741719999998  5.4957666139999999 10.3394909909999999
 14.2848029069999995 13.7332268160000002  3.5047465910000000
 14.2672155570000001 13.7393557790000003 10.3549830759999999
  0.0192735930000000 10.9761303330000004  3.4820558490000000
 -0.0176216250000000 10.9749789880000002 10.3632600210000003
  4.7832637330000001  2.7809984550000002  3.4835732880000001
  4.8129556019999997  2.7825211319999998 10.3580069659999996
  9.4925008099999992 10.9941953110000004  3.4836333480000001
  9.4708561549999999 11.0191105119999992 10.3494627819999998
 14.2688298899999992  2.7739128860000002  3.4813955889999999
 14.2763998480000005  2.7597944440000002 10.3442183679999999
  1.2170994170000000 14.4306504409999992  1.7922148250000001
  1.2187350490000000 14.4413430510000005  8.6316790630000000
  5.9686492370000002  6.2200367539999997  1.7729079880000000
  6.1302218929999999  6.0208628949999996  8.6280067900000006
 10.7001353839999993 14.4069991190000000  1.7853543070000000
 10.6928958069999993 14.3968152410000005  8.6390452139999994
 15.4498565200000009  6.1876778640000003  1.7849160890000000
 15.4089277980000006  6.1974283720000001  8.6452875230000004
  3.5905995449999999 10.3304530470000007  5.1723007650000001
  3.4665990280000001 10.4771509240000000 12.0527000890000000
  8.3602535039999992  2.0924395190000000  5.2007401800000004
  8.3811936389999993  2.0623215880000001 12.0828352070000005
 13.1114748730000006 10.3280844559999991  5.2128069000000004
 13.1365529379999995 10.3198326750000007 12.0789575869999997
 17.8355359960000008  2.1130164809999998  5.2050422510000001
 17.8365174139999993  2.1236767030000001 12.0653180009999996
  3.6187898530000000  6.2292911310000001  5.1992963579999998
  3.5857751059999998  6.1567797029999998 12.1536349080000008
  8.3351952580000006 14.4168083940000002  5.2097997490000001
  8.3160175810000005 14.3567148990000000 12.0918742360000007
 13.0760220619999998  6.2140182910000004  5.2058210809999999
 13.0924607379999998  6.1987991009999996 12.0732803349999998
 17.8097965810000005 14.4423064960000005  5.2152606090000004
 17.7829209490000011 14.4676071460000006 12.0724714980000005
  1.2440839660000000  2.0976471459999999  1.7821359720000001
  1.2678870520000001  2.1473705710000002  8.6245477439999991
  5.9585603340000004 10.2779563609999993  1.7525337590000001
  6.0103149929999997 10.3656147670000003  8.5331989799999999
 10.7320613910000002  2.0801434780000001  1.7889450080000000
 10.7603258170000000  2.0426362889999998  8.6398861349999994
 15.4742756840000002 10.3127981510000009  1.7906962380000000
 15.4454525740000008 10.3153476319999999  8.6388131500000007
  2.4487616339999998  8.2770546800000009  1.7796146260000001
  2.1292526930000002  8.4473209059999999  8.6709403310000006
  7.1642302840000003  0.0508797580000000  1.7939785380000000
  7.1851568920000002  0.0594217300000000  8.6438353509999999
 11.9223059869999997  8.2610182160000001  1.7939138269999999
 11.9296172630000008  8.2805442500000002  8.6399271720000002
 16.6368205429999989  0.0733429640000000  1.7859228840000001
 16.6336612449999990  0.0608602620000000  8.6398734420000007
  2.4252270629999999 16.4599161109999983  5.1985608340000002
  2.4112563300000001 16.4695293880000015 12.0559353030000000
  7.1913266169999996  8.2338187129999998  5.1605705669999997
  7.4240227259999996  8.0676459709999992 12.0080376260000001
 11.9116418129999992 16.4465424169999999  5.2077634530000001
 11.9117575200000001 16.4466960929999999 12.0721013290000005
 16.6358059129999987  8.2472105249999998  5.2073330550000003
 16.6225908460000014  8.2403188679999992 12.0880047749999999
  3.6984517520000000 16.2129099920000002  1.7759391630000001
  3.7100350830000002 16.2287385680000007  8.6387255679999999
  8.4566886100000005  8.0009942429999992  1.7570791050000001
  8.4950402640000000  7.9780388450000004  8.5829096309999997
 13.1737881770000005 16.2136864279999990  1.7863899169999999
 13.1699434740000001 16.2100255609999984  8.6465341309999992
 17.9059243260000009  8.0110304239999994  1.7861071170000000
 17.8948073649999984  7.9907100030000002  8.6370302900000002
  1.1402592530000000  8.5033761959999996  5.2285597319999999
  1.0893705620000000  8.5444534890000003 12.1158181930000008
  5.8866029600000003  0.2900677310000000  5.2306740539999996
  5.8885522349999997  0.2864400280000000 12.0833925200000003
 10.6634008599999994  8.5040250460000006  5.2103454329999996
 10.6698095310000003  8.5127216449999992 12.0851549479999996
 15.3711846409999993  0.3023053320000000  5.2233352620000000
 15.3684936029999992  0.3027029340000000 12.0811172100000004
  1.6447968799999999 13.1949141900000004  5.2023811970000002
  1.6099434120000000 13.2474310870000007 12.0691478340000007
  6.4169390410000000  4.9663933939999998  5.1984297169999998
  6.4240203310000004  4.9528170530000004 12.0788895929999995
 11.1382119690000003 13.1867926030000007  5.2110382220000000
 11.1272247400000008 13.1653447400000001 12.0665938730000004
 15.8683289720000005  4.9821067330000002  5.2115783940000000
 15.8822888340000006  4.9762800330000001 12.0741640819999994
  3.1639654380000000 11.5507467920000000  1.7851601140000000
  3.1722939690000000 11.5546584699999997  8.6096876590000004
  7.9307992919999997  3.3205403090000001  1.7918457070000000
  7.9770760620000001  3.2710761229999998  8.6495278960000004
 12.6823972380000001 11.5366699050000001  1.8162395499999999
 12.6577279439999995 11.5320314520000000  8.6688811920000006
 17.4109124999999985  3.3294284439999999  1.7916547100000000
 17.4131736480000008  3.3429190329999998  8.6511179130000002
  2.7472226709999998  5.2236733370000001  1.8043477000000001
  2.8295809699999999  5.3212881379999999  8.6873734299999992
  7.5022858360000004 13.4206752869999999  1.7694618529999999
  7.4965098780000003 13.4342491489999993  8.6289515179999992
 12.2418361959999995  5.2188248819999998  1.7846353939999999
 12.2511743939999995  5.2066653230000002  8.6491708260000006
 16.9644557169999999 13.4591749570000001  1.7960100550000000
 16.9657539039999996 13.4438835119999993  8.6538511790000001
  2.0980325860000000  3.0877331809999999  5.2172522250000002
  2.0934209250000002  3.0840789210000001 12.0799994880000003
  6.8413259510000000 11.2863317240000001  5.1821721590000003
  6.7365203439999997 11.1904254460000008 12.0312415920000007
 11.5815433760000008  3.0644032600000002  5.2207162790000003
 11.5766392709999995  3.0645548790000001 12.0798499939999999
 16.3125625489999990 11.2976800040000001  5.2317390509999999
 16.2875092809999984 11.3069289049999995 12.0761836969999994
  3.9378199249999999  1.3189343950000001  1.7804443210000001
  3.9406336770000001  1.3377263060000000  8.6430042530000009
  8.6714925360000006  9.5335175050000007  1.7237774349999999
  8.6834853990000003  9.5089391970000001  8.6110062670000005
 13.4081253369999995  1.3198141180000000  1.7826994089999999
 13.4070421619999998  1.3165280669999999  8.6484680279999999
 18.0993324740000006  9.5465201319999995  1.7825470919999999
 18.2513178869999990  9.4969529959999992  8.6404909649999997
  0.9223685140000000  6.9719836060000002  5.2836170910000000
  0.8954379040000000  7.0140284399999997 12.0834068240000008
  5.6427562880000002 15.1847821889999999  5.2442293209999997
  5.6502757040000002 15.1776907859999994 12.0907270110000002
 10.4406740720000002  6.9726740800000000  5.2135005850000002
 10.3536006460000003  6.9982479350000002 12.0998146819999999
 15.1322444800000007 15.1972656470000000  5.2328030050000001
 15.1316135969999994 15.1960233410000001 12.0857323250000004
  3.0918793779999998 13.7397336150000005  5.1993800060000002
  3.0855615909999998 13.7112714780000005 12.0625073809999996
  7.8614312190000000  5.5150656529999997  5.2000338250000002
  7.8554742160000002  5.5467752440000000 12.0624157230000009
 12.5788631750000004 13.7487005290000006  5.2122343080000002
 12.5435080419999991 13.7791154270000007 12.0565806250000005
 17.3075324060000000  5.5515245650000002  5.2080519140000003
 17.3274556040000007  5.5254823149999996 12.0758861450000001
  1.7239407750000000 10.9900133810000007  1.7975247720000000
  1.7332936919999999 10.9858479700000000  8.6254932600000007
  6.4936764910000004  2.7464882419999999  1.8021118030000001
  6.4969961109999996  2.8198286289999999  8.6623019229999993
 11.2505298529999997 10.9520104210000007  1.8561521510000001
 11.2209461309999998 10.9586628279999996  8.6991743750000001
 15.9684961390000009  2.7715745180000000  1.7954343280000000
 15.9982989419999999  2.7259090869999998  8.6552425680000002
  3.9574895379999999  4.2619556239999996  1.7964700970000000
  4.0218758860000001  4.3371861720000000  8.6995213880000009
  8.7191493179999995 12.4672455820000003  1.7908397930000000
  8.6807948540000002 12.4406505109999994  8.6379047559999993
 13.4508187370000005  4.2573774740000001  1.7913871610000001
 13.4748280900000008  4.2610590520000002  8.6667561129999999
 18.1748333839999994 12.4943570350000002  1.8143089600000000
 18.1676173990000009 12.4690560730000009  8.6752004409999994
  0.8846874480000000  4.0450420800000000  5.2130422449999996
  0.9081876880000000  4.0768708890000003 12.0798816179999999
  5.6326490690000002 12.2478173269999999  5.1907418150000000
  5.5457087740000004 12.1796638349999995 12.0174739279999994
 10.3685842760000000  4.0244650100000001  5.2283559840000002
 10.3757664120000008  4.0407870800000003 12.0767257229999991
 15.0993977939999997 12.2539356010000002  5.2454746920000002
 15.0680697790000000 12.2574064239999991 12.0709247469999994
  0.3106876640000000  7.2636990250000002  1.7532394760000001
  0.2559763100000000  7.1609288900000001  8.5513484949999992
  5.0493321780000002 15.4348059160000002  1.7545040110000001
  5.0622927410000003 15.4537577240000008  8.6101837680000006
  9.8105979899999998  7.2339814520000001  1.7611757800000001
  9.8583282770000000  7.2302959880000000  8.5779455349999996
 14.5270431500000008 15.4434649149999998  1.7583249630000000
 14.5232757980000002 15.4408075230000001  8.6124673250000008
  4.5395192209999999  1.0732355620000000  5.1819441810000004
  4.5377525810000003  1.0642403389999999 12.0575667370000001
  9.3059738230000004  9.2681891410000006  5.1521585710000002
  9.3285237809999995  9.3168785500000002 12.0288239229999991
 14.0192223160000005  1.0747510259999999  5.1959987400000003
 14.0152852340000003  1.0728182530000001 12.0567253159999996
 18.7474220779999996  9.2700492820000004  5.1986170429999996
 18.6924061789999989  9.2955257489999994 12.1874831050000001
  1.6358335470000001 11.6376346149999996  5.1330171340000001
  1.5483115050000000 11.6859219779999997 12.0318151100000001
  6.4061016239999997  3.4087094379999998  5.1762396080000004
  6.4509873000000004  3.3996739400000000 12.0845622899999992
 11.1453045389999996 11.6287106560000009  5.1674360869999996
 11.1748838240000001 11.6086615500000008 12.0410745410000004
 15.8823141749999994  3.4249981520000001  5.1772643360000004
 15.8800308579999996  3.4192702700000002 12.0256099859999992
  3.1674383979999998 13.1072332589999991  1.7613849440000000
  3.1641276370000000 13.1083399749999998  8.6513542250000004
  7.9190696819999999  4.8784826690000003  1.7520241930000000
  8.0530629190000003  4.8303519379999997  8.5876387619999992
 12.6524335289999996 13.0930665299999998  1.7675423210000001
 12.6450084870000001 13.0887008799999993  8.6226594060000004
 17.4102741220000006  4.8878158550000004  1.7685402420000000
 17.3609998069999989  4.8992893889999998  8.6434740510000001
  1.4017089579999999  4.4438744280000000  1.7473640580000001
  1.4934050590000001  4.5441941879999996  8.5118432580000007
  6.1668219469999999 12.6240353110000001  1.6471578950000001
  6.1398449150000003 12.6733327409999994  8.5125188949999995
 10.8980675930000004  4.4289511560000001  1.7553064800000000
 10.9186217079999999  4.4023573469999997  8.5839211920000000
 15.6258316179999994 12.6649032889999997  1.7417130540000001
 15.6185530440000004 12.6622772539999993  8.6082517820000000
  3.4386081989999999  3.8839148379999999  5.2028689449999996
  3.4552336630000000  3.8465330149999999 12.0800206929999998
  8.1856326710000005 12.0696598389999998  5.2447590630000001
  8.0711536059999993 11.9528423789999998 12.2765311730000004
 12.9200405190000005  3.8611774450000000  5.1862069589999997
 12.9238264560000005  3.8465549609999998 12.0543359619999997
 17.6526779850000004 12.0909008910000004  5.1805426600000004
 17.6237477270000014 12.1075544070000003 12.0632544859999999
  2.8820856930000001 15.7711299060000005  0.5334228200000000
  2.8870211420000000 15.7794873110000005  7.4023569980000001
  7.6474223239999999  7.5316745450000004  0.5195332930000000
  7.6873919040000001  7.5147359170000003  7.3470490420000001
 12.3484771769999995 15.7639841910000005  0.5512015230000000
 12.3366750900000000 15.7705727319999998  7.4155240859999996
 17.0823060349999984  7.5475915300000000  0.5570680920000000
 17.0062382479999989  7.6123630210000002  7.4326318359999997
  1.9219095479999999  9.0119632210000002  6.4667070229999997
  1.9597988860000000  8.9919776680000005 13.3123604249999996
  6.6428657199999996  0.7759436280000001  6.4911169490000002
  6.6632198069999999  0.7578578700000000 13.3382661549999995
 11.3969185680000002  8.9943564610000006  6.4839465799999996
 11.4118514930000003  8.9881850829999994 13.3550417699999997
 16.1468212189999996  0.7783289690000000  6.4774511570000000
 16.1450297240000005  0.7761719330000000 13.3337483330000008
  0.8449306460000000 13.7430243839999999  3.9967252919999998
  0.8401935650000000 13.7945316570000003 10.8471980569999999
  5.6204043339999998  5.4773829660000004  3.9720401239999998
  5.6295790300000004  5.3988501390000003 10.8251889139999999
 10.3373506800000001 13.6995819619999999  3.9868792609999999
 10.2855555079999998 13.6098301549999992 10.8388433299999996
 15.0733480340000003  5.4903508729999997  3.9839795819999999
 15.0874432620000007  5.5013952000000002 10.8524656040000007
  3.9784294139999998 11.1168470579999994  3.0286242579999998
  3.9771041220000001 11.0507557369999994  9.8361574300000001
  8.7288969089999995  2.9073658779999998  3.0524624679999999
  8.7408116519999997  2.8381143110000000  9.9191495280000002
 13.5040368589999993 11.1334159840000009  3.0635842489999998
 13.4724396330000005 11.1202798989999998  9.9183720530000006
 18.2050528420000006  2.8947873639999999  3.0472548559999999
 18.2441721060000006  2.9306254649999999  9.8941611009999999
  2.7969299959999998  6.1797903219999997  0.5833141330000000
  3.0160108210000001  6.3568058369999996  7.5296942370000002
  7.5930993160000000 14.4098697490000003  0.5804410970000000
  7.6182792580000003 14.4230823099999999  7.4463707189999999
 12.2735972409999992  6.1529352990000001  0.5472911260000000
 12.3076189429999996  6.1615942610000003  7.4297932009999998
 17.0197130839999993 14.4016680729999997  0.5683463640000000
 17.0266796119999988 14.3806589280000008  7.4211686139999999
  2.1296313990000000  2.1840403030000002  6.4743676130000001
  2.0819031460000001  2.1653171090000001 13.3235631710000000
  6.8116357010000002 10.3229048849999998  6.3960490840000004
  6.5060768199999996 10.1085112259999992 13.1382350250000002
 11.6227819419999996  2.1628527829999999  6.4780835989999996
 11.5801472810000003  2.1629470460000002 13.3371865839999995
 16.3657849109999987 10.4057361929999992  6.4973550449999999
 16.2938313599999987 10.4011881529999997 13.3294846620000005
  1.9535741990000000  8.9209998899999992  3.9781516080000001
  1.7857503470000000  9.0743952790000009 10.8315124649999994
  6.7307872040000003  0.7010318900000000  3.9980274609999999
  6.7059066170000001  0.7227101480000000 10.8411754019999993
 11.5221409599999998  8.9255614770000005  3.9942508680000000
 11.5336333409999998  8.8919506229999996 10.8646204970000007
 16.1941327500000014  0.7410780620000000  3.9853368900000001
 16.1890612780000005  0.7421453649999999 10.8406580920000000
  2.9197497270000001 15.7534284029999991  3.0319923750000002
  2.9435704660000002 15.7577063030000009  9.8996573780000006
  7.6716380089999996  7.5458842370000001  3.0101452320000002
  7.7376231700000000  7.4582013390000004  9.8358756990000007
 12.4034328550000001 15.7464122379999996  3.0445352120000000
 12.4048091679999999 15.7391374259999992  9.9075768069999999
 17.1543874320000000  7.5317968600000000  3.0519143959999999
 17.1701541489999983  7.5497834429999999  9.9260514929999992
  3.9401789720000000 11.0522004070000008  0.5382535389999999
  3.9549475790000002 11.1204969929999997  7.3457260419999999
  8.7246711730000008  2.8166093409999999  0.5587101130000000
  8.7299089900000002  2.7006468699999999  7.4279951679999998
 13.4519364550000002 11.0334848930000007  0.5695599320000000
 13.4373022370000008 11.0203880129999998  7.4289726070000004
 18.1958466170000008  2.8324442070000000  0.5504638430000000
 18.2202197689999998  2.9134657000000002  7.3949258130000004
  0.8735300570000000 13.5901425820000004  6.4875869660000003
  0.8493283100000000 13.6872122120000004 13.3391620209999999
  5.6330629769999998  5.3970138749999998  6.4651627060000001
  5.6230296920000002  5.4197098629999996 13.3190998250000003
 10.3546427409999993 13.5988783919999996  6.4808386709999999
 10.3367617840000001 13.5653065510000008 13.3377965629999995
 15.0851314359999993  5.3993027979999999  6.4790855560000002
 15.0967590820000002  5.3900454540000000 13.3420612330000008
  2.0735779600000002  2.1561294379999998  3.9788297170000000
  2.0662365650000001  2.1765370320000001 10.8237359439999992
  6.8789039630000000 10.4065123859999993  3.9054855549999998
  6.8984180180000001 10.4121999429999992 10.6984948089999996
 11.5428913540000000  2.1304258290000000  3.9842914810000001
 11.5413374839999996  2.1281109140000001 10.8453250709999995
 16.2734814720000003 10.3551737970000008  4.0008556479999999
 16.2886445420000001 10.3756788160000006 10.8317888799999995
  2.6986227999999999  6.1113409250000004  3.0710683720000000
  2.7018316790000001  6.1621015019999996  9.9860381270000005
  7.4062656139999996 14.2692219379999994  3.0634907290000002
  7.4202976620000003 14.2623222760000008  9.9366025810000007
 12.2075700900000008  6.1191395269999997  3.0429237709999999
 12.1772327530000002  6.0875120049999998  9.9236307149999998
 16.9153295700000008 14.3481793759999992  3.0620412520000002
 16.9234377020000011 14.3465450550000000  9.9111478730000009
  0.0563346820000000  0.0602829800000000  5.4739253349999997
  0.0444357440000000  0.0762204130000000 12.2952720029999991
  4.8051925339999997  8.2740085909999994  5.3319882920000001
  4.7897864820000002  8.2604188179999998 12.1342860340000005
  9.5373085579999994  0.0396007290000000  5.4451194479999998
  9.5323608449999995 -0.0185518710000000 12.3015951890000004
 14.2768956159999991  8.2633352490000007  5.4740051330000004
 14.2741397719999998  8.2502228720000002 12.3452676229999998
  0.0467308860000000  0.0575924980000000  2.0403001719999998
  0.0560040390000000  0.0904355520000000  8.8536023250000007
  4.7952916669999999  8.2570422319999999  2.1101788810000000
  4.7680136339999999  8.1895542409999997  8.4382224049999994
  9.5292959279999998  0.0397510370000000  2.0673080790000000
  9.5392080309999994  0.0164801140000000  8.9492790880000008
 14.2843276719999999  8.2581466880000001  2.0309507560000002
 14.2751250610000007  8.2612749220000001  8.9375057420000008
  0.0566868190000000  0.0744296330000000  6.4464823019999997
  0.0523589170000000  0.0791477450000000 13.2676273679999994
  4.8758477740000004  8.3632644379999999  6.2997956060000000
  5.3017254759999997  8.9238841670000006 12.6715128620000002
  9.5333900319999998  0.0461335290000000  6.4171452880000004
  9.5300008080000005 -0.0256561680000000 13.2740593409999992
 14.2855661370000000  8.2544311419999996  6.4457310589999999
 14.2716633070000007  8.2556356280000003 13.3177298170000000
  0.0476165860000000  0.0619959110000000  3.0126456230000001
  0.0613083600000000  0.0958835320000000  9.8263813899999999
  4.8121961869999996  8.2679096740000002  3.0835055460000000
  4.2054433480000002  7.4843660900000000  8.0000710089999991
  9.5512888890000003  0.0476208730000000  3.0395128040000001
  9.5502603179999994  0.0298023690000000  9.9214217219999998
 14.2864630940000001  8.2548833629999994  3.0033974940000001
 14.2697303949999998  8.2683032520000008  9.9095381969999998
  4.7811900249999999  8.2483793310000006 10.2910482800000000
