# Supplementary material for: Iron in Hydroxyapatite: Interstitial or Substitution Sites?
Source: Nanomaterials (Basel). 2021 Nov 5;11(11):2978. doi: 10.3390/nano11112978 (PMC8625999; doi:10.3390/nano11112978)
Supplement: Supplementary file 1 [file nanomaterials-11-02978-s001.zip › supplement/structures/Fe_iB_0.POSCAR]

Ca  P  O  H Fe 
 1.0000000000000000
    18.9624794621795090    0.0000000000000000    0.0000000000000000
     0.0000000000000000   16.4219812762340105    0.0000000000000000
     0.0000000000000000    0.0000000000000000   13.7172869806254969
  80  48 208  16   1
Cartesian
  0.0121037506407092 10.9428695442824964  0.0113168077430287
  0.0090507914472983 10.9230954706993355  6.8754158033970469
  4.7744451364095131  2.7032133259625160  0.0144228618789337
  4.8254504136668839  2.7483667820578579  6.8733337231520997
  9.5027849002546834 10.9379089596551911  0.0221766197310189
  9.5132939063726223 10.9318807874341655  6.8828623690818436
 14.2148453754815716  2.7325843104014860  0.0080780162508885
 14.1639652505886513  2.6983816861955527  6.8651115920572980
 -0.0670949410810298  5.4997599758378790  6.8531235125413081
 -0.0614005084985373  5.4918867543651828 13.6956754427824521
  4.7726474933564980 13.6280362785408578  6.9093776041138097
  4.7102893796451211 13.6905328183523078 13.6940105370856706
  9.4580865436664325  5.4835944620963710  6.8655572103246589
  9.4569127661877257  5.4750025626520573 13.7157453310452233
 14.2269055124195187 13.6948676411573622  6.8698654856584662
 14.2276678040938975 13.6932653116428078 13.7198563965926219
 -0.0015833670350920  5.4836684157662736  3.4245763846709636
  0.0422711592170906  5.4694048387148220 10.3003922963846613
  4.8113935276415702 13.6104542675835241  3.4007633029623587
  4.7708536427993762 13.6494638803331192 10.3347883378811094
  9.4967718980172258  5.4625195624221048  3.4480102167903253
  9.4939730360486081  5.4612832087611709 10.3129056365817551
 14.2127367477653763 13.6882990382716621  3.4470298566021302
 14.2220018152305983 13.6744336732889185 10.3157746597243811
 -0.0320712415143842 10.9649778990874527  3.4191455305529956
 -0.0306054418519577 10.9734958448618620 10.2817066691226291
  4.6933312342620939  2.8375795591835735  3.4123493779137504
  4.6978101719110610  2.7383906216128051 10.2847710058037194
  9.4735713043952483 10.9203440149293733  3.4355385940480496
  9.4593342748150437 10.9456627175072754 10.2953634468312920
 14.1640240342749841  2.7486891442087149  3.4049464259317159
 14.2142139249154802  2.7517800283610501 10.2788850521786586
  1.2099408232912343 14.3713939171774872  1.7103663450419899
  1.1878571197095800 14.3375345138498194  8.5686400670052265
  5.9044041175772204  6.1491092262928078  1.7177275795692082
  5.9077149664913167  6.1416323206408707  8.5822115135563077
 10.6470036659779499 14.3536317626652643  1.7207558875393183
 10.6599531432026708 14.3420020740111092  8.5917325744942694
 15.3644893065789674  6.1869754015308347  1.6958012645670901
 15.3843714662950628  6.1690937833979991  8.5793804153726043
  3.5668973780264057 10.2586786340637595  5.1708728357978915
  3.5635865291123094 10.2582804219950532 12.0281206876222235
  8.3743353324521639  2.0542983162872708  5.1807352213661710
  8.3177209537698822  2.0606924643619178 12.0331722921509474
 13.0536343319122476 10.2902682285998051  5.1531353325089686
 13.0459564239780104 10.2772637601846419 12.0125335295043119
 17.5834596907637497  2.1744085574486620  5.1761159613691845
 17.7763498243489337  2.0717456936404224 12.0091487269203139
  3.5264105881267063  6.1637786004047497  5.1577811399772031
  3.5485454904029088  6.1678801847124198 12.0158026609635904
  8.3191943384240936 14.3727781781782262  5.1668433089121777
  8.2977781141195077 14.3792197324515278 12.0313196579074937
 12.9872789275302427  6.2018950803716777  5.1449511263730932
 13.0139022486951408  6.1720310714666908 12.0028095700361064
 17.7572318525551616 14.3522000954658697  5.1410600255874535
 17.7667055072944677 14.3990791371922686 12.0102466544811719
  1.1465530469450604  2.0851730253475913  1.6845678917336948
  1.1935913734989430  2.0653098281109585  8.5373690421241459
  5.9549239553603588 10.2420371620877511  1.7269812695467519
  5.9503350353305118 10.2332727040803313  8.5946622775711745
 10.6840184258881230  2.0472784063903720  1.7242411912644668
 10.6860341374549535  2.0463094236898547  8.5926067447974752
 15.4225429374524285 10.2661233035006116  1.7195953837962328
 15.4158548709461183 10.2605085133318585  8.5856513073307479
  2.3767306283183327  8.2438772662482620  1.7343861177767330
  2.3771212553952537  8.2277458849697869  8.6014224014994429
  7.1542685451281267  0.0183537838714435  1.7316138032793620
  7.1248767019617487  0.0021996476176128  8.6185038029989727
 11.8382417957756356  8.2338385296209839  1.7287504688805730
 11.8453527255739530  8.2213100194403239  8.5910537177295225
 16.6087616989364761  0.0202253805943607  1.7334816075063868
 16.5645639518060293  0.0270897981596696  8.5531382400448948
  2.9312030090321923 16.0016039652848967  5.1537648868271138
  2.3602162049547206 16.4214465343131764 12.0095545239808033
  7.1223490034494406  8.1851371936182691  5.1531846349555712
  7.1186664899378851  8.1827630911896048 12.0142989363422430
 11.8296043863806126 16.3798466468690478  5.1518079589466161
 11.8584197701713414 16.4064339393229659 12.0147028371547844
 16.5839208508410216  8.2015378421051075  5.1354167916995088
 16.5924160416400781  8.2091721363365817 11.9941076882109119
  3.7344100253473536 16.1312352673842483  1.6826413038203374
  3.6636515332342308 16.1501218969285780  8.6267486890691298
  8.3800449350182262  7.9473571824022695  1.7314829621710732
  8.3777504750033032  7.9529037076449569  8.5980167401880347
 13.1080623367125408 16.1680376475244465  1.7334740225146019
 13.1148546968558932 16.1622958087432984  8.6023591479848740
 17.8602000122827462  7.9770846614551276  1.7199992846087773
 17.8630159404828781  7.9702619613446357  8.5857328459924336
  1.0971368254666207  8.4588833396301855  5.1723177767329096
  1.0986045213769933  8.4587847347369820 12.0256460840524095
  5.9012772047139066  0.2628256540896466  5.1722684742863079
  5.8678444571741384  0.2346037959060849 12.0294234099612751
 10.5849830844009976  8.4555649057243034  5.1725358452467249
 10.5787444286579415  8.4564125285562621 12.0246088364258270
 15.2406358719717421  0.2724377349290255  5.1540796639861854
 15.3170015692618318  0.2567633494055879 12.0143672012683052
  1.6083349317998408 13.0786306723392904  5.1432558807091739
  1.6032700535354927 13.1425892193172764 12.0003709951772706
  6.3616577623364323  4.9230047855080130  5.1469952816591151
  6.3456401559347286  4.9245521238321253 12.0117276241271700
 11.0926560658022009 13.1368208330648812  5.1664090681324941
 11.0889375235796663 13.1328121649065768 12.0214439986035906
 15.7625041654983296  4.9960349826607047  5.1360387610258682
 15.8116473272725138  4.9451396877842146 11.9941873306246531
  3.1461142700168039 11.4621532518583908  1.7449558038289519
  3.1443374856911976 11.4757929633355360  8.6188868450841092
  7.8785480331778581  3.2710713209287281  1.7623576712313938
  7.8811098641531983  3.2703602279488968  8.6233885377084309
 12.6211399965868036 11.4875345306185181  1.7364663017737338
 12.6184587019908498 11.4855946689695365  8.6020045496189308
 17.3157284432372371  3.3433942175974813  1.7200201433361855
 17.3455507346874072  3.3090493747955811  8.6026284151932373
  2.7042202336219581  5.2029175298410291  1.6973580841309350
  2.7150004031962069  5.1856294373153595  8.5759482065899508
  7.4706973361614626 13.3728240599552741  1.7383720309596831
  7.4552960103422814 13.3793661153697272  8.5948841385808823
 12.1674304392390713  5.1902638672959167  1.7189923769493356
 12.1690517312330879  5.1789773995200274  8.5827083305182175
 16.9158268176113893 13.3990055553487064  1.7169008154646570
 16.9174594870930832 13.4023884616847599  8.5824656107811013
  2.0339326133448901  3.0904688740350381  5.1546466421221053
  2.0482170491237501  3.0365471674363849 12.0153911751592641
  6.8048393510867609 11.2342659661778104  5.1787498497664810
  6.7822228018322193 11.2223442553399373 12.0378408545945366
 11.4946151204496942  3.0336174643594780  5.1744851881354368
 11.5192758249902596  3.0273124399383029 12.0273375372204345
 16.2546999711625020 11.2352349488783272  5.1672092847657982
 16.2600151541557487 11.2467679288872251 12.0223011026752804
  3.9299454248175101  1.2394710925576864  1.7304931207431473
  3.8716718291822860  1.2598197292685511  8.5507793075997984
  8.6189987237129362  9.4746825056917334  1.7342761353958522
  8.6090642807227002  9.4821176938888545  8.6018452647914483
 13.3201823207203187  1.2785300077538837  1.7444836380903435
 13.3396947120869012  1.2699324195657313  8.6144003224433572
 18.0853604934166654  9.5073889902681010  1.7323779912016881
 18.0877232183576524  9.5007198862412512  8.5858940270678641
  0.8523482818413992  6.9342298296969425  5.1910583951853821
  0.8582816416651151  6.9311844554953161 12.0466053126019563
  5.4379460852870656 15.1987610285754116  5.2115739017155143
  5.6621641311917150 15.1216975120411128 12.0545505914966089
 10.3638578188966317  6.9249951021988609  5.1874574203355133
 10.3413000533284229  6.9285202271308801 12.0424980395504484
 15.0575853689794847 15.1608265884113198  5.1801815169658756
 15.0827353054901732 15.1501867411850917 12.0305061675385669
  3.0760061909492342 13.5884141777046317  5.1536074982475775
  3.0466389990061566 13.6982751987167166 11.9919497580481167
  7.7826358120581540  5.5315145439452449  5.1442893358398623
  7.7878068802074907  5.4853977938932239 12.0186432403870267
 12.5353006445574078 13.6886991465883145  5.1800677420891024
 12.5292497173610258 13.6932728966345927 12.0313272428992786
 17.2378988425326689  5.4621004916259910  5.1340988993768866
 17.2507061011614233  5.5123984683994225 11.9870195133879491
  1.7041656142578574 10.9051512763842755  1.7748008502544759
  1.7017061806716127 10.9219330707083060  8.6220459941625087
  6.4426559933591321  2.6952718395637549  1.7942468729429411
  6.4425232560028958  2.7004239452336294  8.6464450164864957
 11.1866701427277384 10.9078913546665603  1.7557871720977487
 11.1802778909010385 10.9163106955477680  8.6218241331528009
 15.8847799218143031  2.7582614038412232  1.7413586214749763
 15.9076941819964013  2.7438044094992575  8.6095629939325544
  3.9001705395659960  4.2197281397105906  1.6970774394348946
  3.9170433537914433  4.2107190657181102  8.5911333601432638
  8.6687221373586638 12.3953082436799207  1.7661084496690129
  8.6682935853228180 12.4236855941950726  8.5877921712620271
 13.3772973088604044  4.2287941011414594  1.7339423957573179
 13.3759339065870719  4.2132790004455041  8.5861879454995265
 18.1258017733656551 12.4364985415676692  1.7179646105624853
 18.1343007566606040 12.4456270791807615  8.5747365041523178
  0.8905823291809918  4.1194355858351237  5.1758030804580590
  0.8324111309348636  3.9911980259762418 12.0262111659403832
  5.6085192767932099 12.2143625759079661  5.1874574203355133
  5.5605593737374654 12.1719738493182099 12.0497815279118718
 10.2684462072347280  3.9777820717567502  5.2051323474422109
 10.3038908738454342  3.9830991509979454 12.0499958039297930
 15.0528011354111779 12.2075436682933649  5.1778055182892642
 15.0458646604239110 12.2030552494046685 12.0360602777730374
  0.2531472045721502  7.2092578393205020  1.6946976482623910
  0.2569852104152954  7.2027328501375658  8.5989041842268659
  5.0968205610021879 15.3744825332555344  1.6472554208959640
  5.0231835645067067 15.3922219327924061  8.6801622012181969
  9.7323086479128502  7.1752884536119534  1.7053583542160282
  9.7325779151212117  7.1852684065528978  8.5705382111993895
 14.4703401350111402 15.4143208063576296  1.6971570818486359
 14.4699551966780575 15.3944120991702871  8.5965319780461460
  4.6137950104059282  1.1339486868465498  5.0235855690713045
  4.5079445538000957  0.9895342357584831 11.9334732638826484
  9.2261412873809459  9.2148320646297019  5.1283836080669856
  9.2258568501890146  9.2273416123309016 11.9775856798555136
 13.8778403979838245  1.0163452854700585  5.0341287076522763
 13.9623353102193501  1.0266020906111517 11.9660204636315317
 18.7091028116058666  9.2324121793390876  5.0990733035622950
 18.7125805303392276  9.2365232448864898 11.9470959091282758
  1.5936238402330820 11.5244013831888878  5.1295460080580169
  1.6104587294996049 11.5837956613603250 11.9708900283574184
  6.4145554950441284  3.3669532020812931  5.1190730306510552
  6.3503731908084893  3.3663065815316324 11.9705069862722837
 11.0909115176916799 11.5803767263132933  5.1080918587945074
 11.0902895483653197 11.5750198258652297 11.9726592276912420
 15.6839805380454447  3.4401483728053055  5.1058106725152079
 15.8236088593172575  3.3867784743590015 11.9684798972177777
  3.1470756677255367 13.0159900176839276  1.6635422945060303
  3.1457881153700544 13.0340726380990617  8.6019666246600064
  7.8610722121055137  4.8279686309394609  1.7118530034318249
  7.8641422375304408  4.8278150348558171  8.5755234470499975
 12.5997351497698933 13.0449646863021371  1.6985375503534825
 12.6063151301432708 13.0431480807696616  8.5696830033756459
 17.2996141281902780  4.8999824391929803  1.6691077822281799
 17.3369645239869321  4.8671640759877857  8.6130217501864568
  1.3525007438878998  4.4368712845279008  1.5946952203226952
  1.3708336690319349  4.4040756762980617  8.4669651483769659
  6.1252070209307306 12.5958193977609536  1.5981065703779411
  6.1149843482526700 12.5809755688379603  8.5914405523105497
 10.8279095125430338  4.3951822734302990  1.6703972308316082
 10.8241302903862220  4.3927323210837859  8.5399062218761852
 15.5712675601222497 12.6091215771036733  1.7056883013586703
 15.5784050373918141 12.6041553037325276  8.5801635657743933
  3.4082136611430491  3.8232625153632882  5.2325350265130073
  3.3936106557092245  3.8223447313573189 12.0314846314788131
  8.1557225954765364 12.0092511243094080  5.1747942765506698
  8.1165650753871361 12.0274835483122953 12.0266416142241734
 12.8219033516446803  3.8406586940218914  5.1022134901612324
 12.8586071268916768  3.8211254439279001 11.9818768889578067
 17.6024430289533385 12.0171850257163850  5.1556857859966314
 17.6010872116717927 12.0395910914488962 11.9968060490383799
  2.9194955742122430 15.6902628074912656  0.4399636559855966
  2.9061801211339002 15.6228037868045622  7.3809858458258919
  7.5547959325762282  7.5052261150141462  0.4947083341929088
  7.5531803293260520  7.5105204392799862  7.3597744162994978
 12.2793564742645867 15.7324638055343460  0.4962632575088075
 12.3144370612696186 15.7195086395657846  7.3505377925534692
 17.0413830828743187  7.5446547985598560  0.4752736889921210
 17.0789970571354957  7.5109774350350254  7.3269010619038628
  1.8333588830816328  8.9479806761502356  6.4465679528721793
  1.8272927859016812  8.9573576222442828 13.2979696722783203
  6.5943634140483534  0.7189984375195143  6.4728234019355133
  6.5738270487908128  0.7487221240764806 13.3092030451117171
 11.3354364828523764  8.9500665488910744  6.4335540032172860
 11.3323816274110190  8.9460958056916944 13.2860764051596423
 15.8827281815364945  0.8195640510992371  6.4558918040237332
 16.0662679164988766  0.7445446898509626 13.2800482329386167
  0.8336209371245508 13.5727853021319049  3.8985757950432265
  0.8017848303554975 13.6432309133339000 10.7708248643700895
  5.5382519128981569  5.3810302031813340  3.9113034112582410
  5.5485978416927226  5.4352818569226304 10.7836150567673279
 10.3034661143054826 13.6739311675831701  3.9449049248652237
 10.2930614018245823 13.6468641243988547 10.7946095023594992
 14.9949997055145605  5.5343665008563567  3.9062992129281722
 15.0092177726153029  5.4384182510256753 10.7636229146703535
  3.9538419414357486 11.0851412351913385  3.0155045039772039
  3.9437064961632138 11.0351883755441182  9.8675376739494371
  8.6934833430403771  2.8628167230997881  3.0125160172139642
  8.6904834787894600  2.8592347107293827  9.8765050304871007
 13.4275270207077710 11.0783412900562013  2.9933790829407330
 13.4240967081730638 11.0666585064595520  9.8558359278733256
 18.1195479476390275  2.9579401050738654  2.9840969492439959
 18.1668574376492202  2.8463004034882302  9.8332459260900311
  2.8154370719155866  6.1924555580954044  0.5123339588530046
  2.8204393739977096  6.1719191928378638  7.3878521596391469
  7.6148880299918762 14.3644536496943278  0.5593836628945644
  7.4500509885230422 14.3063924338290818  7.3492199002308478
 12.2281881196838409  6.1325473967305397  0.4918431035461734
 12.2142582822709240  6.1269819090083901  7.3587637161441641
 16.9249932801834042 14.3252809596213577  0.4762047467337140
 16.9128155758727949 14.3235496852464621  7.3360220145251720
  2.0013285261576184  2.0534791371745049  6.3164436263068113
  2.0586577903156260  2.1006862297956004 13.2500647604130180
  6.7989439162219689 10.3122248835690637  6.4212625240299008
  6.8100085229881513 10.2987937593660011 13.2781292300170435
 11.5752359981310970  2.1450242992740685  6.4413324122926721
 11.5717070807031863  2.1244120840986795 13.2841137885353060
 16.2684667312520439 10.3158012071956300  6.4125435759731904
 16.2918247134535541 10.3332391033090509 13.2715170134285820
  1.9704196846342661  8.8585498305107038  3.9566464921482050
  1.9734745400756233  8.8593102259371381 10.8118805286536528
  6.8660388573029989  0.5227405675818487  4.0011210914788009
  6.7500832953917715  0.6450940700636159 10.8248831008208697
 11.4198271014508599  8.8830360802402168  3.9398419428488212
 11.4206955830102270  8.8766324509258379 10.7942833477127511
 16.1177624257263723  0.7045850568803115  3.9514735277509225
 16.1557765083042035  0.6827763092508590 10.7815898639607681
  2.9937488512902455 15.5851955012872221  2.9260869320732965
  2.8263992812926726 15.7307078799361477  9.8540174260929039
  7.6060344483309841  7.4823782235101657  2.9873983169183616
  7.6059794571405437  7.4800894522390804  9.8521287631384702
 12.3464590003374006 15.6753089961873897  2.9880923436666773
 12.3283460399551270 15.6888159703083012  9.8485164108009240
 17.0821922349248752  7.5032141959432090  2.9706658250409341
 17.0538755643440041  7.5184638219266926  9.8225965976240719
  3.9247440167010339 10.9072162903977077  0.5262372487946746
  3.9308290763604479 10.9907744561478005  7.3714078974495445
  8.6529244957187217  2.7554644381205518  0.5215592051113549
  8.6583193211257115  2.7598030534214981  7.3849167678184013
 13.4066967370185655 10.9870312627019668  0.4976569997492777
 13.4029080336220225 10.9887189233741012  7.3615284456497490
 18.1054114191999744  2.8446829039901060  0.4815711284215108
 18.1216945003141454  2.8573896614777126  7.3398543316244780
  0.8367137175248323 13.5475272794882819  6.3980486566723007
  0.8225923590693471 13.5735532825501242 13.2655153886788018
  5.5722099211190290  5.3379796860583486  6.4120353815236042
  5.5631003459853980  5.3481682262733772 13.2764984567832958
 10.3031096196915932 13.5447985786936727  6.4340716789066024
 10.2988430618126028 13.5438144260095861 13.2859626302828691
 15.0109111220312741  5.4633520152704937  6.4013936380494290
 15.0241146964807921  5.3756562365017526 13.2553173672240412
  2.0817616752923453  2.2576064360889747  3.8159904044895421
  2.0497852461752721  2.1402628206811154 10.7472412286629755
  6.7766364553826604 10.3231965741858804  3.9239949987622782
  6.7710785526522956 10.3085006526026888 10.7849613928091443
 11.4175193677003133  2.0869630834088215  3.9493573150429429
 11.4722242247007546  2.0925285711309711 10.7918599428374851
 16.2300658140931837 10.3181089409461766  3.9175458594971904
 16.2328798460453712 10.3219772867564608 10.7775186196202384
  2.6483359103989685  6.0405679938512922  2.9988459657696791
  2.6340950883228715  6.0330171345294525  9.8709812602197680
  7.3622186799021723 14.2023965077146510  3.0438458257813776
  7.4482362792385111 14.2814586695842625  9.8499878992071892
 12.1087226028241641  6.0824371485037849  2.9836380572410111
 12.1245259332079431  6.0660516700005154  9.8516395311683453
 16.8979660582059630 14.3040391901278259  2.9754159261462099
 16.9099958551767706 14.3140646530194786  9.8336498269025743
 -0.3354121292229236 -0.0293159932485295  5.7591420436571941
 -0.0067013402419342  0.0234964083015866 12.2572879406665027
  4.7510132005380976  8.1941007576600420  5.4035746950139192
  4.7531180357584004  8.2057532012895518 12.2753933160569897
  9.5007786699275840 -0.0154013258191822  5.5130375039572970
  9.4904820435796218  0.0004456182673612 12.3053805810784826
 14.2086996358878803  8.2413761152072009  5.3826249477041044
 14.2146709206705193  8.2209099111236714 12.2431191760123603
  0.0144835418132127 -0.0158791803016291  1.7477451845578384
  0.0011377487677308  0.0017957468050684  8.7415551247249486
  4.7525188214073948  8.2094641585202996  2.0254924137362740
  4.7474254994238532  8.2009272502664263  8.8694210199863726
  9.4994911175721022 -0.0000265474712471  2.0157096705817357
  9.4870725897723194 -0.0101221715369114  8.8217133179074736
 14.2004452685779921  8.2372176434611450  1.9742463129897341
 14.2069778427527122  8.2191426080377958  8.8374332133816207
 -0.0796708574603472 -0.0494996563880734  6.6984276050888480
  0.0075811992889794  0.0309410777384383 13.2338556329687478
  4.7677513811593641  8.1850234187414959  6.3756596571713056
  4.7581449890638234  8.2065515216749088 13.2475882605952577
  9.5240114997646472 -0.0238320441880672  6.4849100863447067
  9.5189788577153855 -0.0097467144435603 13.2768871876122692
 14.2261545982328155  8.2236253381826536  6.3543761702229542
 14.2257317349408083  8.2272756154791242 13.2153046393108973
  0.2015920154103766  0.1167519860486392  2.7288221544761893
  0.0127958811410787 -0.0013178923226215  9.7142317162415548
  4.7581563665515008  8.2066899477749828  2.9976513295635621
  4.7578852030951913  8.2123161154314097  9.8416519932356152
  9.5118812016526899  0.0232081786137615  2.9867972063194106
  9.5051457289477241 -0.0160574276085736  9.7939234324293096
 14.2154919960312327  8.2248104931490413  2.9466498448020837
 14.2229139104927302  8.2227815078465873  9.8098784626487880
  0.8805473850496063  0.9505701329595966  4.7521452605619894
