# Supplementary material for: Iron in Hydroxyapatite: Interstitial or Substitution Sites?
Source: Nanomaterials (Basel). 2021 Nov 5;11(11):2978. doi: 10.3390/nano11112978 (PMC8625999; doi:10.3390/nano11112978)
Supplement: Supplementary file 1 [file nanomaterials-11-02978-s001.zip › supplement/structures/Fe_iB_1plus.POSCAR]

Ca  P  O  H Fe 
 1.0000000000000000
    18.9624794621795090    0.0000000000000000    0.0000000000000000
     0.0000000000000000   16.4219812762340105    0.0000000000000000
     0.0000000000000000    0.0000000000000000   13.7172869806254969
  80  48 208  16   1
Cartesian
 -0.0021731001463658 10.9524930026095522  0.0290467260401666
 -0.0080533650275876 10.8881362435628635  6.8895181993730699
  4.7591348304917487  2.7280845140251109  0.0161389662702610
  4.9011675941593662  2.7726804732242640  6.8993559337180486
  9.5005606014137705 10.9477068727933009  0.0138217512799826
  9.5099982274420949 10.9435635710308130  6.8745605955733016
 14.1770285026901455  2.7441381491377919  0.0101430302643198
 14.1505568813609450  2.7058225631365116  6.8826537818077602
 -0.0457469817025081  5.5123927796555838  6.8477457533658344
 -0.0028879856220899  5.5830071569247934 13.6688966292859604
  4.8344443176757954 13.5809676120198333  6.8964717405918510
  4.8219006375115638 13.5945049261078843 13.6740089137489651
  9.4726876528523114  5.4810041874018376  6.8558730720633250
  9.4791500658530214  5.4708839121128729 13.7120533362939341
 14.2328388722432333 13.7073885663462391  6.8837687756001369
 14.2114397141701652 13.7127682217696591 13.7300601067912211
 -0.0353631279490186  5.4534668747268595  3.4061732983529187
  0.0304006470737662  5.4391919201877315 10.2849682155901263
  4.7935953444183683 13.6258897258657381  3.3999346426098618
  4.7380921670325691 13.7007991047331323 10.3126932568117784
  9.4785963614527269  5.4870001234077783  3.4369418175282513
  9.4814047046610757  5.4810781410717402 10.3063597886714096
 14.1715692048529842 13.6961893259758760  3.4660416385109118
 14.2215922256742147 13.6865203576981109 10.3235208325846823
  0.0516594827988156 10.9520720355654930  3.4312891024005752
  0.0380595925285405 10.9658748243660131 10.2982647061890056
  4.7105586468534835  2.8180026953868196  3.4163504610802704
  4.7301601618735392  2.7067460358863200 10.2955739303533242
  9.5081266307191790 10.9215139999121913  3.4249916629711858
  9.4896514869791773 10.9348275567425866 10.2831004113631010
 14.1690263363571081  2.7536762763072677  3.4342719004199762
 14.2238297982507529  2.7793609547387899 10.2870711545624811
  1.2631874656210342 14.3481781535719399  1.8046970953745483
  1.1674971055110377 14.3255293681023126  8.6115028555815361
  5.9081624810066238  6.1441410566737176  1.7173540187238032
  5.9085531080835443  6.1414995832846353  8.5823177034412961
 10.6468197299271665 14.3642924686189009  1.7176631071390367
 10.6701322021779692 14.3509580530610954  8.5913305699296689
 15.3885090793137103  6.1766882564226027  1.6843763706911268
 15.3881980946505319  6.1682670192934488  8.5798013824166652
  3.5854483716842562 10.2387604456366859  5.1675126844371935
  3.5787508239382144 10.2637624748075691 12.0107529526828145
  8.3751677853005546  2.0554607162783025  5.1518819126165187
  8.3132059874099369  2.0685599970907762 12.0086026075118024
 13.0577833224185706 10.2810676335647564  5.1541100039533250
 13.0552252839391247 10.2819797288268866 12.0152243053399950
 17.6000253128219128  2.1736481620222290  5.1849619580382909
 17.7662086903325616  2.0785892524783227 12.0140088104064695
  3.5019015834218394  6.1242209719986977  5.1636614048584244
  3.5358349404194098  6.1538820823734390 12.0005909599390304
  8.3200874712067616 14.3635377619363052  5.1554449625074623
  8.3008746870156820 14.3706600692222999 12.0133489161211866
 12.9902806880291042  6.2083973145792584  5.1423380967032042
 13.0189898819348446  6.1850563986092615 11.9956322715596713
 17.7087391038265309 14.2566329914723759  5.2065128159470584
 17.7777075378784275 14.3822556254134231 12.0027090688949567
  1.1795856861681773  2.0379318002634639  1.6319375299864156
  1.1753286095289179  2.0006288106654644  8.5353305755819608
  5.9660663082923353 10.2003917646929114  1.7210270509956274
  5.9497016885164742 10.2252155465568517  8.5894513882149681
 10.6716681630144041  2.0607929655030675  1.7221079123249716
 10.6903234503092985  2.0558115221483528  8.5939549770872361
 15.4394441953970709 10.3297177708729233  1.7334929849940641
 15.4237925648489878 10.2583259319457643  8.6047654866286241
  2.3801552521092022  8.2214143130773643  1.7304002045937827
  2.3707726172713159  8.2061115921513856  8.5951571982851380
  7.1141382498423162  0.0054649865810001  1.6959605493945722
  7.1253242164770567  0.0012060136937946  8.5913172961940472
 11.8512500566866912  8.2304651045246633  1.7141512559426411
 11.8433218440235528  8.2318607430130797  8.5769323592740374
 16.5033530681021148  0.1543052803755395  1.7236931756080098
 16.5807484280270003  0.0295359580102908  8.5775296773770968
  2.9302283375878364 15.9977906106650547  5.2309857919409470
  2.3656679178000970 16.4043499628300751 12.0387643273443441
  7.1222105773493665  8.1895933762918816  5.1514818042998671
  7.1261358105980381  8.1791583238438434 12.0013020529188630
 11.8203753476263707 16.3928131903252847  5.1645204051780613
 11.8490598903088102 16.4142635470929008 12.0139026205214812
 16.5725831843705862  8.1856643505473166  5.1494111015425972
 16.5937661701777870  8.2231683424276163 12.0060597390159245
  3.7074984744946287 16.1545211921638057  1.7099795104609614
  3.6414862909908892 16.1670440136006270  8.6216136496307705
  8.3779552697814950  7.9630145016941913  1.7277227024937230
  8.3825612560428588  7.9567018922812309  8.5838536642777328
 13.1183665480522880 16.1777047195542671  1.7438995937229083
 13.1191364247184534 16.1732257819053018  8.6100086121999162
 17.8620412690385244  7.9811274620764650  1.7369782887192127
 17.8658470386665797  7.9618919229100289  8.6035348217115288
  1.1005045618191038  8.4429169319230297  5.1640425506956147
  1.1071888358295221  8.4807394934582927 12.0064977722914996
  5.8840535846184094  0.2746923737370786  5.1696744070958820
  5.8615280552652864  0.2382028745080066 12.0218516919120280
 10.5815110544114734  8.4679568860528374  5.1579461135485243
 10.5857776122904639  8.4637946218108890 12.0207063581525109
 15.2604383892740962  0.2744705127273711  5.1593550257725642
 15.3008720842313011  0.2685219829200854 12.0091525194162063
  1.6224600827512183 13.0710020668516567  5.1987761243264883
  1.6307865074830612 13.1695595538563346 12.0674886912336543
  6.3461692091117241  4.9132144573616889  5.1408798820325625
  6.3359977351282115  4.9342950457797938 12.0175434165782207
 11.0961148220560997 13.1499770013157402  5.1709809219308260
 11.0929784279530566 13.1376817296324635 12.0223598863616132
 15.7693230731129290  4.9997402511476139  5.1563589540175396
 15.8204686727183219  4.9560601797064843 12.0082764528650543
  3.1649041909158777 11.4587912042497475  1.7276335788402506
  3.1518959300048222 11.4878644777611605  8.5968581326928941
  7.8763426968164065  3.2822497025716828  1.7355579990074954
  7.8965851436422838  3.2780248621475097  8.6056491381715610
 12.6372865478488485 11.5158777486706363  1.7333128414391734
 12.6320453185255008 11.4896962532772076  8.5973284021835585
 17.3078665992522183  3.2820543890332226  1.7281360845459983
 17.3461158165753808  3.2892847824521518  8.5965414592858771
  2.6580238411561958  5.1584050055515087  1.6914607530181971
  2.7164263816517629  5.1521189436097963  8.5730450509842910
  7.4721403808485345 13.3688988267066033  1.7442143708819806
  7.4621414654281280 13.3793016429395557  8.5969700113217211
 12.1746778988895166  5.1987609543429194  1.7205150640501485
 12.1704113410105279  5.1935064512839491  8.5778160108169743
 17.0200730484547194 13.5070784145475074  1.7428452798648111
 16.9209523758100140 13.3946479775682974  8.6157428659892812
  1.9669666171242031  3.0399433475080611  5.0939648115951837
  2.0267363523889932  3.0213373626597706 12.0013286003901118
  6.8066540603712911 11.2282036614937510  5.1529210564910466
  6.7968428734975594 11.2141372942287045 12.0015694238792801
 11.4915109625617369  3.0427972006671191  5.1666366178860406
 11.5127148070963461  3.0380489958097892 12.0240456507858013
 16.2605442073327424 11.2238896974161051  5.1736432540473167
 16.2841809379823523 11.2704312070080785 12.0354250347110536
  3.9768927314699742  1.2483929391446418  1.7861138655016122
  3.8300207430436086  1.2847534935133711  8.5471442002868994
  8.6179994010452798  9.4918757858200902  1.7416240961874467
  8.6211888900908189  9.4843211340023572  8.5915239872201834
 13.3284461692699363  1.2868867724528663  1.7522658396616220
 13.3331299016970952  1.2827472631862724  8.6230282505986491
 18.0775631218618180  9.5131858202396877  1.7719545820872027
 18.1122303268145721  9.4887071555019613  8.6201573312080750
  0.8761215423431336  6.9137768993490356  5.1743467620353627
  0.8771246575066829  6.9521209290695083 11.9891262448561982
  5.4333666464969506 15.2076487426993356  5.2118393764279842
  5.6760389774141924 15.1237720072942761 12.0229723744482424
 10.3531591879840690  6.9385665487499431  5.1693065349943152
 10.3488300539228550  6.9358568104347977 12.0349945864272634
 15.1012787141562388 15.1583045786428521  5.1572786342714556
 15.0754688833602657 15.1617671273926433 12.0362669687991755
  3.0836423814286533 13.5972677593655256  5.2173100517528237
  3.0736870797110090 13.7338146777247321 12.0706649065435698
  7.7555668726258933  5.5407416864515415  5.1352897430871112
  7.7735243406765768  5.5058014217945299 12.0331210934563995
 12.5372670536776365 13.7096735451214311  5.1952642731300935
 12.5334480103139541 13.6975887569601849 12.0396574601270139
 17.2402160575229466  5.4825875544369298  5.1595977455096795
 17.2611335686176766  5.5188931176152183 11.9924522637538633
  1.7222027247222826 10.9020016085456071  1.7446903291164813
  1.7072678758978699 10.9408007377731735  8.5956047128004460
  6.4362751190201086  2.7171583333590030  1.7578976960618891
  6.4613473093650020  2.6993070551933069  8.6358867079219532
 11.2151897118388586 10.9138285069861691  1.7380610462965032
 11.1949510575088720 10.9172910557359639  8.6070125404448916
 15.8612778247688784  2.7290857329407134  1.7659339948579609
 15.9055950355199371  2.7323226281849076  8.6119579550886289
  3.8661158226998675  4.1933209908115598  1.6878749481518989
  3.9420359017225954  4.2093215309817467  8.6119996725434458
  8.7034784659648921 12.4363051242771530  1.7783164939467639
  8.6820584491644137 12.4338855118977794  8.5972430710259768
 13.3820948161643347  4.2337053833221638  1.7327799957662862
 13.3777429271277644  4.2266323784827708  8.5765948271396102
 18.1846632058642079 12.4889241085367555  1.7449652850686830
 18.1416525099480914 12.4435715464070604  8.6090832432021624
  0.8318251903194823  4.0671124162551315  5.1670765474095628
  0.8038498443689289  3.9713234512519318 12.0469864584391466
  5.6145645152457533 12.2142070835763761  5.1564006714723565
  5.5791350186186159 12.1695826806580278 11.9897463179346122
 10.2668647364475838  3.9890628507888009  5.1821441335902110
 10.2987634193988615  3.9944709499314146 12.0420524212830866
 15.1063549699082635 12.2536585220974406  5.1927726033287627
 15.0914144323400130 12.2523254597912494 12.0517327670485308
  0.2598523373099769  7.2207035919238729  1.7131329707955221
  0.2514519589082314  7.1773060614267292  8.5983637535621913
  5.0262990998823431 15.3764337723921933  1.4446678753138233
  5.0001460482081042 15.4140667091328361  8.5331005879972093
  9.7291646688180204  7.1922864202018513  1.6777546728629338
  9.7342921232645931  7.1856002499434863  8.5408865820643811
 14.4905844780849620 15.4311044969296045  1.7342799278917447
 14.4792449153665785 15.4124738608580127  8.6014736001939891
  4.5852052801208005  1.1436176551243151  5.0993729107377979
  4.4909541722019837  0.9831666351550832 12.0343062484227872
  9.2253979581860293  9.2319172586251259  5.1200894195502293
  9.2318831261620939  9.2332123959723926 11.9841068765425600
 13.8871604566394868  1.0060752065933423  5.1122218868213709
 13.9490160646451162  1.0396956826797865 11.9581851671177599
 18.7071269212459086  9.2072849978037556  5.0953225251246756
 18.7172339227992488  9.2532784917392714 11.9806651865201719
  1.6179052951844028 11.5176659104839221  5.1974658169956527
  1.6391963671245380 11.6112836715887013 12.0526012486078979
  6.4152571067842281  3.3578322494599844  5.1036451573606270
  6.3502233872207379  3.3758390199572701 11.9767209907920389
 11.1051106223129601 11.5946099633976072  5.1035958549140243
 11.0978271339515366 11.5800600529062763 11.9789775258480375
 15.6981891239064559  3.4424504178120143  5.1712919065940062
 15.8314972507735234  3.3964777826039061 12.0366898320911826
  3.1658390411533635 13.0161891237182807  1.6396173341685982
  3.1566346536224210 13.0474999698062319  8.5691539501986504
  7.8642635973989981  4.8407436533531314  1.7016151607701941
  7.8665808123892766  4.8345599888005149  8.5623179763525350
 12.5996099974054445 13.0734159904871934  1.7099491704938221
 12.6166212377309659 13.0475909897076505  8.5659417061777585
 17.3181916693193756  4.8136576476893547  1.4667345126639615
 17.3451297676433498  4.8461176200327127  8.5452991510352287
  1.3071311155266889  4.3903544261592282  1.5694694338941575
  1.3920413060624364  4.3401152330721304  8.4300527858558869
  6.1473608856863953 12.5504364956641190  1.6641301313693579
  6.1260906724736683 12.5754024961240241  8.6251710107778763
 10.8321191829836376  4.4067873108611533  1.6991007359935091
 10.8268703686685068  4.4040718838021693  8.5609887065422363
 15.6563465167252112 12.7512700118960094  1.7669560725009725
 15.5817841512319752 12.6027084665495632  8.5989421091857903
  3.3256680917962353  3.7223385109217304  5.3755879715756896
  3.3695605430073425  3.8093573291736718 11.9880510722706930
  8.1568565517483744 12.0039283563243764  5.1199547859460468
  8.1301782393930342 12.0195894681121889 11.9835190396792317
 12.8215165170636531  3.8468196035991538  5.1014948121896158
 12.8511795236863406  3.8341242235992246 11.9687548531699797
 17.6340231422496529 11.9615225635031024  5.0979621022658117
 17.6393421177387957 12.0416390392308106 11.9837996843752723
  2.6504179906439158 15.8671012022117139  0.6105501212273634
  2.7452588316740063 15.7043633072193423  7.4466984221541281
  7.5251708509124660  7.5462741943059255  0.5025265644751654
  7.5396619777174632  7.5257416215442774  7.3542961559828743
 12.3258922951127214 15.7234907602528420  0.4921559844572994
 12.3223520001971334 15.7259217501198929  7.3576183823846479
 17.0657252177599190  7.5538402236113358  0.4779739460675353
 17.0709816170668347  7.5284873885704009  7.3441967394213172
  1.8352873672429362  8.9267085666895625  6.4404089395428636
  1.8721769747886603  8.9351582475379097 13.2722963713344786
  6.6380055605305586  0.7215697497345859  6.4392655020312937
  6.6555742977522678  0.7311628680945024 13.2557288530283692
 11.3387681904938820  8.9562274584683372  6.4166944627274614
 11.3481811652989073  8.9513446200068252 13.2785539895569951
 15.9725136255419695  0.7843469342420772  6.4374849252097954
 16.0453693678836089  0.7573424672399874 13.2760300835405793
  0.8708423880608629 13.5427449421679196  3.9330268277301146
  0.8485918146599415 13.6464716010739888 10.8147779955154757
  5.4987530681784369  5.3546458092576579  3.9126345773164863
  5.5443123213342700  5.4401931391033349 10.7850106952557443
 10.3142026701769680 13.6954327230453359  3.9486765620302511
 10.3052125586639480 13.6506186953323674 10.7912588322385332
 15.0196205888482552  5.4991190440320574  3.8979974394196297
 15.0262328054367167  5.3979314611259754 10.7517277513037275
  3.9476108706844766 11.0840281376469090  3.0105211643745431
  3.9365102352073165 11.0510599708539630  9.8546431879151548
  8.6823618488358090  2.8582543505411881  2.9863876167630274
  8.7027711654809519  2.8648817371132198  9.8582195115417210
 13.4461671380190939 11.1175594900798789  2.9942115357891228
 13.4293796549512248 11.0719471419815534  9.8581702090951193
 18.0608268374884950  3.0714172709193863  3.0594841825938368
 18.1577194187963968  2.8759956463260030  9.8508696545021817
  2.7451905667479428  6.1532354618237779  0.5044550486364691
  2.8157954627774222  6.1463312230515994  7.3886277250491501
  7.5407674902701087 14.3145406112539799  0.5202640677640881
  7.4298331929204657 14.2736271655663813  7.3262885738172345
 12.2111787756062657  6.1256886679090705  0.4799365626918710
 12.1910178674420777  6.1254269856924921  7.3407702193825006
 17.0659641450011428 14.4490301005915427  0.5112018988291125
 16.9258522805030438 14.3231666431613256  7.3714211711851680
  1.7226104180307193  1.8096956049607786  6.0432549771910837
  2.0657251064111803  2.0956478990024996 13.2436061399081986
  6.8081691624803193 10.3331935933583399  6.4151433319074549
  6.8138711800545968 10.3182227158229498 13.2624757032210141
 11.5617214390184024  2.1588498430499441  6.4371644593068851
 11.5762960007330342  2.1485835566691196 13.2923871183246565
 16.3053601312936607 10.3444610986547669  6.4454074491290942
 16.3271707751710586 10.3857860301466953 13.3064345231102390
  1.9626981629972664  8.8677712842731626  3.9458587375821708
  1.9336192007420143  8.9313297229344943 10.7748240512886611
  6.7805427261518689  0.5662423917160347  3.9529222611818331
  6.6382293177882126  0.7044693857555924 10.7632417688331632
 11.4130233638198302  8.9032424983551142  3.9224950666368197
 11.4194971543082175  8.8901564912782636 10.7859588192288527
 16.0652344613681883  0.7633156482705740  3.9266876708459075
 16.1479336267986433  0.7007565322768975 10.7852591037366992
  3.1507278412699522 15.5396741730903134  3.0203266625044365
  2.9434527707647606 15.6984602873627654  9.9168021955921795
  7.6215267940515856  7.4804118143899379  2.9898786092320142
  7.6252680912494721  7.4748463266677883  9.8446234137673390
 12.3459280509124589 15.6875587579199589  2.9913064839355163
 12.3356598682836900 15.6905794808982844  9.8547778215193365
 17.0846573572549580  7.4663966458194402  2.9737206804822915
 17.0599416615239541  7.5037584191037734  9.8401406836224794
  3.9616658604618440 10.9093988717838037  0.5175789806722435
  3.9517560686949085 10.9939013690111143  7.3601233259216023
  8.6590493765850063  2.7820763817977743  0.4948145240778970
  8.6700570959128012  2.7766606976633761  7.3621371412404857
 13.4489622074918174 11.0555313235111452  0.4944371707365996
 13.4225778135681431 10.9937534616713091  7.3594842903637261
 18.0884020751223957  2.5191085091121610  0.6168323906731834
 18.1296511566964789  2.7664437137291533  7.3648203320843830
  0.8178612204435334 13.5567961394493945  6.4262382786407768
  0.8359514258504526 13.6344019828963106 13.3104868049713065
  5.5476042077689049  5.2950543212998129  6.4120259002838740
  5.5359707266188574  5.3464445368902656 13.2788763517078543
 10.2975289619858721 13.5462947183232405  6.4363092514831397
 10.2957199414451814 13.5516686850028218 13.2833268456376263
 14.9981626470888525  5.5030878909834922  6.3949141588172020
 15.0136758515368616  5.4334709401339927 13.2391537497304785
  2.1097502949785225  2.3558529384304729  3.6807082835104610
  1.9963205353316569  2.1064754747754040 10.7497253134725206
  6.7502918826658549 10.2913282312017405  3.9214578190102385
  6.7792760325237964 10.2791391494034521 10.7678743025657742
 11.4252484743290967  2.0883094194506362  3.9460426736329541
 11.4560643997030844  2.0909736478150722 10.8006168158531182
 16.1474747347956615 10.2789002221622283  3.9549777939555328
 16.2192306533284949 10.3233577552613074 10.8118558774303519
  2.5945772811236893  5.9794215825775483  3.0038103428928777
  2.5876256361528545  6.0010141579411327  9.8650365229083761
  7.3582346629671687 14.2532254339130233  3.0154608902744413
  7.4587832103153753 14.3191522862591825  9.8258638328354060
 12.1428304146327868  6.1105490243064660  2.9718414987675894
 12.1527003851928512  6.0973226948815960  9.8350890790937537
 17.0997382171712289 14.4603241533592168  2.9726474041447322
 16.9029038878579136 14.3099573799679707  9.8620006299464809
 -0.2862424199774921 -0.0875592489166139  5.4237147444507006
 -0.0160308801373266  0.0247289694666283 12.2135490855390394
  4.7404833356927494  8.1601692969104178  5.4018604868705387
  4.7469798811564923  8.1970645931999808 12.2252811715822887
  9.4856523000606039 -0.0163191098251517  5.4822215785833093
  9.4848786308985478  0.0022754975354615 12.2689327993042259
 14.2042377644704274  8.2446016329637182  5.4128814799339571
 14.2259099822477548  8.2398610130981726 12.2573031106500707
  0.1934116017703923  0.0968660338366516  2.6770375193129237
 -0.0022641200477842 -0.0197475261119137  8.8576737639595517
  4.7331088274299074  8.1771236497975526  2.0440225486667156
  4.7365713761797021  8.1885864686324403  8.8741806023313785
  9.4797644501875968 -0.0008343490963359  1.9610465310361107
  9.4892570674063634 -0.0018374642598852  8.7968326486051485
 14.2332238105763160  8.2596559454087419  1.9249988575785075
 14.2102905879147574  8.2228289140452429  8.8256537211397141
  0.0147736677489841 -0.0340585093620206  6.3467077435284498
 -0.0320162503239439 -0.0185016912112485 13.1830627354813519
  4.7481062524365454  8.1438805270524046  6.3740516389129125
  4.7451746531116932  8.1971556131013994 13.1972713213423631
  9.4789452710748314 -0.0069762961941358  6.4547275077847548
  9.4634984353049401  0.0065022342075814 13.2411315363383846
 14.2111211445151984  8.2118818746517270  6.3846421836925398
 14.2304458073351068  8.2155112932207874 13.2298716160337442
 -0.4452276402842976 -0.5362589191904366  3.0538637036812468
 -0.0222524696488677 -0.0149803587751218  9.8302972605336620
  4.7415831595015563  8.1812138566175445  3.0163217868420240
  4.7548075926784792  8.2053018942783513  9.8465898228875677
  9.4743582472929297  0.0153178909095486  2.9327522436042526
  9.4993640689597054 -0.0122687242120301  9.7693765027655193
 14.2514714045627731  8.2455402756970955  2.8972715482825686
 14.2061055686974527  8.2170036403544611  9.7981577540932143
  0.9041215395169879  0.9321499804100355  4.3736826142160803
