# Supplementary material for: Iron in Hydroxyapatite: Interstitial or Substitution Sites?
Source: Nanomaterials (Basel). 2021 Nov 5;11(11):2978. doi: 10.3390/nano11112978 (PMC8625999; doi:10.3390/nano11112978)
Supplement: Supplementary file 1 [file nanomaterials-11-02978-s001.zip › supplement/structures/Fe_iB_2plus.POSCAR]

Ca  P  O  H Fe 
 1.0000000000000000
    18.9624794621795090    0.0000000000000000    0.0000000000000000
     0.0000000000000000   16.4219812762340105    0.0000000000000000
     0.0000000000000000    0.0000000000000000   13.7172869806254969
  80  48 208  16   1
Cartesian
  0.0023703099327724 10.9428297230756257  0.0213612331141452
 -0.0129684397041846 10.8810006625412452  6.8914277210549102
  4.7591518967232656  2.7330564761400939  0.0078940802001053
  4.9304399737051332  2.7812401364534920  6.9127112080032607
  9.4997622810284117 10.9490930300419844  0.0107308671276474
  9.5133394163233334 10.9404290731757143  6.8757362692999573
 14.1729345033742629  2.7521516929585088  0.0067790864077292
 14.1035602722618787  2.7161267744762601  6.8916837145276499
 -0.0639187257711147  5.5442080276972288  6.8598931177093068
 -0.0086980893293017  5.5831398942810289 13.6654397692800060
  4.8689996439997252 13.5370770570566741  6.9100811121018566
  4.8366287953098377 13.6076250656477669 13.6780005156757554
  9.4790609421995509  5.4882004483577349  6.8579949735151420
  9.4833597362936253  5.4722283519067405 13.7084656351796905
 14.2323003378265067 13.6993598525419529  6.8835507070863216
 14.2244214276099736 13.7086173350153882 13.7291916252318522
 -0.0552414951692213  5.4845236235900181  3.3968797871685044
  0.0297710927556218  5.4452447436320597 10.2857968759426228
  4.8062300444840185 13.5982955257523752  3.3971073369220508
  4.7389113461453345 13.6966046042760983 10.3160970218752404
  9.4774434427014267  5.4949416098065393  3.4326961183766693
  9.4816796606132776  5.4853390102068920 10.3079507406982867
 14.1404498798076030 13.6793601254531918  3.4656737664093455
 14.2133188958848660 13.6857978872306010 10.3232363953927511
  0.0546764132812484 10.9356808683183857  3.4272918117299480
  0.0452027585419435 10.9615248315773890 10.2959076699918572
  4.7861980811801716  2.8150009348879563  3.4067383802408919
  4.7390118472864842  2.7116099118683690 10.2944608328088911
  9.5159808897124130 10.9206758583199619  3.4225132669054790
  9.4982775188865229 10.9366896722257732 10.2842836700815408
 14.1319262452893533  2.7446785798024638  3.4350853907889038
 14.2176404449542968  2.7808912268313883 10.2879339473780096
  1.2659863275896519 14.2843561364460818  1.7919069029773080
  1.1686348542787686 14.3182060585340203  8.6134825384373883
  5.9157266140640870  6.1531406494264678  1.7126968337678921
  5.9141830682358663  6.1442681052861134  8.5874622241193848
 10.6412011472625210 14.3646186232656508  1.7142820970509300
 10.6687650074087479 14.3475087780469259  8.5932571578430270
 15.3873523680665176  6.1769499386391793  1.6825161514558868
 15.3815005469044888  6.1738021670484580  8.5859907357131195
  3.5847922698948649 10.2342985742192347  5.1687073206433114
  3.5879988251719190 10.2643275566955428 12.0095355615013428
  8.3868221251780106  2.0578367149549135  5.1524981931990395
  8.3161034542717580  2.0691743814253507 12.0055705070457996
 13.0577397087158076 10.2831971200083583  5.1534121847091168
 13.0557505446202260 10.2837128994497284 12.0145530335670347
 17.5146505415393392  2.2533740106730162  5.2028871898738895
 17.7579562192706213  2.0745388668652014 12.0139158942571065
  3.5125338456562836  6.1440500367722981  5.1614333135216182
  3.5368209893514431  6.1599216320821437 11.9981106676253777
  8.3314137601895215 14.3539863610312057  5.1574246453633146
  8.3029681447483057 14.3709520914060178 12.0120063725752626
 12.9765897778574111  6.2288331786956492  5.1414184164492882
 13.0177838682410485  6.1892414178265653 11.9960684085873019
 17.6899434941836198 14.2249656507705371  5.2039130600127939
 17.7778630302100176 14.3775093168040389 11.9905484308158599
  1.2110709870671801  2.0542300513612073  1.5617365347694807
  1.1582434155334942  2.0039301783398296  8.5711772467572658
  5.9769526677515730 10.1943749699595632  1.7175872572211879
  5.9586083651198605 10.2129411336009834  8.5915467421955398
 10.6699349923915623  2.0583012957017370  1.7169899391181291
 10.6878033367887753  2.0525670419123738  8.5976166318713823
 15.4401799396002026 10.3380138556376249  1.7349474071688133
 15.4247937837645903 10.2632903090689620  8.6083664614784929
  2.3908576755176560  8.2185187424634893  1.7251931077334681
  2.3766263346812906  8.2048638610027744  8.5943095754531775
  7.1104841800499541  0.0018564267393474  1.6932204711122874
  7.1225101845248693 -0.0027400782822849  8.5938658534337637
 11.8546689917337211  8.2302811684738799  1.7103189388433344
 11.8434052789331883  8.2372290209488224  8.5779942581239190
 16.4479143631464844  0.1658325716405984  1.7092020488030122
 16.5674633149157984  0.0243307573979225  8.5851298391455373
  3.0191642625134043 15.9066038394273246  5.2612366354269620
  2.3642912417911428 16.3961619641983063 12.0385235038551759
  7.1337587273418333  8.1894625351835924  5.1501070245388592
  7.1302108474344594  8.1834097117392641 12.0016338963094515
 11.8215415401132926 16.3935546232722551  5.1688229917680300
 11.8455897565672306 16.4147698452945434 12.0122396110726495
 16.5666024183482143  8.1895668288206345  5.1476134584895821
 16.5912574341449393  8.2246170758585269 12.0044403432698541
  3.6646584408936724 16.1707777258067331  1.7335062587296879
  3.6360611256167599 16.1763489022727214  8.6215472809526528
  8.3824948873647411  7.9643077427935109  1.7253315338335422
  8.3823507725208284  7.9599160325500700  8.5859452257624120
 13.1120956560941444 16.1740904709687747  1.7437175539200713
 13.1127233141643433 16.1714698563071018  8.6072362977025456
 17.8698765655522962  7.9766940343782071  1.7328615344279736
 17.8683690484350528  7.9606953904559656  8.6025089515726254
  1.0970533905569870  8.4425149273584310  5.1614769272243812
  1.1139774034769823  8.4774741544949066 12.0061261076940422
  5.8705314405139291  0.2847595540835497  5.1711933017008027
  5.8563607796118422  0.2410377651876024 12.0218004932174800
 10.5853983627012198  8.4699024364456577  5.1552591302087327
 10.5877212664353362  8.4676952038362590 12.0200502563631186
 15.2834398768617206  0.2587449285093856  5.1530993037979913
 15.2941214415427655  0.2701527561538328 12.0036458153803895
  1.6245933616907136 13.0588679762438069  5.2077358958723678
  1.6366345361491974 13.1700791257935972 12.0632676433053749
  6.3482607705964025  4.9181864194766725  5.1439385299698115
  6.3350609886427787  4.9332521094093744 12.0198663203123353
 11.0955459476722353 13.1504283083269407  5.1725813551974342
 11.0941692716632812 13.1406228101970495 12.0258395013429240
 15.7462741793266510  5.0072986954612393  5.1591483347464262
 15.8206014100745556  4.9569115950343354 12.0082612828814828
  3.1718785908620677 11.4557610000316892  1.7289950848656352
  3.1558154745096547 11.4865636516700533  8.5932002704046404
  7.8821888292345967  3.2785292641012038  1.7279388747595918
  7.9029072342949744  3.2778485110885112  8.6063109287047919
 12.6397251227076843 11.5240676435503531  1.7283086431091044
 12.6351760238847071 11.4909553619134943  8.5952747656578037
 17.3090005555240580  3.2636873314261559  1.7468785992464166
 17.3366649168114293  3.2848039485552389  8.5926844909632702
  2.6591672786677654  5.1477272333663553  1.7036232873452390
  2.7138455881969601  5.1466179283178182  8.5630594092995072
  7.4676140370009119 13.3698355731920344  1.7484600700335626
  7.4642633668799458 13.3743524357999277  8.5990919127735399
 12.1733031191285086  5.1987704355826496  1.7214518105355803
 12.1666643550688001  5.1980934750658507  8.5798298261358585
 17.0568488811236705 13.5319647725936711  1.7421322906370331
 16.9241608273350153 13.3945683351545561  8.6120243237667466
  1.9508598870690279  3.0716941231195340  5.0856080468962022
  2.0278437611895841  3.0268364817038025 11.9845449098181351
  6.8171592739933384 11.2216635023272442  5.1469895929152765
  6.7977132513048728 11.2172111121495259 12.0023696405125833
 11.4848608210143510  3.0489619027402735  5.1635438374857596
 11.5134202113323401  3.0405387693631729 12.0235014276252361
 16.2600511828667287 11.2179658188321216  5.1701332990988673
 16.2919612433056820 11.2724639848064232 12.0364679710814748
  3.9207599997660303  1.2687245096239905  1.8116297778659212
  3.8296851071571285  1.2937834262332608  8.5423789291980547
  8.6233392352618292  9.4926722099575009  1.7402663826579547
  8.6174475928929297  9.4884132370702972  8.5957336576607872
 13.3430074572489445  1.2803883307411774  1.7498253685548393
 13.3279247010847275  1.2814236821198124  8.6216401971020176
 18.0773734970671960  9.5092131807923614  1.7730866421110951
 18.1052616156122212  9.4880662236961388  8.6175424052902407
  0.8663596579160037  6.9140101378464198  5.1710491868568900
  0.8898693399532138  6.9468607372667002 11.9920692216687286
  5.3964163590169472 15.2204218688650581  5.2123760145967646
  5.6708982492319961 15.1265045005847760 12.0254792142331421
 10.3573954058959199  6.9397232599971357  5.1661170459487771
 10.3509614366144014  6.9396986087738348 12.0336046366826857
 15.1286226095407024 15.1423457559274812  5.1278621398817759
 15.0723514517366848 15.1637657727279578 12.0332898595236149
  3.0960647017243277 13.5664745889668907  5.2379696731268668
  3.0772937433047156 13.7412100447149825 12.0753107140118043
  7.7487517575071863  5.5606883185978075  5.1424120503731068
  7.7707368561956365  5.5071951640350001 12.0365608872308396
 12.5354978543438129 13.7144881186568792  5.2013417477977217
 12.5347659026365736 13.7007744535098297 12.0458885308782868
 17.2360291420576992  5.4285501767135562  5.1621235477740415
 17.2622845911210305  5.5195757668758576 11.9924560562497557
  1.7252158627088230 10.9104342231624400  1.7452952322113247
  1.7121526106073273 10.9363047338926904  8.5871455507123677
  6.4419297303957306  2.7061145853202295  1.7446012054630089
  6.4674797752230715  2.6965555994233443  8.6399522635186443
 11.2218303721465134 10.9155673663528514  1.7336181373585144
 11.1998414809621689 10.9147102622811616  8.6040468086570083
 15.8604795043835196  2.7182828083911099  1.7788114146607270
 15.8992691523713532  2.7210228866733948  8.5993858312052041
  3.8516379696304934  4.1627174452075479  1.7122284605251761
  3.9393963245814603  4.2034507473402565  8.6023155342821109
  8.7019444013764016 12.4436037826221462  1.7784890525098698
  8.6922488856273894 12.4414003425086417  8.5955516178579519
 13.3810992859925690  4.2326814094312057  1.7371754985056196
 13.3764686485079061  4.2325714270503250  8.5794922940014313
 18.2226488447228441 12.5130898923633573  1.7348488022756101
 18.1445461843140201 12.4430462857259592  8.6081749404359247
  0.8251333313172791  4.0884129694349980  5.1716616749435182
  0.7974063938476803  3.9649729168800478 12.0458335396878464
  5.6256006782927406 12.2096712584890223  5.1456394643775694
  5.5793758421077859 12.1734624039559929 11.9964988568710922
 10.2477391796620285  3.9777232880704179  5.1761064801294525
 10.2993076425594250  3.9963349616625470 12.0405278379343272
 15.1130657913899284 12.2544435687471740  5.1909939227552107
 15.1020447983265118 12.2576330577927131 12.0539589621373882
  0.2706078556609252  7.2208249517924310  1.6911080509002006
  0.2582177715803370  7.1823121560047447  8.6088025985061218
  4.9870846923545553 15.3958267001381657  1.4842160224801448
  4.9881276287249756 15.4151665329416421  8.5217060340883855
  9.7320754094154651  7.1918426981824366  1.6727997769794662
  9.7345348430017111  7.1907978655640692  8.5408372796177794
 14.4803390504315477 15.4168295423904755  1.7358860499021913
 14.4739373173651149 15.4121021962605536  8.5881126371649383
  4.5650936744032125  1.1523024707179934  5.1103294313710448
  4.4847648189055276  0.9850875343246019 12.0325067091218258
  9.2297308847431374  9.2333072083697036  5.1192892029169252
  9.2338116103233965  9.2373822452061258 11.9844406161810930
 13.9097770058940267  0.9884533744291388  5.1478296307554512
 13.9441351224315504  1.0419787652070329 11.9534673022275690
 18.7051718896133572  9.2088930160621469  5.0966404174472970
 18.7208633413683110  9.2440475567370832 11.9765787721960741
  1.6093759719223144 11.5083705030515606  5.1961820571360624
  1.6468780675546668 11.6125901864236454 12.0507960205630962
  6.4305541389663681  3.3612208445398761  5.1092068525868841
  6.3506860717196147  3.3743352953359191 11.9763512224425277
 11.1086471247326557 11.5958671757859495  5.1074983331873423
 11.1004212011419607 11.5830997383640639 11.9837390044409933
 15.6335839563788106  3.4476366559449203  5.1758523829046599
 15.8327032644673196  3.3971945643275765 12.0337980539732019
  3.1775332022376892 13.0165304483486004  1.6422967325166042
  3.1601256460914087 13.0473046562677695  8.5641004494219803
  7.8616960776798201  4.8358589186436731  1.6989092149509410
  7.8680314420681343  4.8335018824465257  8.5576039039582383
 12.5978976855100093 13.0813707506215753  1.6938272704550770
 12.6165643502925793 13.0488671645754550  8.5631068154981627
 17.3263682904634670  4.7939973489829661  1.4818931187460278
 17.3365871706456360  4.8407076246421532  8.5512173408753753
  1.3022767207843711  4.3870644359725404  1.5722417483915281
  1.3889068082073381  4.3337305662372145  8.4144523540023517
  6.1441524341613940 12.5482444330382918  1.6686413052334104
  6.1352457575580086 12.5586908629740055  8.6415375268016827
 10.8310781428611644  4.4063303151061142  1.6995747979800635
 10.8260777370269885  4.4043923497050796  8.5627256696609724
 15.6965924831357402 12.7782706864022053  1.8271695297851771
 15.5843497747032078 12.6053859686496246  8.5988321268049095
  3.3239387136692851  3.6858736629159590  5.3510941368543916
  3.3665777449879415  3.8167982061146311 11.9706871298271746
  8.1653953562501940 11.9994513149233537  5.1161964225166434
  8.1302844292780225 12.0231316592757249 11.9768233881811366
 12.8057131866798741  3.8662864850150274  5.1048454823105827
 12.8518621729469800  3.8373023351570859 11.9678200029324930
 17.6364503396208114 11.9535298784097943  5.0858621441209948
 17.6490774546946767 12.0403571756191692 11.9779194194940501
  2.6086948470832825 15.8811846357082729  0.6320516766895287
  2.7236928037816699 15.7328221963961798  7.4483462616193910
  7.5244806166600426  7.5498372441968691  0.5027844541958510
  7.5378605421685565  7.5302471066644916  7.3566968058827857
 12.3160621457595258 15.7303438003304752  0.4936350578553494
 12.3087995161255108 15.7279621129100242  7.3588149148387112
 17.0621242429100519  7.5491754536636391  0.4820888041108283
 17.0940911907873918  7.5111480973501843  7.3340100954542340
  1.8376937058866869  8.9211392864715204  6.4359129356623805
  1.8742666400253924  8.9368269457305800 13.2733184489774878
  6.6312928428009474  0.7215640609907471  6.4364438850873222
  6.6447751656985563  0.7336279904245857 13.2591174481082632
 11.3446370778874250  8.9555561866953752  6.4133665475818491
 11.3516987052391407  8.9536030513107718 13.2776684417661137
 16.0439490781718916  0.7462968229532679  6.4134822187065685
 16.0387078488485457  0.7638750414147083 13.2695961142590608
  0.8882897654140143 13.5557854392940591  3.9440629907771028
  0.8571894028480936 13.6463369674698054 10.8091632053467226
  5.4975451582366963  5.3422671026647475  3.9108900292059658
  5.5423345347263648  5.4388145668464345 10.7872425790884439
 10.3174130179499155 13.6916990108392316  3.9459535499794818
 10.3081119217737154 13.6523916871620798 10.7929976916052155
 15.0164500622821784  5.5209998490834673  3.8995163340245504
 15.0257075447556154  5.4022719726748685 10.7542175248571112
  3.9497213946486167 11.0860685004370385  3.0157756674335130
  3.9380044785889363 11.0508817235470165  9.8518727696657304
  8.6800180863742842  2.8508362285755835  2.9817873192455022
  8.7079915360768911  2.8671022434582407  9.8590235206709167
 13.4487308652423803 11.1438016654075902  2.9962443135874683
 13.4324364066405302 11.0765265807716702  9.8576354671742852
 18.0578326619814185  3.0494511347103979  3.0834717191134939
 18.1520249862139025  2.8612238748249652  9.8418795429891617
  2.7648849979173624  6.1403732120045822  0.5187394844153289
  2.8121565629686294  6.1378360322525429  7.3756649740888038
  7.5208967080416915 14.3182800122039229  0.5243770295594349
  7.4055612192088756 14.2581575748211353  7.3194981099218284
 12.2148385341424657  6.1243025106603852  0.4803252935208456
 12.1849574590059628  6.1273213373907636  7.3409295042099840
 17.0596704980676428 14.4521532209589640  0.4936407465991881
 16.9289659196307340 14.3197382268745645  7.3640144267072403
  1.6263834197519431  1.8003527913297628  5.9846191981981312
  2.0815587767621002  2.0962376321137732 13.2227815449628334
  6.8123598704414601 10.3317240012000227  6.4119121254071008
  6.8216439003861442 10.3239740358438290 13.2651683753046434
 11.5627852341162303  2.1624261666765108  6.4331861311157201
 11.5785601207808178  2.1522015977505036 13.2929654739482519
 16.3091298722107396 10.3430882151417052  6.4441009342941493
 16.3401183561478334 10.3937938852235732 13.3124323553641251
  1.9570663065969993  8.8651658395950577  3.9404165059765255
  1.9416611882819246  8.9286635983221121 10.7755654842356332
  6.7499752092588370  0.5782683961909489  3.9459307950041276
  6.6340594685544794  0.7049548252298241 10.7635337910168811
 11.4156932809281031  8.9057569231317988  3.9189414979856072
 11.4200793024277072  8.8971726086792717 10.7851472251078722
 16.0722107575623241  0.7750818667768563  3.9193207475748504
 16.1448882525970205  0.7019303097556064 10.7822914757008679
  3.0862743735780045 15.5698643366420502  3.0440695830390316
  2.9374701084944430 15.7062898951327004  9.9146139254622430
  7.6275947874794827  7.4782444029874107  2.9879899462775819
  7.6253325636796445  7.4746567018731662  9.8458502861885417
 12.3424560209229348 15.6924093601663834  2.9952184434485645
 12.3381705005644822 15.6871870933224997  9.8558985040555509
 17.1170149322092229  7.4456479007919238  2.9797829851663504
 17.0560031545396598  7.5016649613711479  9.8336441381587374
  3.9666017938658489 10.9049009716553744  0.5212766641673685
  3.9608599550847012 10.9975554388034773  7.3561298277468667
  8.6661754763668934  2.7812401364534920  0.4890499303213944
  8.6719571363549104  2.7717645854662409  7.3626415431941794
 13.4620046008659049 11.0625664033916138  0.4963656548979032
 13.4289131779564563 10.9989890022508181  7.3574609938051116
 18.0904765703755608  2.4895535886224081  0.6402396753212979
 18.1239946490729089  2.7697886951062820  7.3558890042576968
  0.8188946755742221 13.5525485440498663  6.4301862668648031
  0.8370626271469362 13.6372501473115300 13.3022627776285596
  5.5363499762081005  5.2869307950982156  6.4112825710889556
  5.5311921817943874  5.3371737806812058 13.2827788299811687
 10.2924128850269767 13.5502351215554810  6.4337170805406600
 10.2909357078768728 13.5548486928086280 13.2835183666801946
 14.9923203071665547  5.5250767821678348  6.3977300870173357
 15.0168861993098073  5.4295362256455899 13.2426674971748213
  1.9845581093212672  2.3310955252446512  3.6836360903394216
  1.9913163370015878  2.1084380913997394 10.7382814571170968
  6.7617016065582485 10.2853853901382930  3.9162962321006334
  6.7721423477501244 10.2785930299949406 10.7722318803461814
 11.4443114549324250  2.0931145117463523  3.9412641288084851
 11.4581957823946343  2.0923882487829508 10.8006509483161519
 16.1438984111690935 10.2702950489822911  3.9544487407785383
 16.2201332673508958 10.3217402557631850 10.8166154597753597
  2.5898006325471665  5.9637111683431332  3.0183678383759931
  2.5847054143156787  5.9931902389150364  9.8553296296716866
  7.3475379283025530 14.2531894052020451  3.0214473450406514
  7.4584854993878187 14.3237298288013530  9.8204253937256514
 12.1394475082967332  6.1123106386485020  2.9711721232425745
 12.1510392719919640  6.1025639242049419  9.8356826047009225
 17.2068496786612961 14.5201109548555234  2.9445203583584814
 16.9089168900953695 14.3162908481083395  9.8536950639420446
 -0.1909692344156636 -0.1329023298065775  5.4262955379055038
 -0.0161313812784761  0.0267162373142647 12.2087610594748384
  4.7464034217808422  8.1595928375347668  5.3977987237697400
  4.7500764540526665  8.1964445201215668 12.2325741411834450
  9.4830184116633074 -0.0150998223957335  5.4749039577588547
  9.4815298570255262  0.0037602596773502 12.2680017415626335
 14.2061434936563789  8.2515722404140153  5.4113967177920692
 14.2293649460057612  8.2423906078584270 12.2609325292191329
  0.2285888974206815  0.1525588360170728  2.7851236522473464
 -0.0117282935473580 -0.0238661766510991  8.8292774509649377
  4.7360537004903840  8.1769359212508768  2.0526030706233520
  4.7351226427487916  8.1844109306548685  8.8737937677503496
  9.4738841853063747 -0.0031269128633134  1.9645261460174208
  9.4849032821218469 -0.0052431255712926  8.7933416561361604
 14.2429003638458678  8.2644951701674909  1.9335623133036277
 14.2126817565749359  8.2288248500511845  8.8221361811994807
  0.0164347809498710 -0.0064036293143780  6.3708204324125566
 -0.0478973268735192 -0.0439834711125254 13.1760238631049926
  4.7652142014073240  8.1487652617618629  6.3701074431847795
  4.7515839711699090  8.1993230245039257 13.2044884410256689
  9.4796487790628774 -0.0078694289768045  6.4478062027810594
  9.4631267707074809  0.0090887164062226 13.2402365073077704
 14.2076282557982658  8.2194972064037373  6.3832806776671553
 14.2305956109228582  8.2197702661079948 13.2335048270986970
 -0.4248903810611100 -0.5314272794234732  3.0496066270419875
 -0.0405474698339784 -0.0290201785689195  9.8019104287787790
  4.7535295215627285  8.1907918049938910  3.0246311453423513
  4.7542993982288930  8.2052279406084487  9.8461555821078832
  9.4758847268896353  0.0119577395488504  2.9363096047513575
  9.4942840207117865 -0.0209611247974932  9.7659272277513463
 14.2508608127240901  8.2490142019345676  2.9060360062899879
 14.2053906832217276  8.2265664187472396  9.7947672627653759
  0.8921277712571594  0.9214115282906031  4.4075211588163397
