# Supplementary material for: Iron in Hydroxyapatite: Interstitial or Substitution Sites?
Source: Nanomaterials (Basel). 2021 Nov 5;11(11):2978. doi: 10.3390/nano11112978 (PMC8625999; doi:10.3390/nano11112978)
Supplement: Supplementary file 1 [file nanomaterials-11-02978-s001.zip › supplement/structures/Fe_iB_3plus.POSCAR]

Ca  P  O  H Fe 
 1.0000000000000000
    18.9624794621795090    0.0000000000000000    0.0000000000000000
     0.0000000000000000   16.4219812762340105    0.0000000000000000
     0.0000000000000000    0.0000000000000000   13.7172869806254969
  80  48 208  16   1
Cartesian
 -0.0113300814786523 10.9333503795924827  0.0066482452994401
 -0.0531632074201665 10.8777220498422338  6.8880979096613517
  4.7455576951968288  2.7589630155813238  0.0026263034055119
  4.9359182340217567  2.7985945976572788  6.9327336900673764
  9.4815962257036439 10.9628047989410859  0.0087853167348278
  9.5091923220649548 10.9418190229202921  6.8785275462767901
 14.1609710750815747  2.7693070481279425  0.0033165376579352
 14.0588107169790817  2.7457044499413676  6.8982314586859399
 -0.0728974597964567  5.5714552144364333  6.8751617061722534
  0.0022394688244834  5.5793132659255615 13.6632211591829300
  4.9173065604296271 13.4894831298545501  6.9166307525080937
  4.8942083641967464 13.6198274211816788 13.6583440094652584
  9.4993602764638130  5.4840666278349799  6.8601130824710674
  9.5075331051120138  5.4647893712137279 13.7089264234306238
 14.2536482972050305 13.6669795226123352  6.8848799768966202
 14.2646029215903312 13.6898596503314014 13.7242993055306108
 -0.0760547126269096  5.5086002837631467  3.3847949990072577
  0.0218997675308711  5.4590589099202571 10.2909546703563368
  4.8120647994145305 13.5651453191565938  3.3892151529698915
  4.7193648223157201 13.7041933885568614 10.3082920653286063
  9.4680134016648836  5.5140690628400399  3.4310520714072981
  9.4753973911674567  5.4921863615406847 10.3099190460664616
 14.0926625353149628 13.6723667630275401  3.4676098355624339
 14.1743472080941952 13.6933677090319055 10.3213629024218854
  0.0756109906074946 10.9060766453820293  3.4216656440735194
  0.0771393664521462 10.9538089986842273 10.2861875030195442
  4.8815300504283332  2.7811358428164499  3.4091560963723198
  4.7614046392833718  2.7054091810842364 10.2964348269209065
  9.5493207211028182 10.9244512879808813  3.4190165856926527
  9.5231885281559876 10.9312626106036976 10.2893030383951807
 14.0922282945352801  2.7277280194112214  3.4326752596492609
 14.2330190157981242  2.7776183028762156 10.2865060726745075
  1.2810728762497618 14.1661099070158230  1.7642823628968052
  1.1669244386312798 14.3071793767267632  8.6136209645374624
  5.9217187575741361  6.1540224047214593  1.7197376023921991
  5.9218552874262640  6.1521621854862198  8.5984073672649561
 10.6321048458645144 14.3631338611237602  1.7194133439933961
 10.6599360769711549 14.3566809293627813  8.6012915603911519
 15.3923850101157793  6.1697897063942611  1.6826128601011441
 15.3761322689687461  6.1765213866033344  8.5991469039639803
  3.5774727528224637 10.2282154108077687  5.1631551066567845
  3.5999470834810388 10.2586160578815342 12.0026635589442474
  8.3896627046014451  2.0677142705067628  5.1465250121684534
  8.3230020043000987  2.0732570032535582 11.9926684360197324
 13.0648828747292107 10.2827780492122436  5.1538426329929088
 13.0607661204379717 10.2808476688029948 12.0118186440285868
 17.4588117282670616  2.3506856627770287  5.2041993934526722
 17.7526694799965661  2.0651827794985618 12.0091126982093357
  3.5278346703343164  6.1660578904361039  5.1599675138591916
  3.5438446917442343  6.1660635791799434 11.9963319870518248
  8.3299536492709336 14.3371211317975451  5.1513130382326535
  8.3075722347617234 14.3726738845411859 12.0038752613818804
 12.9662154053436520  6.2534919869882675  5.1491475230780726
 13.0162270486772051  6.1887521858564405 12.0017647374177407
 17.6602103263869239 14.2023832339790275  5.1815885329419693
 17.7742753290957722 14.3691658258406800 11.9726914639063278
  1.2528870467771784  2.0490381244844622  1.5227212332760467
  1.1493613901534092  2.0125107002964659  8.6033755368840463
  5.9942312790375105 10.1674368716355907  1.7178622131733896
  5.9732985979592108 10.2053997555188740  8.5937729372843989
 10.6599512469547246  2.0411383555405185  1.7108460957723832
 10.6870960363048351  2.0454314608907556  8.5998902331588987
 15.4416647017420914 10.3384006902186538  1.7426897875332212
 15.4239006509819223 10.2682926111510859  8.6175101690751550
  2.4070326704988956  8.2119861682887692  1.7149002738813972
  2.3823245597596756  8.2068151001394334  8.5866582149901891
  7.0890982957125086 -0.0029448730604765  1.6771895909749606
  7.1166128534121311 -0.0038740345541233  8.5821110124151581
 11.8585240638083835  8.2285366203633590  1.7044671176813060
 11.8386267341087184  8.2419146496239275  8.5784076401761951
 16.3827460099788134  0.1746577095822968  1.6765733103924401
 16.5496120367501014  0.0205230915219169  8.5731171084062474
  3.0783309909312973 15.8234476782418287  5.2913357790772801
  2.3657760039330316 16.3925685743402241 12.0410587873592689
  7.1475918561094929  8.1939831902873763  5.1578437161594275
  7.1388501530774287  8.1814300288834136 12.0104021468127620
 11.8280551518085524 16.3990499498203945  5.1765634758844916
 11.8411297813977257 16.4160953226089497 12.0141984352010915
 16.5521074990473238  8.1850366924771194  5.1563058590750455
 16.5872885871935054  8.2193929127666969 12.0116347079778034
  3.5956615631225861 16.1936426835422260  1.7497286599095823
  3.6227172288192242 16.1899431037991555  8.6094093978489123
  8.3826029734976757  7.9703814249652476  1.7316612094780175
  8.3836307398845253  7.9652767254940287  8.5921421640506512
 13.0958258487155952 16.1709825205849249  1.7420602332150770
 13.1051724548425028 16.1792406803907021  8.6020519558175863
 17.8771297139465801  7.9681912585873658  1.7367791826848600
 17.8672559508906232  7.9622275587965099  8.6088879296637018
  1.0848244875518276  8.4397900190597159  5.1464529547464961
  1.1150942935173047  8.4763667456943139 12.0036287491488736
  5.8553917969113254  0.2955435161536912  5.1664261343640110
  5.8593739175983828  0.2437304372712319 12.0099432548097802
 10.5912900050701193  8.4734332501215146  5.1531599837322695
 10.5919347293718342  8.4726614772074047 12.0237593173459238
 15.3292987371930547  0.2389082787439996  5.1379179427405699
 15.2822869581104204  0.2728207770141615 11.9841656602288928
  1.6266887156712844 13.0446726641184192  5.2148525144145248
  1.6443048590916491 13.1744025711109742 12.0621374795294276
  6.3511620299541152  4.9277017916707937  5.1610730264118372
  6.3377498682305164  4.9327989061502278 12.0297514608559712
 11.0949979320157777 13.1537448459848765  5.1861262542772693
 11.0936136710150386 13.1448078294143524 12.0418646927364108
 15.7260658649638057  5.0124697636105759  5.1670993023849174
 15.8237472854173316  4.9558060824816907 12.0159164358403654
  3.1867660334878245 11.4487448826306846  1.7159735502189566
  3.1602545909517517 11.4832357365244420  8.5712625779148457
  7.8884938536557723  3.2720478886210307  1.7074309532212446
  7.9116091161201680  3.2809280177531694  8.5970667199669801
 12.6438722169660629 11.5289694444913273  1.7130874608448128
 12.6363099801565451 11.4970290440852310  8.5881031559252072
 17.3145319107831774  3.2400487045286028  1.7522980758767075
 17.3351194747352650  3.2857141475694234  8.5796515788289138
  2.6712843030440978  5.1393040999892552  1.7246981870195053
  2.7124689121880059  5.1499799759264624  8.5614741460164687
  7.4506445141302082 13.3664223268888431  1.7478437894510417
  7.4733881119971457 13.3729321460882087  8.6111255022402400
 12.1712627563383791  5.1968154039501000  1.7328748081635972
 12.1654355863996511  5.2032854019425949  8.5910044152829208
 17.0745105344947454 13.5431488429804645  1.7346515924892034
 16.9327261793080837 13.3925545198356719  8.6083949051976845
  1.9334637084104245  3.1015069333299725  5.0970746582269815
  2.0322885663755192  3.0315088366432836 11.9708957171012589
  6.8410444131238997 11.2218758820972209  5.1371215186031582
  6.7959971469135461 11.2127606182197521 11.9916634246082374
 11.4835770611547616  3.0562890048044595  5.1508598349735077
 11.5151647594428592  3.0434703686880260 12.0195268919299654
 16.2526596083723689 11.2123472361674761  5.1582798531870582
 16.2987270559777890 11.2737951508646699 12.0291219065378279
  3.8404235592765605  1.2956588154520703  1.8595460672189024
  3.8322526268763073  1.3060218104781516  8.5459761115520294
  8.6227532946464471  9.4991934066445474  1.7510332784965801
  8.6225579811079864  9.4930514595467450  8.6084404151483938
 13.3649508384825779  1.2711365370115799  1.7491294455585775
 13.3355115891175462  1.2878690288890069  8.6264775256128203
 18.0760518122486822  9.5014821779156318  1.7846063483843690
 18.0942026975898784  9.4904365336289107  8.6245983438981177
  0.8386422016861358  6.9144538598658354  5.1430321234515199
  0.8983019545700450  6.9439367229336320 11.9906659981885273
  5.4043616379116006 15.2217397611876812  5.1953097830808028
  5.6777778367808747 15.1284822871926803 11.9895756556194506
 10.3636909490773625  6.9421997598148959  5.1614826159682208
 10.3504134209579437  6.9454954387454224 12.0284183985497801
 15.1802460636285375 15.1212386200381275  5.0932669923509755
 15.0594455882147251 15.1676853172327917 12.0025952940181835
  3.1087221567653320 13.5263423974331349  5.2624464416166488
  3.0765352441262288 13.7686885737036260 12.1023853421879046
  7.7483269979672338  5.5737098532444875  5.1682541173841647
  7.7711729932232672  5.5103960305682156 12.0529918756848193
 12.5299058191504180 13.7340953224207727  5.2277981991433542
 12.5322021754132873 13.7109288612618272 12.0747683870991853
 17.2365468177470156  5.3558252754802060  5.1800886008165117
 17.2642453114974224  5.5228904082858454 12.0049276789920327
  1.7187174209971341 10.9642687023555663  1.7325676159963097
  1.7180177055049795 10.9274909734386689  8.5458073454848158
  6.4457279150320046  2.6990434767287823  1.6971987993034525
  6.4770235911363860  2.6940582408781757  8.6266102629690558
 11.2285999773145093 10.9154061852774227  1.7060865134273762
 11.2064461125588455 10.9104967993446635  8.5896125692903968
 15.8616419043745509  2.7068143008123839  1.7840223040169341
 15.8997811393168327  2.7161590106913458  8.5554535587872262
  3.8596837496662966  4.1493981996333131  1.7519131375436252
  3.9370885908309132  4.2052787303604102  8.6012991453829386
  8.7027010043069435 12.4678492088624893  1.7819421200199328
  8.7043393625324743 12.4463059359455084  8.6061914650841800
 13.3876982288454087  4.2391324449442394  1.7487255447460330
 13.3797510537028082  4.2422100553609514  8.5939549770872361
 18.2420228099893542 12.5261209082497675  1.7153477883967045
 18.1532158299241289 12.4403422361546525  8.6024918853411094
  0.8275055374979978  4.1214759486252541  5.1743353845476863
  0.7928478137849723  3.9568114657195257 12.0413489132950406
  5.6592704568257863 12.2213824858048632  5.1272629255307711
  5.5655521945798574 12.1571565678664637 11.9813307695492970
 10.2317594982192510  3.9633914460929023  5.1529134714992617
 10.3056069782367619  4.0046727638820672 12.0347651404257707
 15.1041079160919942 12.2454269097629087  5.1836137257485300
 15.1148842931703520 12.2661111823602553 12.0460819481688013
  0.2805157511799139  7.2176601139701928  1.6746599962147060
  0.2625241506661980  7.1930013056775755  8.6135526996113985
  4.9113978518292125 15.4464716902857546  1.4172557150032965
  4.9633702155391539 15.4180071123650766  8.4534240417930242
  9.7307707908284673  7.1983904423407266  1.6561165875486406
  9.7324034603101612  7.1920664554400897  8.5310772914385939
 14.4548895067453564 15.3952085233076978  1.7000943699173274
 14.4620156065272436 15.4119922138796746  8.5321031615774974
  4.5339060844317656  1.1464544420518572  5.1827585179247864
  4.4853754107442105  0.9828518579960110 12.0609390508274164
  9.2374144814212116  9.2379662895735617  5.1204534991559028
  9.2386223913629522  9.2449918882142992 12.0162843079419321
 13.9542193690095377  0.9620272630506455  5.1911399338470696
 13.9363282696369719  1.0499600728126643 11.9621255703500005
 18.6951729741929498  9.2122645449105232  5.1174839748721253
 18.7194942503511399  9.2382222830463014 11.9723160068129761
  1.5896644745213790 11.4975922297252584  5.2150819604160175
  1.6680951858248994 11.6183737426596085 12.0523623213666742
  6.4391877558654995  3.3689708098960685  5.1370684236606641
  6.3539798544021950  3.3735597299259164 11.9817782840646032
 11.1250667356989563 11.5997791352989967  5.1261934416891046
 11.1054784944145268 11.5874269761773334 12.0022425919001865
 15.5634834623030240  3.4535282983138194  5.1586230740653241
 15.8418071508571128  3.3961212879900176 12.0367656820090314
  3.2324883639670317 13.0092393749953921  1.5836666422674914
  3.1606452180286722 13.0456776755299142  8.5471783327499313
  7.8659360880875626  4.8288807262015920  1.6970831281787333
  7.8698708025759645  4.8356863600805680  8.5436095941151482
 12.5971372900835767 13.0861246442227444  1.6750335570601109
 12.6098668025465361 13.0552992376090256  8.5543196025153883
 17.3397064985171632  4.7654682986321166  1.4624262373301542
 17.3336688450564047  4.8414585388288547  8.5676047156265920
  1.3153058404228346  4.3729127375499157  1.5864067205497765
  1.3852906633739006  4.3365047769825313  8.4266433320485863
  6.1402689183675392 12.5244806537762887  1.6784581808509806
  6.1471447134205270 12.5537530333220566  8.6887237606953711
 10.8332360730239614  4.3977971993481333  1.7287068551778100
 10.8296313056781983  4.4027767464549017  8.5772243814577553
 15.7280436515717117 12.7933155176074997  1.9364142702147396
 15.5914303645343857 12.6088257624240629  8.6437239006836712
  3.3256889505236438  3.6519934008608828  5.3105542520121984
  3.3647725169431424  3.8279993427329404 11.9489049296689700
  8.1909738447967282 11.9944869378001560  5.0886249773786343
  8.1211426179293049 12.0290877740747941 11.9469517942843630
 12.7931202040690390  3.8904333063621666  5.1092921837444640
 12.8562481944465805  3.8360337452810662 11.9552971814956699
 17.6241323129621819 11.9522404298063663  5.0197210157569128
 17.6589663877342034 12.0330186960673053 11.9302534348699680
  2.4734734060384804 15.9466829360185880  0.6986896220155200
  2.6578854150561217 15.7889663055878007  7.4597559855117854
  7.4970001914234521  7.5691732845044539  0.5244339169978214
  7.5224288763822349  7.5527669472737760  7.3695950844129605
 12.2526231707188060 15.7643662809815162  0.5157965076027986
 12.2507079602931253 15.7699810711502675  7.3789284168042455
 17.0568924948264353  7.5463329779922583  0.4937696914595309
 17.1014296703392539  7.5045169182822598  7.3366610500830465
  1.8675918472547053  8.8845473898533509  6.4056355447051185
  1.8727249904451173  8.9362372126193073 13.2715890708505384
  6.6791901696744667  0.7019701309624771  6.3984354912533297
  6.6773109879597650  0.7139354555031123 13.2352967814078717
 11.3563426164594308  8.9512744588328150  6.4092839257536429
 11.3831840061381424  8.9422786585759564 13.2691504959917008
 16.1497388548434451  0.7029391136629943  6.3725668767710246
 16.0483654396386335  0.7526075361182811 13.2429671043503241
  0.9158327668328300 13.5536009616600168  3.9425687473954829
  0.8773597922520140 13.6448711678073806 10.7994847558292264
  5.5081015705532916  5.3366921337028668  3.9186115508429653
  5.5489031376120632  5.4403486314349250 10.7952807741324612
 10.3244272391029739 13.6758463780088508  3.9459687199630515
 10.3194457957482602 13.6541457165123319 10.8005409659352694
 15.0269306246809258  5.5788904026335544  3.9169694001215407
 15.0308274142104032  5.4039444633634321 10.7625648083163625
  3.9345229673596802 11.1109396884996325  3.0285943035499465
  3.9282444904097527 11.0416602697845612  9.8350682203663471
  8.6623223005401773  2.8226143703920217  2.9674611660118257
  8.7094971569461883  2.8756182929847056  9.8546166404439077
 13.4403759967913441 11.1535161436360646  2.9908703469078866
 13.4275289169557173 11.0861917565535428  9.8554282345648883
 18.0573510150030785  3.0483854433646234  3.0975361901305924
 18.1396728270922374  2.8365650665323470  9.8273922086800560
  2.7871090238470368  6.1241071971219245  0.5340365165974691
  2.7957274707625972  6.1247936388784554  7.3583010316452855
  7.4621907678747288 14.3022187920994561  0.5099371014489852
  7.3883508728490019 14.2309388318011241  7.3126678248195516
 12.1964828540230776  6.1081123456955764  0.4800560263124827
 12.1765646655960040  6.1236634751025090  7.3449685123354280
 16.9781470063638409 14.4009052239644770  0.4483223169325253
 16.9060725181760425 14.2799909736738897  7.3330088765386305
  1.5597208232026514  1.8303950475416937  6.0123575131554086
  2.1069684992414208  2.1047726441197003 13.2103933571301919
  6.8468621018228966 10.3597562345889607  6.4205817710172086
  6.8413421240514563 10.3409871724172966 13.2691599772314319
 11.5616835140594798  2.1665144772485569  6.4196146845646371
 11.5828058199324015  2.1659816315756695 13.2970443032805665
 16.3423692024599951 10.3775051153655617  6.4574144911245464
 16.3742185829646729 10.4295305740179973 13.3290984785634343
  1.9137029085628872  8.8862085030542382  3.9095342119244201
  1.9390784985791756  8.9330041098710051 10.7717748845911441
  6.6447789581944487  0.6535702983832100  3.8961561826638524
  6.6027789624336686  0.7294164237360357 10.7388408502612300
 11.4179592972238346  8.9125208395559596  3.9140965844830204
 11.4017293110521560  8.9174946979188885 10.7773460610571323
 16.0912889081492239  0.7793768683750399  3.8977073134838585
 16.1178913705867117  0.7189225876016655 10.7564816449048966
  3.0727256820022770 15.5587959373799745  3.0699571600007984
  2.9612395765002848 15.7039176889519805  9.9170013016265326
  7.6487967357661457  7.4709571221300948  3.0029210026061017
  7.6372144533106461  7.4711846718836412  9.8559876277090233
 12.3564863594770014 15.6913228100932010  3.0126582358099312
 12.3703934419145636 15.6798770574898292  9.8692765333161194
 17.1475464203912757  7.4184443277554806  2.9926547162252777
 17.0592590122633148  7.4947398638715601  9.8387431488861168
  3.9710617690353534 10.8283039321158459  0.5404572121433631
  3.9840927849217640 11.0090580788452357  7.3383164745400951
  8.6857106227088305  2.7860736724684014  0.4740980152654659
  8.6863477620187588  2.7720509189061202  7.3581151993465568
 13.4875432682055703 11.0723813827612378  0.4923569867395985
 13.4448151132334406 11.0170886888974664  7.3539813788238018
 18.0981013833673039  2.4310733019610464  0.6680784914197236
 18.1368208701811255  2.7976313037006002  7.3389536138500242
  0.8097585529693440 13.5626745080826705  6.4211582303928587
  0.8175767832516007 13.6345555789799526 13.2870814165711373
  5.5216142334180409  5.2949291689353624  6.4178890989335784
  5.5247316650416236  5.3254834120927725 13.2920135574792511
 10.2759306978784508 13.5566899495644080  6.4357422733472216
 10.2709985569703370 13.5565553159602246 13.2891104018735913
 14.9890435907154895  5.5265368930864227  6.4136244373025351
 15.0144438319550808  5.4186081487315363 13.2507170697065160
  1.8651267249246217  2.2778204391956578  3.7274204554175943
  1.9909844936109999  2.1014598989576578 10.7356760124389936
  6.7628014303670545 10.2702002365849800  3.9223414705531758
  6.7631143112781809 10.2543058862997825 10.7782107501206070
 11.4884883433354670  2.1000585717254023  3.9260201915688384
 11.4480262046590671  2.0874238716597522 10.8044643029359957
 16.1049798183209170 10.2318353481370998  3.9736577324737263
 16.1903925145624115 10.2966111779799032 10.8352517845907901
  2.5877033823186495  5.9627308081549382  3.0331642611003318
  2.5966878050878304  6.0104005852749109  9.8443825902781690
  7.3103221661100797 14.2643317581340217  3.0114541183640826
  7.4776451886364050 14.3487375467160749  9.8101117011461714
 12.1455458416917708  6.1238303449217772  2.9719913023553408
 12.1525922990599167  6.1150526131787331  9.8402810059704997
 17.3253386278286712 14.5982780876945188  2.8749432287158521
 16.9594993040607349 14.3508916843829795  9.8209828906218384
 -0.0650868145059849 -0.2059344232072157  5.5343608121125190
 -0.0153065134218713  0.0240444239580436 12.1926391594360926
  4.7551318510772838  8.1685203728655615  5.3917781365404984
  4.7549308487949844  8.1934541371103808 12.2431703747069101
  9.4780293833168070 -0.0147433277818446  5.4167100045373724
  9.4806234505072347  0.0062670994622503 12.2498110350145648
 14.2077534081627164  8.2589770886439968  5.4553574339292403
 14.2354329394336609  8.2397927481721087 12.2771132129442098
  0.2395814467649070  0.2198452981406706  2.9629632658833969
 -0.0205287802657555 -0.0216210190827771  8.7626167506635912
  4.7380447608339136  8.1693736844413589  2.0926025248008737
  4.7354317311640246  8.1858407016063168  8.8701415942059345
  9.4449967440936913 -0.0210786921701587  1.9825822189613080
  9.4767133872421319  0.0025276985123085  8.8089439842376418
 14.2541773503820242  8.2624851473444991  1.9309853123447176
 14.2131311673381919  8.2345761700720637  8.8190452970471451
  0.0582072269571062 -0.0502391930870984  6.4950588053528646
 -0.0435662965643574 -0.0534419558682605 13.1593444661700580
  4.7700704923975881  8.1606054339380467  6.3644623130488887
  4.7567929642781701  8.2029239993537928 13.2148059261010413
  9.4581680823281200 -0.0081576586646296  6.3896065608157384
  9.4501962559622203  0.0134330204510080 13.2216703436663501
 14.1926630670067127  8.2227113466725772  6.4269569566123934
 14.2202326158967765  8.2154771607577555 13.2495470847236998
 -0.4039197750238857 -0.5268952468320123  3.0901218606608802
 -0.0762803661325095 -0.0513466018876897  9.7338104762862550
  4.7657129146171799  8.1827972236526367  3.0642001512360810
  4.7501523039705154  8.2116505324022881  9.8425128898031975
  9.4405898638666805  0.0001175673726655  2.9545268587706732
  9.4670899289150761 -0.0145233630200833  9.7815978207788916
 14.2520175239712827  8.2378206503080431  2.9031252656925433
 14.2002461625436389  8.2326154496956736  9.7917275773075900
  0.8860104753826602  0.9075442670599113  4.5204275540300483
