# Supplementary material for: Iron in Hydroxyapatite: Interstitial or Substitution Sites?
Source: Nanomaterials (Basel). 2021 Nov 5;11(11):2978. doi: 10.3390/nano11112978 (PMC8625999; doi:10.3390/nano11112978)
Supplement: Supplementary file 1 [file nanomaterials-11-02978-s001.zip › supplement/structures/Fe_iC_0.POSCAR]

Ca  P  O  H Fe 
 1.0000000000000000
    18.9624794621795090    0.0000000000000000    0.0000000000000000
     0.0000000000000000   16.4219812762340105    0.0000000000000000
     0.0000000000000000    0.0000000000000000   13.7172869806254969
  80  48 208  16   1
Cartesian
  0.0386321900000000 11.0536134199999996  0.0268398940000000
 -0.0530475630000000 11.0936149880000006  6.8554334590000003
  4.7787906810000003  2.8283474599999998  0.0459839250000000
  4.7657129370000000  2.7984397720000000  6.9063786320000000
  9.5021515329999993 11.0257768469999995  0.0702419150000000
  9.5300058399999994 11.0043316840000003  6.9261994810000003
 14.2576912690000004  2.7934800599999998  0.0813917410000000
 14.2547713730000005  2.7881208069999999  6.9318563959999997
  0.1258598660000000  5.3811740600000002  6.8919874900000000
  0.1122329960000000  5.4854243399999998 13.7391839200000003
  4.7721801040000003 13.6723029270000005  6.9416837679999999
  4.8041129150000002 13.6871923169999992 13.7768240780000006
  9.5324091570000000  5.5508513410000004  6.9163276670000000
  9.5505933439999993  5.5181997290000000 13.7871208529999993
 14.3115641419999999 13.7387967789999994  6.9155119149999997
 14.3174894899999998 13.7269678719999995 13.7732760919999997
 -0.0115693330000000  5.5431890319999999  3.4663948379999998
 -0.1141822560000000  5.4883690080000003 10.3652662509999995
  4.8034363969999996 13.7694956019999992  3.5093912800000000
  4.8324981300000003 13.8409223340000000 10.3967824449999995
  9.5451912799999992  5.5169311390000004  3.5121831229999998
  9.5526833819999997  5.5240560240000001 10.3788173809999993
 14.2530292569999997 13.7434672280000001  3.5017573139999998
 14.2524630380000001 13.7389982970000002 10.3657247580000007
  0.0932833830000000 10.9371509249999992  3.4163031340000001
  0.0898449240000000 10.9511006220000002 10.3142662999999999
  4.8209052180000000  2.7727001009999999  3.4594229919999999
  4.7561599579999996  2.8090662670000000 10.3220856150000007
  9.5576900939999998 10.9854079000000002  3.4811934349999998
  9.5482782430000004 10.9537833990000006 10.3384504269999997
 14.3075217959999996  2.7735370520000000  3.4901324020000000
 14.3003411109999998  2.7648686510000000 10.3506498170000008
  1.2378362300000001 14.4012341310000007  1.7690919730000001
  1.2682627179999999 14.3636470630000002  8.6613860549999995
  5.9926538410000001  6.1859242319999996  1.7619741320000000
  5.9949386450000004  6.0182787920000003  8.6038272310000004
 10.7191220460000007 14.4044912990000000  1.7888417180000000
 10.7248186200000006 14.4038363710000006  8.6489049369999993
 15.4325323280000006  6.1970637950000000  1.7951804010000001
 15.3255703879999992  6.1951277070000002  8.6638794120000000
  3.6389113709999998 10.3409611679999998  5.1363024110000000
  3.7301570260000001 10.1850838019999994 12.0872301639999993
  8.3560822800000008  2.0908133640000002  5.2109834050000003
  8.3735654499999992  2.1013301320000002 12.0801665719999995
 13.1060786100000009 10.3247049260000008  5.2029627400000003
 13.0891540220000007 10.3320142209999997 12.0691434839999996
 17.8601742059999999  2.1071562899999998  5.1978803999999998
 17.8534568490000005  2.1043634899999999 12.0688985389999992
  3.5930000569999998  6.2149187990000003  5.1589248589999999
  3.7066495410000000  6.3736022959999996 12.0467168919999992
  8.3381438059999997 14.4221291699999998  5.2221909289999999
  8.3506622890000006 14.4467678789999994 12.0790380319999997
 13.0732403030000004  6.2037930250000004  5.2216957549999998
 13.0574808180000002  6.2026836699999999 12.0849072419999999
 17.8220967220000013 14.4422884340000000  5.1977185950000004
 17.8498992379999990 14.4172501220000004 12.0606923320000003
  1.2716520529999999  2.1019989680000002  1.7683441449999999
  1.2662496020000000  2.1529459480000002  8.6629027569999995
  6.0050007839999999 10.3127008839999998  1.7608673829999999
  6.0416754590000004 10.3471407489999994  8.6030931000000006
 10.7393720869999996  2.0877499730000002  1.7902246950000000
 10.7447152470000002  2.0754348590000000  8.6464791339999998
 15.4769989819999996 10.2983095060000007  1.7646870930000000
 15.4397528400000006 10.2838575859999999  8.6271404829999998
  2.4297133789999998  8.2458755440000004  1.6511329150000000
  1.8298648840000000  8.4248189609999997  8.3269989609999993
  7.1627594309999996  0.0656509420000000  1.7834362650000000
  7.1875706910000003  0.0613011450000000  8.6389694489999993
 11.9081526590000006  8.2762678340000004  1.7897165010000000
 11.9015081390000006  8.2843398260000001  8.6518413899999995
 16.6543220570000017  0.0670740120000000  1.7673594440000000
 16.6581808759999994  0.0560943520000000  8.6335322570000006
  2.4261667050000000 16.4294544719999998  5.2131268979999996
  2.4480490869999998 16.4604815180000017 12.0817788660000005
  7.1759545149999999  8.2361687079999992  5.2272168849999998
  7.1585787449999998  8.2465319449999992 12.1183769649999995
 11.9158949510000003 16.4492832759999992  5.2219258999999996
 11.9182268249999996 16.4453770480000010 12.0828406309999998
 16.6267289060000003  8.2391414669999996  5.1948148879999998
 16.6154700380000016  8.2609175799999992 12.0912713039999993
  3.7063262950000002 16.2199649319999999  1.7872382110000000
  3.7013537159999998 16.2143167410000011  8.6414449409999996
  8.4599545880000004  8.0013812340000001  1.8053188419999999
  8.4811472909999992  7.9642802169999998  8.6450451659999992
 13.1925560009999998 16.2174678720000003  1.7969941960000000
 13.1959890540000000 16.2156273840000011  8.6566218619999997
 17.8922900540000001  8.0187153020000004  1.7506618480000000
 17.7647682849999988  7.9784353530000001  8.6282835809999998
  1.1041429119999999  8.5124131510000005  5.0456436589999996
  1.1163742630000000  8.4772472170000004 11.9802735410000007
  5.8796089909999996  0.2892099690000000  5.2377477859999999
  5.9111865960000003  0.3084290200000000 12.0928612900000001
 10.6369124339999992  8.5187593540000002  5.2219591710000000
 10.6311944060000005  8.5163218979999993 12.0914048649999994
 15.3931215479999999  0.3023907860000000  5.2123202490000002
 15.3832777420000006  0.2995754180000000 12.0734142139999996
  1.6618754229999999 13.1869997360000006  5.2055599609999996
  1.6937240499999999 13.1707140939999992 12.0616392539999993
  6.3995917359999996  4.9521922849999997  5.1823114319999997
  6.4236362839999996  4.9379039349999996 12.0827235840000000
 11.1467999009999996 13.2001444560000003  5.2351866359999999
 11.1425391210000004 13.1935794640000008 12.0920272519999994
 15.8803293159999992  4.9857098950000003  5.2522860700000003
 15.8529204799999999  4.9807402740000004 12.1133630449999998
  3.1996855740000001 11.5475163409999997  1.7379442070000000
  3.1719741550000000 11.3934915960000005  8.6035449760000002
  7.9397255260000001  3.3230760099999999  1.7905425520000000
  7.9412036380000002  3.2828758159999998  8.6518978450000006
 12.6740530420000006 11.5469028690000002  1.7800395069999999
 12.6702973480000001 11.5449049349999999  8.6422572689999999
 17.4126175889999999  3.3273311579999998  1.7708945100000000
 17.3895514650000003  3.3318142279999998  8.6285177960000006
  2.7514480250000002  5.2290018170000003  1.7640917290000000
  2.8029061080000002  5.3736111140000000  8.6375232880000006
  7.4983481169999999 13.4459464709999992  1.8101747520000000
  7.4937154640000001 13.4410616500000000  8.6712294950000004
 12.2396659799999998  5.2239038750000004  1.8124658149999999
 12.2318679960000001  5.2155209960000004  8.6654484780000001
 16.9963323879999990 13.4463796959999993  1.7900260750000001
 16.9831363199999998 13.4354329289999992  8.6576552840000005
  2.0968219140000000  3.0670771729999999  5.1854158259999998
  2.0882180579999998  3.1018220680000002 12.0487626409999997
  6.8469458180000000 11.2895572499999997  5.1926069310000003
  6.8569795009999996 11.3128203270000007 12.0454167349999999
 11.5770120760000008  3.0703807900000002  5.2253003549999999
 11.5823239549999997  3.0656616460000001 12.0803140960000004
 16.2994172460000009 11.3053286830000008  5.1832470250000000
 16.3207071570000011 11.2943892689999998 12.0382528109999996
  3.9410968409999998  1.3259092120000000  1.7892629369999999
  3.8935380330000000  1.3278013590000000  8.6317310779999996
  8.6876505480000006  9.5303163340000001  1.7978495590000001
  8.6723638019999996  9.5008925659999992  8.6328770739999996
 13.4247050990000005  1.3237320010000000  1.8113335460000000
 13.4211504040000005  1.3224668220000000  8.6686869489999996
 18.1147132820000003  9.5499197900000006  1.7694875850000000
 18.2557712370000012  9.4510900370000002  8.6266727999999997
  0.8804593240000000  6.9856212610000004  5.1071556910000000
  0.8826026720000000  6.9510113520000001 11.9576544960000000
  5.6393774560000001 15.1839230290000007  5.2631918239999997
  5.6550381569999999 15.2054341680000000 12.1395317519999999
 10.4042675050000000  6.9899795039999999  5.2214257530000001
 10.4006830269999995  6.9873751659999996 12.0927202279999992
 15.1660403840000004 15.1950421329999994  5.2053397290000003
 15.1443581510000005 15.1949010720000004 12.0674737729999997
  3.1110661319999999 13.7227798920000001  5.2490203160000002
  3.1104091629999999 13.7891645930000006 12.0994062329999998
  7.8406949639999999  5.5062694409999997  5.2094015819999999
  7.8685768349999998  5.4840772590000002 12.1193075320000005
 12.5844563889999996 13.7719253909999999  5.2571837199999996
 12.5910272449999994 13.7351300579999993 12.1231329760000008
 17.3133965819999993  5.5708927370000003  5.2967452579999996
 17.2810007630000015  5.5729752389999998 12.1492671639999994
  1.7601469800000000 10.9896513880000004  1.6722325960000000
  1.6978001530000000 10.9398992590000006  8.4864178920000004
  6.4953322870000001  2.7720045700000000  1.7810601970000000
  6.4696986079999999  2.7966127140000001  8.6540571810000007
 11.2290348430000009 10.9984263200000001  1.7763783019999999
 11.2249888500000008 10.9958306690000001  8.6410773140000003
 15.9743290600000005  2.7590819080000002  1.7747143310000000
 15.9879609059999996  2.6869496730000000  8.6151915480000003
  3.9468276549999999  4.2518392150000004  1.7806962710000001
  4.0083903799999998  4.3882259630000000  8.6186100799999998
  8.7064086839999995 12.4811921259999998  1.8278851389999999
  8.6846446200000003 12.4553043429999999  8.6829961309999995
 13.4496038939999991  4.2616698209999999  1.8304813280000001
 13.4486777669999995  4.2559324969999999  8.6814013679999995
 18.2052490019999986 12.4820415540000003  1.7955266420000000
 18.1849412470000011 12.4609068250000004  8.6653814429999994
  0.8824294980000000  4.0240030000000004  5.1685190849999998
  0.8204746560000000  3.9880794740000001 12.0601453470000006
  5.6388527950000000 12.2552328159999995  5.2016433610000004
  5.6285835320000004 12.2551701560000001 12.0221689420000004
 10.3717172610000006  4.0388044990000003  5.2460477900000004
 10.3777580480000005  4.0346651729999996 12.0871393919999992
 15.0932230230000002 12.2711262100000003  5.2085871780000002
 15.1177420490000003 12.2643389440000004 12.0569223769999994
  0.2752918700000000  7.2503853219999996  1.5991326840000000
  0.0464706240000000  7.0500549469999996  8.4846784070000005
  5.0561717489999998 15.4447554000000000  1.7332446779999999
  5.0660577509999998 15.4638979380000006  8.6144002919999991
  9.8144365409999992  7.2318154039999998  1.7784705480000000
  9.8493102399999994  7.2198964490000002  8.6536854749999996
 14.5465472630000008 15.4471518830000001  1.7496498970000001
 14.5517667480000004 15.4489891159999999  8.6065011469999995
  4.5297471150000002  1.0687904370000001  5.2015078399999997
  4.5628547650000000  1.0882906740000000 12.0243234409999999
  9.2844801409999995  9.2905274710000008  5.1948642810000001
  9.2775782810000003  9.2859442960000003 12.0761992649999996
 14.0365482420000003  1.0690639740000001  5.2024656750000000
 14.0303946130000003  1.0731218300000001 12.0602458269999993
 18.7230119809999991  9.2857552210000005  5.2167938789999999
 18.7452036540000009  9.2726719549999999 12.0881507129999992
  1.6465283340000001 11.6357276859999992  5.0863450219999997
  1.7398298459999999 11.6185625239999997 11.9606631169999993
  6.4004939509999996  3.3942029880000000  5.1868437370000002
  6.4034660580000002  3.3840309430000000 11.9687435450000006
 11.1594081719999991 11.6427487569999997  5.1889577090000003
 11.1325671049999997 11.6365961700000007 12.0362534409999995
 15.9078824010000002  3.4284118910000001  5.1987711000000001
 15.8962663509999995  3.4243141010000002 12.0588195529999993
  3.1918458329999999 13.1053601989999997  1.7840876210000001
  3.2222583839999999 12.9310526299999999  8.8633102990000001
  7.9478898080000002  4.8808443969999997  1.7670041900000000
  7.9812270590000001  4.8409718960000001  8.6165289769999998
 12.6802554359999995 13.1051613679999992  1.7440697530000000
 12.6776187599999997 13.1016362050000001  8.5972500669999992
 17.3988079219999996  4.8849892429999997  1.7161463680000000
 17.3004749179999990  4.8803097659999999  8.6139196259999995
  1.4000465550000001  4.4506485939999996  1.8007720659999999
  1.4934285080000000  4.5572379239999998  8.8812823650000006
  6.1542765490000004 12.6593973319999993  1.7830657200000000
  6.1354389769999997 12.6717436190000008  8.6524182449999998
 10.8982337600000001  4.4334592800000001  1.7743736059999999
 10.8931079739999994  4.4254794420000003  8.6121286000000001
 15.6517420529999995 12.6578375950000002  1.7960343750000001
 15.6346136740000006 12.6564705879999995  8.6604902690000003
  3.4337893060000000  3.8580921789999998  5.0971143339999996
  3.3901281480000001  3.9457937429999999 11.9445538249999998
  8.1910353590000007 12.0763311479999995  5.1607266259999998
  8.1910216130000002 12.1102527989999995 11.9606029700000001
 12.9227230209999995  3.8553763989999998  5.1674740809999999
 12.9260667799999993  3.8515219310000002 12.0289230590000003
 17.6423086789999992 12.0883061430000005  5.0548094480000003
 17.6704859069999998 12.0718281659999995 11.9720382569999995
  2.8480836070000000 15.7948976969999997  0.5687030730000000
  2.8854369059999998 15.7244660589999992  7.4159822670000004
  7.6423670670000003  7.5518374689999996  0.5683174860000000
  7.7276385230000004  7.4669275780000000  7.3869878870000001
 12.3490625709999993 15.7905639160000000  0.5703514000000000
 12.3527679760000009 15.7875551939999994  7.4297688480000001
 16.9525494780000017  7.6327228629999997  0.5839203260000000
 16.7781864499999998  7.7371913939999999  7.4708015659999996
  2.0520354930000000  8.9645220390000002  6.1764264139999998
  2.0155390689999999  8.8831745679999994 13.1669937440000009
  6.6567949329999996  0.7715658310000000  6.4859198349999998
  6.6699928699999997  0.7975446190000000 13.3481671829999993
 11.4082573519999997  8.9861138749999991  6.4795760580000001
 11.4194650909999993  8.9808475269999999 13.3391564190000000
 16.1792310820000012  0.7624368410000000  6.4631023189999999
 16.1661830910000006  0.7623282390000000 13.3251316279999994
  0.8883594900000000 13.7982399410000003  4.0127428160000003
  0.8842798290000000 13.7206364189999999 10.8567465500000004
  5.6236774699999996  5.4280306480000000  3.9309733400000000
  5.6534731640000002  5.5167946819999996 10.8722803569999993
 10.3654344439999999 13.7155225729999994  4.0002386620000001
 10.3764651079999997 13.7383813180000001 10.8611758080000005
 15.1144239930000008  5.5000323560000002  4.0060559180000004
 15.0738261480000002  5.4816750650000001 10.8721262309999993
  3.9653473369999999 11.0545692189999993  2.9878745130000000
  3.9090103290000000 10.6356812309999995  9.7670921530000001
  8.7200471159999999  2.8835100219999998  3.0535833920000002
  8.7205226390000004  2.8340081709999998  9.9079509439999995
 13.4553147880000008 11.1221797890000005  3.0451818650000000
 13.4506702340000004 11.1269454450000005  9.9106651439999993
 18.1946734600000006  2.9189088540000001  3.0426125900000001
 18.1941667880000004  2.9235973540000000  9.8896695759999993
  2.7411945950000001  6.1081222210000004  0.4865433830000000
  2.6090018740000001  6.1019760749999996  7.2829942599999997
  7.5416753800000000 14.3676945140000001  0.5650410750000000
  7.5416286819999998 14.3609366939999994  7.4264885359999999
 12.2790543109999994  6.1559870580000000  0.5738542070000000
 12.2966642709999991  6.1593274229999997  7.4363081109999998
 17.0083489780000008 14.3474963019999997  0.5265706060000001
 17.0044011929999996 14.3352031590000006  7.3935513850000003
  2.1521212740000002  2.2389772909999999  6.4962344490000001
  2.1916565750000001  2.2414600249999999 13.3371956960000002
  6.8899363139999998 10.3975586789999994  6.4602226680000001
  6.9350201919999996 10.4805559190000004 13.3486014199999996
 11.6358476690000003  2.1806252819999998  6.4927266220000002
 11.6305243750000002  2.1820360879999998 13.3516499090000007
 16.3965018749999984 10.4785774810000003  6.4903612659999999
 16.3624670499999993 10.4217890789999998 13.3166891690000000
  1.7464744390000000  8.9900066770000002  3.7242995649999999
  1.7740922580000000  8.9842031290000008 10.6569799459999999
  6.7026071719999996  0.7117150990000000  3.9921230950000002
  6.7661486499999999  0.6832556910000001 10.8578213209999994
 11.4569068089999995  8.9660073629999992  3.9833937609999999
 11.4366901530000007  8.9678809210000008 10.8440496779999993
 16.2025615879999982  0.7582365250000001  3.9694301959999998
 16.1977726160000017  0.7515612570000000 10.8322303760000000
  2.9665059839999999 15.7370869330000005  3.0596929820000001
  2.9552606170000000 15.7311576609999992  9.9102320299999995
  7.6902343049999997  7.5292204600000003  3.0624795499999999
  7.7284245079999998  7.4934281919999997  9.9195548779999996
 12.4438777690000002 15.7319789750000005  3.0632699230000000
 12.4529663349999993 15.7254724570000004  9.9239774599999997
 17.2299614370000000  7.5036228700000001  3.0572917300000002
 17.0745566410000009  7.5502427819999998  9.9393149239999996
  4.0294529539999999 11.1183199189999993  0.5029648780000000
  3.9902437229999999 11.1364257369999997  7.3147123570000003
  8.7370751450000004  2.8217325350000002  0.5597496510000000
  8.7100112109999994  2.7420761800000002  7.4231367539999997
 13.4730721980000006 11.0364689130000002  0.5519039600000000
 13.4670059420000001 11.0240951099999993  7.4173076150000004
 18.2187930730000005  2.8142735050000001  0.5506032460000000
 18.2510774070000004  2.9158948470000001  7.3984912310000004
  0.8749854390000000 13.5367580620000005  6.4985671290000004
  0.8799816710000000 13.5200904210000008 13.3394908040000004
  5.5822544179999998  5.3977199369999997  6.4210615640000004
  5.6294501639999996  5.2882452310000003 13.3640021079999993
 10.3392408079999996 13.6044633370000003  6.4939606999999997
 10.3385732749999999 13.6007558799999995 13.3522389980000007
 15.0450962429999997  5.3789639779999998  6.4947935850000000
 15.0325555019999992  5.3762427319999997 13.3639299050000009
  2.0272245500000001  2.0779350970000001  3.9974812950000000
  2.0558330050000002  2.1126308740000002 10.8498290649999998
  6.7996932850000000 10.3457164610000003  3.9673160049999998
  6.8023669849999999 10.3236098639999998 10.8524777130000007
 11.5180854830000001  2.1208436019999999  4.0016861710000002
 11.5287604780000006  2.1147356099999999 10.8573413080000005
 16.1894531569999991 10.3106872250000006  4.0022186780000002
 16.2646072440000005 10.3364071089999996 10.8207715279999999
  2.7733063250000001  6.1870128339999999  2.9794827740000001
  2.9982459189999999  6.4516565530000003  9.7461695059999993
  7.4590678029999999 14.3574551330000002  3.0618465239999999
  7.4637750260000004 14.3555473760000005  9.9197142599999992
 12.2014442019999994  6.1289890629999997  3.0670177310000000
 12.1909067990000004  6.1072214310000001  9.9291218760000000
 17.0000784409999994 14.3851904949999998  3.0199939589999998
 16.9977164609999996 14.3711267249999999  9.8899417950000004
  0.0655917350000000  0.0519393870000000  5.5178694600000000
  0.0775001960000000  0.0479276100000000 12.3551833080000009
  4.8094557370000004  8.2589686560000004  5.3626405269999999
  4.9351135499999996  8.2493906690000003 12.7918165689999999
  9.5410367350000005  0.0432659400000000  5.4808822020000001
  9.5534387039999995  0.0516376280000000 12.3643283870000005
 14.2652758179999992  8.2608624830000004  5.4673410799999997
 14.2559404950000008  8.2624142509999992 12.3238134899999991
  0.0681072270000000  0.0552556080000000  1.9926710569999999
  0.0914111860000000  0.0591670710000000  8.8371351219999994
  4.8062193910000000  8.2568219549999995  2.0059328700000001
  5.2659237829999999  8.1820389680000005  8.8669180319999992
  9.5414138980000001  0.0417729200000000  2.0368847510000001
  9.5528434519999994  0.0285675410000000  8.9010761709999997
 14.2717989050000007  8.2608447550000008  2.0785940279999999
 14.2138407559999997  8.2698316100000007  8.9868722870000006
  0.0543085340000000  0.0541975350000000  6.4906059989999996
  0.0572198300000000  0.0534368260000000 13.3275663820000005
  4.7248447190000000  8.2662067619999995  6.3350899710000004
  4.9544249689999997  8.2365518469999994 13.7650658969999995
  9.5385621979999993  0.0508453050000000  6.4530895319999999
  9.5536585669999994  0.0538144900000000 13.3365899020000001
 14.2883688200000005  8.2421149919999994  6.4385772410000000
 14.2410035149999992  8.2601673370000004 13.2958391680000005
  0.0705591510000000  0.0358682910000000  2.9644871419999999
  0.0925151080000000  0.0421562460000000  9.8094267330000005
  4.7901171099999997  8.2515210499999991  2.9787888499999999
  5.8970753199999999  8.1259136630000004  9.6192191579999999
  9.5378026540000000  0.0401090580000000  3.0091876360000001
  9.5412540020000005  0.0383765990000000  9.8730316259999995
 14.2544557500000000  8.2800853599999993  3.0503317679999999
 14.2213484959999992  8.2848362560000002  9.9585808500000006
  3.6190978820000002  8.5402471510000009  9.8208621730000001
