# Supplementary material for: Iron in Hydroxyapatite: Interstitial or Substitution Sites?
Source: Nanomaterials (Basel). 2021 Nov 5;11(11):2978. doi: 10.3390/nano11112978 (PMC8625999; doi:10.3390/nano11112978)
Supplement: Supplementary file 1 [file nanomaterials-11-02978-s001.zip › supplement/structures/Fe_iC_0_flip.POSCAR]

Ca  P  O  H Fe 
 1.0000000000000000
    18.9624794621795090    0.0000000000000000    0.0000000000000000
     0.0000000000000000   16.4219812762340105    0.0000000000000000
     0.0000000000000000    0.0000000000000000   13.7172869806254969
  80  48 208  16   1
Cartesian
  0.0585269440000000 11.0369081159999993  0.0450670480000000
 -0.0561893340000000 11.1232701249999995  6.8684095899999997
  4.7867695110000001  2.8110030899999998  0.0493014090000000
  4.7732571210000003  2.7985490270000000  6.9197845050000000
  9.5221327910000007 10.9974241359999994  0.0717919390000000
  9.5575136950000008 10.9911875959999996  6.9191955829999996
 14.2636668239999995  2.7826656170000001  0.0854095180000000
 14.2586061720000004  2.7784693489999999  6.9320286290000004
  0.1360254290000000  5.3710231720000001  6.9014476269999996
  0.1035560280000000  5.4851112449999997 13.7538388349999998
  4.7784986439999999 13.6478071879999998  6.9410004960000000
  4.7958824680000003 13.6996885850000005 13.7793706799999995
  9.5047665469999991  5.5656312369999998  6.9186644550000000
  9.5424983430000001  5.5341960840000004 13.7796639760000001
 14.2951462140000007 13.7438437259999997  6.9155160880000004
 14.2987552709999992 13.7281028129999996 13.7798169450000003
 -0.0047152100000000  5.5263804160000003  3.4773997440000000
 -0.1297514710000000  5.4587778309999999 10.3801686269999998
  4.8205251720000000 13.7656435070000001  3.5125378220000001
  4.8542251460000001 13.8326725269999997 10.3922857309999994
  9.5512504200000006  5.5045967469999999  3.5076170000000002
  9.5544024000000007  5.4751695079999996 10.3743679190000009
 14.2620004579999993 13.7381731459999994  3.5042035000000000
 14.2603527749999994 13.7355472669999994 10.3689882020000006
  0.0831100790000000 10.9289646010000006  3.4369022530000000
  0.0584627320000000 10.9936900529999999 10.3348870910000006
  4.8329670680000003  2.7891526629999999  3.4711860309999998
  4.7668991350000001  2.8233047390000001 10.3150569710000006
  9.5180284539999995 11.0127436620000001  3.4713297150000000
  9.5242677140000005 10.9665335190000004 10.3490622200000004
 14.2996097360000007  2.7815947379999999  3.4945379210000000
 14.2887662619999993  2.7756719360000002 10.3519313709999992
  1.2440251570000000 14.3978691110000003  1.7823517799999999
  1.2794159540000001 14.3652917089999992  8.6706870410000008
  5.9902721540000003  6.1874673450000000  1.7587302490000001
  5.9841302960000000  6.1812476969999999  8.6498800280000001
 10.7173386700000002 14.4079931830000003  1.7885590720000000
 10.7190152970000003 14.4025560899999991  8.6473674109999994
 15.4372186649999996  6.1951190260000004  1.7975433620000001
 15.2987053839999998  6.1914268090000002  8.6678780979999992
  3.6290953990000001 10.3208936179999995  5.1365326280000003
  3.7040114069999999 10.2272439459999998 12.0801735289999996
  8.3533521529999994  2.1055212860000001  5.2221291379999997
  8.3783148660000002  2.1052593580000001 12.0803065380000003
 13.1078674920000005 10.3211844839999998  5.2115042450000004
 13.0815565219999996 10.3309537749999993 12.0750076919999998
 17.8662444230000013  2.1064406800000000  5.2096682259999998
 17.8553654610000017  2.0955538990000000 12.0823738320000000
  3.6061254360000001  6.2213782860000002  5.1602952489999998
  3.6935515360000002  6.3211548049999999 12.0307863049999995
  8.3394171170000000 14.4315870729999993  5.2284566699999999
  8.3535733659999991 14.4574110969999996 12.0828423239999996
 13.0737364370000009  6.2119935460000004  5.2188726819999998
 13.0540687050000006  6.2034722999999996 12.0869841929999993
 17.8225563449999989 14.4517950390000003  5.2084090810000001
 17.8420692860000010 14.4251251739999997 12.0764934850000003
  1.2772244669999999  2.0991990820000002  1.7770267310000001
  1.2701670030000001  2.1524084410000000  8.6719097119999997
  6.0058489460000004 10.3115693359999998  1.7586717810000001
  6.1138834480000002 10.2729753989999999  8.6312445950000001
 10.7387018689999998  2.0880082799999999  1.7957486750000000
 10.7380365340000008  2.0865001369999998  8.6478658419999999
 15.4739651830000007 10.2996253509999995  1.7755264490000000
 15.4238512819999993 10.2829710660000000  8.6355059389999997
  2.4341961310000002  8.2373822220000008  1.6961560380000000
  1.6974430730000001  8.4985417850000005  8.3888300010000005
  7.1658738189999998  0.0736886390000000  1.7886767029999999
  7.1840998550000004  0.0593389340000000  8.6402204660000006
 11.9039117730000008  8.2692429609999998  1.7891329190000000
 11.8918291360000001  8.2876128869999999  8.6593848050000002
 16.6566476719999983  0.0604814420000000  1.7811387690000000
 16.6568903329999998  0.0547205360000000  8.6458184159999991
  2.4332318690000001 16.4274713950000013  5.2190123919999998
  2.4564272489999999 16.4561658380000004 12.0829945070000004
  7.2083171520000002  8.2426502369999994  5.1847669679999999
  7.1236404330000003  8.2474767129999993 12.0372105149999999
 11.9168311780000007 16.4527941220000002  5.2216936670000003
 11.9238041409999997 16.4437974460000014 12.0827511710000000
 16.6321989549999998  8.2394556110000003  5.2076827019999996
 16.6168744719999992  8.2666525560000004 12.1039670659999992
  3.7116610040000002 16.2195297140000001  1.7939336730000000
  3.7049477540000000 16.2080363120000008  8.6441356470000006
  8.4480073200000003  8.0008879060000009  1.7715678290000001
  8.4892711920000004  7.9745708820000001  8.6297366780000004
 13.1936107669999991 16.2157752240000015  1.8013850709999999
 13.1928732820000008 16.2153734350000001  8.6593901480000000
 17.9071618119999982  8.0095333520000001  1.7647475580000000
 17.7352436560000015  7.9680300669999999  8.6511510059999992
  1.1082940690000000  8.4987202259999997  5.0850058149999997
  1.1494957079999999  8.4716136980000005 12.0129374739999992
  5.8833794749999999  0.2908892140000000  5.2398164810000001
  5.9150325219999997  0.3077757260000000 12.0910357560000001
 10.6491291080000003  8.5089477939999991  5.2108897120000002
 10.6336687479999998  8.5047985080000004 12.0828873439999995
 15.4007304929999993  0.2992887190000000  5.2188167219999997
 15.3873363019999996  0.2937268810000000 12.0840694630000005
  1.6648026910000000 13.1830631070000006  5.2141271880000000
  1.6907876810000000 13.1743370970000004 12.0663471799999993
  6.4000456349999997  4.9708167239999996  5.1901727150000001
  6.4231497490000002  4.9367191999999998 12.0758784640000005
 11.1485653399999993 13.1987452849999993  5.2262053279999998
 11.1415352050000003 13.1938450189999994 12.0883549339999998
 15.8816920289999999  4.9852642690000000  5.2553057640000000
 15.8507481360000000  4.9753220550000004 12.1167462550000007
  3.1984508150000002 11.5511703499999996  1.7499647659999999
  3.1830666019999998 11.3861516710000004  8.6003490110000005
  7.9402931590000003  3.3263353169999998  1.7909959350000000
  7.9307781689999999  3.2994049539999999  8.6564865760000007
 12.6723995689999995 11.5392455859999998  1.7904707250000000
 12.6666297250000000 11.5486344909999996  8.6535235630000003
 17.4129410729999989  3.3222545999999999  1.7826333569999999
 17.3847299299999989  3.3257575579999998  8.6392398820000000
  2.7575912169999999  5.2226499280000001  1.7612042610000000
  2.8180230420000001  5.3634321079999996  8.6252429379999995
  7.5004307289999996 13.4529670190000008  1.7974005980000001
  7.4918049660000001 13.4258489769999994  8.6673075300000004
 12.2385956129999993  5.2200424580000000  1.8079076130000000
 12.2373752929999995  5.2212397770000001  8.6560708589999997
 16.9955730500000008 13.4402561340000002  1.7981158989999999
 16.9708366800000015 13.4355748399999992  8.6662864220000007
  2.1000701159999999  3.0628746080000000  5.1932011640000004
  2.0838009610000001  3.0892440020000000 12.0562206060000001
  6.8683071240000002 11.2980648899999991  5.1882844459999999
  6.8652461039999997 11.3162893709999999 12.0641095130000000
 11.5770363310000004  3.0730622479999998  5.2327818199999996
 11.5836234969999996  3.0607461659999999 12.0918739229999996
 16.3039608680000008 11.3077957470000001  5.1954783710000001
 16.3217158689999984 11.2961922080000008 12.0587217550000005
  3.9437634450000001  1.3256274600000000  1.7962768000000000
  3.8989015390000001  1.3206937919999999  8.6368462850000007
  8.6839734039999996  9.5287039839999998  1.7739911300000000
  8.6975306000000003  9.5103375910000008  8.6195337980000009
 13.4265259459999999  1.3216015699999999  1.8159332909999999
 13.4197917069999999  1.3218233150000001  8.6726652719999997
 18.1404303029999987  9.5389165089999999  1.7713352730000000
 18.2694235049999989  9.4306405410000007  8.6591871430000005
  0.8672217590000000  6.9751221719999998  5.1117037740000004
  0.9162350280000000  6.9445044019999997 11.9670092300000004
  5.6424233929999996 15.1852617490000004  5.2614370529999999
  5.6544420520000003 15.2051906870000000 12.1422621040000003
 10.3998949480000000  6.9830048309999997  5.2249596399999998
 10.4313837039999999  6.9710120489999996 12.0762843790000005
 15.1719183280000003 15.1918305300000007  5.2118570899999996
 15.1356830060000007 15.1911792269999992 12.0841167620000007
  3.1132079980000000 13.7187660670000007  5.2535614180000003
  3.1101663450000001 13.7836401409999993 12.0935711169999998
  7.8470168960000004  5.5121844229999999  5.1859491880000004
  7.8664743570000004  5.4884092910000000 12.0916907210000009
 12.5874262990000005 13.7692117490000001  5.2391062379999997
 12.5932139079999992 13.7281205330000002 12.1041557619999995
 17.3147444109999995  5.5711348909999998  5.3021796539999997
 17.2790115059999998  5.5698180280000003 12.1520852650000002
  1.7530578920000000 11.0085579320000004  1.7067644689999999
  1.6956296900000001 10.9438801920000000  8.5180357810000000
  6.4963339309999997  2.7741687850000001  1.7850418269999999
  6.4839871200000001  2.7455750330000002  8.6702662450000005
 11.2304879129999993 10.9814242659999994  1.7926208720000001
 11.2225100110000007 11.0011777679999998  8.6600613650000007
 15.9748880379999996  2.7542536279999998  1.7864137890000000
 15.9920045940000008  2.6616788240000000  8.6255030809999997
  3.9500945910000000  4.2432050969999997  1.7739804100000001
  4.0144700069999999  4.3699158880000004  8.6055322299999997
  8.7099434470000006 12.4893939960000004  1.7998393300000000
  8.6951308699999998 12.4554136670000002  8.6779149820000008
 13.4490173199999994  4.2582259330000003  1.8256066289999999
 13.4486746359999998  4.2523810150000001  8.6633455850000001
 18.2024250479999985 12.4734267550000002  1.8047530660000000
 18.1751096909999994 12.4621749580000003  8.6827306869999994
  0.8791821650000000  4.0125887420000002  5.1757844420000003
  0.8176682040000000  3.9784228619999999 12.0764802969999998
  5.6501097959999997 12.2507596309999993  5.1943589640000001
  5.6216900519999999 12.2399248990000000 12.0246151270000006
 10.3690133140000000  4.0366554859999999  5.2570035759999998
 10.3756559839999998  4.0248024759999996 12.1091799370000004
 15.0903338960000006 12.2631713720000004  5.2136556540000001
 15.1186716709999995 12.2631771199999999 12.0747758409999992
  0.2871160110000000  7.2313997519999997  1.6442827810000000
  0.0098651820000000  7.0265846239999998  8.5129875810000009
  5.0626123830000003 15.4461353320000008  1.7476432989999999
  5.0677404240000001 15.4546913390000000  8.6111060479999999
  9.8040871109999994  7.2310188830000000  1.7772782190000000
  9.8449546829999992  7.2143619509999999  8.7271427890000002
 14.5472648370000002 15.4440511320000002  1.7638761730000001
 14.5491521180000003 15.4485376480000003  8.6154160530000006
  4.5340603379999997  1.0709291839999999  5.2083858909999998
  4.5686050050000002  1.0888466520000000 12.0034576580000003
  9.3078169630000005  9.2933903939999993  5.1201693380000002
  9.2721033659999996  9.2584445280000001 12.0546053240000006
 14.0442357680000001  1.0661187379999999  5.1942195240000002
 14.0389843170000006  1.0742522210000001 12.0459023349999992
 18.7357106900000012  9.2833476620000006  5.2773101540000003
 18.7742151749999984  9.2637997530000007 12.0379220430000000
  1.6429213600000001 11.6314239809999993  5.0911143939999999
  1.7325447819999999 11.6199690400000009 11.9608302460000004
  6.3959588500000004  3.4106419259999998  5.2305309099999997
  6.4053583410000003  3.3821888200000001 11.9767152340000003
 11.1614137489999994 11.6412317299999994  5.1793332999999997
 11.1261323450000003 11.6358605629999996 12.0428735360000001
 15.9110231189999993  3.4275746489999999  5.2019944450000004
 15.8973147990000001  3.4190481180000001 12.0633717980000004
  3.2021816269999999 13.1087751150000003  1.7983712340000000
  3.2296418259999999 12.9176456460000004  8.8940119800000002
  7.9481460799999999  4.8830938169999998  1.7545601710000001
  7.9328356490000003  4.8557413640000000  8.6049543849999992
 12.6727752260000006 13.0976240359999991  1.7548805640000000
 12.6762501109999999 13.1048769860000007  8.6021530819999992
 17.3982799230000005  4.8806603979999998  1.7320691120000000
 17.2774387119999986  4.8721148530000002  8.6212424710000004
  1.4041096289999999  4.4466519729999998  1.7947515240000000
  1.5099609279999999  4.5661981530000002  8.9390627350000003
  6.1583545659999999 12.6628424370000001  1.7560206890000001
  6.1445668639999997 12.6393595679999997  8.6340299300000005
 10.8970042249999999  4.4308693379999999  1.7638785560000001
 10.8953510819999995  4.4372108389999996  8.6003096259999996
 15.6492635989999993 12.6541575060000007  1.7878739079999999
 15.6261325640000006 12.6528230189999995  8.6443785539999993
  3.4340433899999998  3.8569690959999998  5.1028606380000001
  3.3849312399999998  3.9346519930000001 11.9449737979999995
  8.2061597440000007 12.0971575060000003  5.1991811329999997
  8.1925241470000003 12.1274440860000006 12.0484423090000003
 12.9221130580000008  3.8598012030000000  5.1781402740000004
 12.9246933090000002  3.8507317280000000 12.0412043149999999
 17.6427821919999985 12.0996814970000006  5.0774191909999997
 17.6724771750000009 12.0748256640000005 12.0161306260000007
  2.8653699680000000 15.7873069539999999  0.5680111750000000
  2.8822265940000000 15.7215085200000004  7.4217026580000001
  7.6511548620000003  7.5472862100000002  0.5220907170000000
  7.8155730639999996  7.4776516199999996  7.3286561819999996
 12.3625191270000006 15.7836207640000001  0.5671950740000000
 12.3589256330000001 15.7840970919999997  7.4266711489999997
 16.9920384210000002  7.6135826409999998  0.5814863150000000
 16.7560202619999998  7.7495856859999996  7.4868413770000002
  2.0686539060000002  8.9106655789999998  6.2221825089999996
  1.9758206169999999  8.9034964710000004 13.2413785300000004
  6.6663501079999996  0.7673120900000000  6.4863104050000002
  6.6586152170000004  0.8037827700000000 13.3529281250000000
 11.3668894710000004  8.9947809190000001  6.4946289380000000
 11.3992386749999994  8.9814468200000004 13.3430334839999993
 16.1744189399999989  0.7621577820000000  6.4761037730000002
 16.1529717179999999  0.7625723870000000 13.3444514109999997
  0.8877059620000000 13.8015933929999992  4.0272581150000004
  0.8723694520000000 13.7182494459999997 10.8643207440000005
  5.6214481970000003  5.3975330520000000  3.9208376070000002
  5.6409417819999996  5.4994738749999996 10.8664882859999992
 10.3594200860000001 13.7127494090000006  3.9955232280000001
 10.3674338390000003 13.7283444459999995 10.8574923569999999
 15.1154522100000008  5.4970798890000001  4.0071192540000000
 15.0685037909999995  5.4687129050000003 10.8746287299999995
  3.9758952609999998 11.0477064370000004  2.9881268009999999
  3.9443500079999998 10.6078313889999993  9.7388136099999993
  8.7194016570000006  2.8999451660000002  3.0600571680000002
  8.7327786239999998  2.8972322780000002  9.9198529919999991
 13.4647647730000006 11.1170946080000004  3.0503223880000001
 13.4551892179999992 11.1358793820000006  9.9196592250000002
 18.1995458419999991  2.9144352090000001  3.0514387690000002
 18.1940076320000017  2.9304358750000001  9.9026938609999995
  2.7532347470000000  6.1086272870000000  0.4881696680000000
  2.5794855349999999  6.0488137159999997  7.2598897190000002
  7.5478008179999998 14.3968536270000005  0.5696583589999999
  7.5428211879999996 14.3615705039999995  7.4338399620000004
 12.2805009490000003  6.1583657970000001  0.5745524410000000
 12.3074105770000006  6.1760317059999998  7.4363923480000000
 17.0176930649999996 14.3547694369999999  0.5450250530000000
 17.0134250690000002 14.3449496690000000  7.4117197580000003
  2.1543060070000002  2.2369399500000000  6.5053938499999999
  2.1978662390000001  2.2287332860000002 13.3428218960000002
  6.8922986730000000 10.3729795940000002  6.4296352219999999
  6.8978378149999999 10.4343308809999993 13.3334538279999997
 11.6381316130000005  2.1761133799999999  6.4955621570000002
 11.6371072410000007  2.1680723190000002 13.3562485459999998
 16.3975055579999989 10.4790941679999996  6.5012168490000004
 16.3607179739999999 10.4059344070000002 13.3254530510000002
  1.7505088780000000  8.9948885579999995  3.7692697489999998
  1.9195281570000000  8.9596563610000004 10.7397208539999998
  6.7041694649999997  0.7216716890000000  3.9947481749999998
  6.7881043480000001  0.6716781590000001 10.8658562599999993
 11.5330248789999992  8.9132595729999995  4.0043788239999998
 11.4547740939999994  8.9688607739999995 10.8512791560000004
 16.2283262629999996  0.7484525829999999  3.9861163030000002
 16.2323617720000009  0.7241740280000000 10.8567592560000001
  2.9617758550000000 15.7381374500000000  3.0607101280000002
  2.9608418479999998 15.7231139520000003  9.9137750320000002
  7.6547196540000000  7.5372429470000002  3.0183282349999998
  7.6312959439999997  7.5435003700000003  9.8420889739999993
 12.4329428600000007 15.7351597479999992  3.0613789389999999
 12.4414731940000003 15.7278983910000001  9.9221133300000002
 17.2185083749999990  7.5152276389999999  3.0636503810000000
 17.0304885370000001  7.5516405700000000  9.9543183790000000
  4.0051371490000003 11.1199321730000005  0.5000523310000000
  3.9639740610000000 11.1592222349999997  7.2890079590000001
  8.7362762810000003  2.8109849750000002  0.5657273790000000
  8.7145779630000000  2.7600851760000000  7.4343511470000001
 13.4678407920000005 11.0338583579999998  0.5575693150000000
 13.4565431619999991 11.0207825960000001  7.4264640039999996
 18.2175727860000016  2.8123035029999999  0.5602850610000000
 18.2555630660000006  2.9161888299999998  7.4128531200000003
  0.8812334890000000 13.5244465369999993  6.5133071160000000
  0.8874712219999999 13.5208941449999998 13.3491225789999994
  5.6022618409999998  5.4728425720000002  6.4172150830000003
  5.6313022869999996  5.2993454460000002 13.3553964379999996
 10.3535206389999992 13.6092725919999999  6.4899019420000004
 10.3541473269999997 13.6198330859999999 13.3498010150000006
 15.0454958049999998  5.3808261300000000  6.4951923259999997
 15.0346521059999993  5.3753022460000004 13.3675878049999994
  2.0285333770000000  2.0729044609999998  4.0056815690000001
  2.0441222340000000  2.1017524430000001 10.8579232080000008
  6.8756447669999998 10.3969139320000004  3.9289075400000000
  6.8848842840000000 10.3710711720000006 10.8358031849999996
 11.5239911549999992  2.1284772759999999  4.0040699860000002
 11.5302307640000006  2.1202619970000001 10.8603108319999997
 16.2194633380000006 10.3162146139999997  4.0079684770000004
 16.2797514660000004 10.3549978940000003 10.8269728539999992
  2.7793932440000000  6.1738221109999998  2.9823871749999999
  3.0757847510000000  6.4673024720000001  9.7019079529999992
  7.4561646909999997 14.3422532030000003  3.0653254400000001
  7.4449784479999996 14.3281976100000001  9.9268195959999996
 12.1974434810000005  6.1191140409999996  3.0663745539999998
 12.2129834880000008  6.1004322919999998  9.9266527220000000
 16.9891585419999984 14.3664563950000002  3.0376533299999999
 16.9641252260000002 14.3535267130000008  9.9108405970000000
  0.0715238320000000  0.0514152210000000  5.5363973849999999
  0.0835507160000000  0.0433686770000000 12.3728599020000001
  4.8336808890000000  8.2664813410000004  5.2206577640000003
  4.8817422190000004  8.2509575000000002 12.6723639460000008
  9.5432854729999992  0.0515022110000000  5.4807067969999999
  9.5586348129999994  0.0576152430000000 12.3639843119999995
 14.2735340009999998  8.2642144250000005  5.4910583329999998
 14.2587988550000002  8.2630850989999995 12.3336465680000007
  0.0708793930000000  0.0505730760000000  2.0026519640000000
  0.0913206920000000  0.0562157630000000  8.8548287959999996
  4.8051457649999998  8.2582024640000000  1.9803084860000000
  5.1126487599999999  8.2494605980000006  8.3072365369999996
  9.5417595550000005  0.0447306950000000  2.0498730919999999
  9.5488383870000000  0.0355175800000000  8.9120736560000005
 14.2747928870000003  8.2578513089999994  2.0672924039999998
 14.2003883490000007  8.2752404839999993  8.9982810450000006
  0.0660215120000000  0.0546967150000000  6.5091185930000002
  0.0743829370000000  0.0471168090000000 13.3454167980000005
  4.8890528639999999  8.2570359989999993  6.1981117430000001
  4.9004794589999996  8.2457733710000003 13.6460267179999999
  9.5415745419999993  0.0599458690000000  6.4528814360000002
  9.5634531109999994  0.0605286360000000 13.3361201000000005
 14.3076308240000003  8.2355884160000006  6.4615890079999998
 14.2383011520000000  8.2612350110000001 13.3056581099999995
  0.0788558820000000  0.0380971250000000  2.9745460630000000
  0.0957563810000000  0.0462537880000000  9.8272003609999992
  4.8174438950000003  8.2517643399999994  2.9549593120000002
  4.1820526420000004  8.3823486840000001  7.9325058449999997
  9.5438108800000006  0.0419027340000000  3.0221829599999999
  9.5486256090000001  0.0400943700000000  9.8841244190000008
 14.2461968740000007  8.2762602090000001  3.0387782660000000
 14.2075839150000007  8.2829947460000000  9.9699358789999994
  3.6724025450000002  8.5233296379999999  9.7146598019999999
