# Supplementary material for: Iron in Hydroxyapatite: Interstitial or Substitution Sites?
Source: Nanomaterials (Basel). 2021 Nov 5;11(11):2978. doi: 10.3390/nano11112978 (PMC8625999; doi:10.3390/nano11112978)
Supplement: Supplementary file 1 [file nanomaterials-11-02978-s001.zip › supplement/structures/Fe_iC_1plus.POSCAR]

Ca  P  O  H Fe 
 1.0000000000000000
    18.9624794621795090    0.0000000000000000    0.0000000000000000
     0.0000000000000000   16.4219812762340105    0.0000000000000000
     0.0000000000000000    0.0000000000000000   13.7172869806254969
  80  48 208  16   1
Cartesian
  0.0262880210000000 11.0613691850000002  0.0300997790000000
 -0.0658594640000000 11.1233607560000003  6.8435768760000002
  4.7892632080000004  2.8079897539999998  0.0558925210000000
  4.7681688339999999  2.8024236259999999  6.9053988740000003
  9.5156204720000002 11.0247384460000006  0.0732358060000000
  9.5459066390000000 11.0108412639999997  6.9189639820000002
 14.2550729030000003  2.7902693859999999  0.0825276200000000
 14.2512379659999997  2.7830443420000002  6.9290367090000000
  0.0986703320000000  5.3532221880000002  6.8909934479999997
  0.0988474310000000  5.4600038389999996 13.7527949039999999
  4.7895201099999998 13.6881788540000002  6.9404984279999997
  4.8085954429999997 13.7053633959999992 13.7899186290000006
  9.5441526299999992  5.5544365930000001  6.9165583090000000
  9.5559085069999998  5.5171102029999997 13.7886165330000008
 14.3108171829999993 13.7413359580000005  6.9118253559999996
 14.3173457030000009 13.7268710100000000 13.7714777270000006
 -0.0205168100000000  5.5441221199999999  3.4710490169999999
 -0.1387210980000000  5.4712536329999999 10.3768499779999992
  4.8122012029999999 13.7782633220000008  3.5151721619999998
  4.8445927900000001 13.8647427650000008 10.4055218699999994
  9.5494490869999993  5.5111501850000000  3.5116343680000002
  9.5762693250000002  5.4952186039999997 10.3840367950000001
 14.2498288110000004 13.7452157390000007  3.4989587969999998
 14.2481970120000003 13.7417011630000001 10.3623594459999993
  0.0904287130000000 10.9400733609999996  3.4139157029999998
  0.0606826470000000 10.9723359380000005 10.3107422609999997
  4.8234107079999999  2.7691536740000000  3.4635537009999999
  4.7691649270000003  2.8000375840000000 10.3266370690000002
  9.5638721340000004 10.9889040649999998  3.4775105599999998
  9.5577703459999999 10.9683988489999997 10.3431314630000006
 14.3057652999999991  2.7712349349999998  3.4895086840000000
 14.2979168140000006  2.7608101899999999 10.3516595020000004
  1.2353312900000000 14.4024106209999996  1.7760166909999999
  1.2722189090000000 14.3689320170000006  8.6677244760000001
  5.9951205319999996  6.1859373110000000  1.7671435980000001
  6.0151669080000003  6.0010510510000001  8.5975447700000007
 10.7227960640000006 14.4070494220000000  1.7883380900000001
 10.7300270740000006 14.4065342390000009  8.6475704990000004
 15.4258291520000004  6.1985206030000004  1.7960889630000001
 15.3030740909999992  6.1914927119999996  8.6654670409999994
  3.6542721610000002 10.3535391150000002  5.1388603770000003
  3.7269506630000002 10.2968250129999994 12.1384692800000007
  8.3602484799999992  2.0938616099999998  5.2103107270000004
  8.3792507100000009  2.1007026620000002 12.0838989489999999
 13.1056265429999996 10.3251707859999993  5.1987802419999998
 13.0907926289999992 10.3324370769999998 12.0677521129999992
 17.8551663729999994  2.1015127040000001  5.1978701129999996
 17.8471995819999982  2.0983198170000001 12.0742148690000004
  3.5960456409999999  6.2192308310000000  5.1624329199999996
  3.6967879890000002  6.2756989900000004 12.0966322930000008
  8.3436893360000006 14.4256197170000000  5.2211261670000004
  8.3572648399999991 14.4432152739999999 12.0846140789999996
 13.0698278069999994  6.2043971439999996  5.2182673230000001
 13.0586598879999993  6.2029100750000001 12.0863882520000008
 17.8175877110000016 14.4490017700000006  5.1914212780000000
 17.8407738400000007 14.4258292499999996 12.0595075860000005
  1.2695677990000001  2.1002926810000000  1.7773758559999999
  1.2660782719999999  2.1578519510000000  8.6678951669999993
  6.0148713059999999 10.3134971590000006  1.7668120830000000
  6.1094005649999996 10.3709090100000001  8.5900113690000008
 10.7412371499999999  2.0856834289999999  1.7909325739999999
 10.7489202210000006  2.0666950239999999  8.6446020770000001
 15.4747874529999994 10.2974946460000005  1.7620668230000001
 15.4170554580000001 10.2856984849999993  8.6195505059999995
  2.4199849269999998  8.2421226569999995  1.6564228260000000
  1.7259386520000000  8.4284987620000003  8.2526249660000008
  7.1685551890000001  0.0686449670000000  1.7874795670000001
  7.1969708649999999  0.0659303570000000  8.6389505030000002
 11.9062465250000002  8.2739183010000001  1.7908167460000000
 11.8905442069999996  8.2806913600000005  8.6539419570000007
 16.6506136450000000  0.0673291980000000  1.7653712720000001
 16.6571710549999992  0.0548172110000000  8.6306013289999992
  2.4245696950000002 16.4303084300000002  5.2165880549999999
  2.4448707480000000 16.4550516800000004 12.0865989749999994
  7.1803035120000001  8.2356602950000006  5.2109593949999997
  7.1882699319999999  8.2415973359999999 12.1192671179999998
 11.9158533190000000 16.4496258829999995  5.2199878080000000
 11.9202092890000007 16.4447825819999984 12.0830524229999998
 16.6190386349999990  8.2410586549999998  5.1916491159999998
 16.6172345340000014  8.2637200449999995 12.0943271950000000
  3.7070862170000001 16.2186796159999993  1.7916350649999999
  3.7065931519999999 16.2125185420000015  8.6439739079999995
  8.4537460119999999  8.0039514520000008  1.7995147910000000
  8.4596486500000001  7.9786628239999997  8.6462909620000001
 13.1932928510000007 16.2165048799999987  1.7954104810000000
 13.1965262489999997 16.2158471559999988  8.6561901470000002
 17.8955649100000009  8.0181883369999998  1.7471527120000001
 17.7524482570000011  7.9682214939999998  8.6302639400000007
  1.1016431990000000  8.5130000649999999  5.0363943000000004
  1.1483640530000001  8.4551679219999993 11.9876105519999996
  5.8797932440000000  0.2955361770000000  5.2418012980000004
  5.9117234420000004  0.3125206330000000 12.0959658080000008
 10.6326473159999999  8.5207138170000007  5.2213603370000001
 10.6350412700000003  8.5157873229999996 12.0885481590000001
 15.3949042320000000  0.3008156170000000  5.2109157809999997
 15.3850501069999996  0.2973083760000000 12.0707346520000005
  1.6671729390000001 13.1840298080000000  5.2132266679999999
  1.6921340560000000 13.1703178229999995 12.0626042669999993
  6.4015429519999998  4.9580603569999999  5.1839155280000000
  6.4257632370000000  4.9445277570000004 12.0758943100000007
 11.1471751940000008 13.2028093589999997  5.2346861899999997
 11.1433331770000006 13.1908232919999993 12.0907887180000007
 15.8752637869999997  4.9887198279999998  5.2536572240000003
 15.8491452319999997  4.9803842920000001 12.1158596690000007
  3.1981929029999998 11.5521158849999992  1.7517708960000000
  3.1796059489999999 11.3535494149999998  8.6201080389999998
  7.9403235409999997  3.3259052530000002  1.7908873630000000
  7.9442248360000001  3.2872142559999999  8.6530262439999994
 12.6775227200000007 11.5449706840000008  1.7773344980000001
 12.6674677930000001 11.5472744049999996  8.6408242659999992
 17.4105407210000003  3.3249364300000002  1.7765805379999999
 17.3857523080000007  3.3299645160000000  8.6319022329999999
  2.7561390129999999  5.2262526400000002  1.7773574550000000
  2.8183048049999999  5.4214787060000003  8.6597345079999997
  7.4993397640000001 13.4467154579999999  1.8097421100000000
  7.4901945930000000 13.4422835939999992  8.6746260290000006
 12.2386957299999999  5.2225630949999999  1.8117931810000001
 12.2296250519999994  5.2120020970000001  8.6638805560000005
 16.9963240860000013 13.4471383719999995  1.7867217860000000
 16.9819606739999998 13.4364730750000003  8.6544379930000002
  2.0981127520000000  3.0721936840000001  5.1908989620000003
  2.0844094800000001  3.0865782479999999 12.0521647680000008
  6.8487655570000001 11.2915254950000001  5.1881603639999998
  6.8445730579999999 11.2971157600000005 12.0443938950000007
 11.5773222950000001  3.0706047820000002  5.2256228690000004
 11.5843242950000000  3.0620760929999999 12.0816785259999993
 16.2991948680000007 11.3085269650000004  5.1799539379999997
 16.3242062039999993 11.2951006599999992 12.0292630860000003
  3.9367420740000001  1.3254552289999999  1.7904920769999999
  3.8864821990000000  1.3279353309999999  8.6335241089999997
  8.6818595480000003  9.5330781770000002  1.7911907650000001
  8.6596762349999992  9.5137955000000005  8.6303604620000005
 13.4248135069999996  1.3228113379999999  1.8112477570000001
 13.4206398470000003  1.3228740219999999  8.6704643130000001
 18.1287489810000011  9.5482522749999994  1.7639535410000000
 18.3030272859999990  9.4229803580000002  8.6238929649999996
  0.8848987980000000  6.9865670059999996  5.1150564190000001
  0.9076191790000000  6.9329638769999997 11.9692338110000005
  5.6415079180000003 15.1892482510000004  5.2671068180000002
  5.6627874609999997 15.2080162699999999 12.1462995740000004
 10.3986855540000001  6.9920792470000004  5.2222319119999998
 10.3959725990000003  6.9879054969999999 12.0884516089999998
 15.1721730220000008 15.1929157000000004  5.2037961709999996
 15.1496164610000008 15.1918176720000009 12.0640591159999992
  3.1170818279999999 13.7169812170000007  5.2635596400000004
  3.1146011219999998 13.7729472650000009 12.1055183280000005
  7.8421190230000004  5.5121793810000002  5.2133286270000001
  7.8677056299999997  5.4960459100000003 12.1045802069999997
 12.5828169669999994 13.7781232570000007  5.2586396669999997
 12.5900560919999993 13.7348891309999992 12.1166919940000000
 17.3088363120000004  5.5774565249999997  5.3014885720000002
 17.2785086929999991  5.5740597970000003 12.1546434960000003
  1.7611679460000000 10.9928544069999994  1.6705361180000000
  1.7065277080000001 10.8992842749999994  8.4919299499999994
  6.4949059650000001  2.7756469789999998  1.7833269450000000
  6.4660403479999999  2.8176450260000001  8.6549713480000001
 11.2333624400000005 10.9926362490000002  1.7745044350000001
 11.2214571440000004 11.0003103539999998  8.6431881490000002
 15.9764777379999998  2.7489417700000001  1.7747377639999999
 15.9924818739999992  2.6722448449999998  8.6164267419999998
  3.9527767749999998  4.2517661210000002  1.7847491799999999
  4.0249519859999996  4.4449301930000003  8.6322140810000008
  8.7070353820000008 12.4817308350000005  1.8234523860000000
  8.6726715629999998 12.4480867289999999  8.6836776229999995
 13.4506629940000000  4.2631945450000002  1.8311744360000000
 13.4519425710000000  4.2602789669999996  8.6765583920000005
 18.2073845500000004 12.4834856179999996  1.7945991290000001
 18.1845710740000008 12.4584714699999992  8.6660508049999994
  0.8840212250000000  4.0299775230000003  5.1713551879999997
  0.8271145890000000  3.9863565230000000 12.0625602440000002
  5.6351099720000004 12.2517633749999995  5.2059219600000004
  5.6066351389999998 12.2328131580000008 12.0216125530000006
 10.3713740699999999  4.0392036779999998  5.2497238270000004
 10.3767961569999994  4.0289129980000000 12.0920828950000008
 15.0910325190000005 12.2699809969999993  5.2062795150000003
 15.1182316659999998 12.2579290430000007 12.0517633580000005
  0.2748964830000000  7.2436862990000002  1.5872104330000001
  0.0261241540000000  7.0253973980000000  8.4707761720000008
  5.0603988910000002 15.4485601920000004  1.7452156020000000
  5.0751626649999997 15.4691573279999997  8.6126216489999994
  9.8065773269999994  7.2334354420000002  1.7785374519999999
  9.8183280990000004  7.2257111390000004  8.7002027460000004
 14.5472895290000004 15.4460763050000001  1.7466423799999999
 14.5524652490000008 15.4493521079999994  8.6028730990000000
  4.5275732800000004  1.0719366120000000  5.2070239669999996
  4.5595155660000000  1.0861736380000000 12.0287561800000002
  9.2811312269999995  9.2941281419999999  5.1881298359999999
  9.2825247149999992  9.2901060700000002 12.0704080769999997
 14.0379521520000008  1.0662309649999999  5.2014286040000002
 14.0321768930000008  1.0699703850000000 12.0589496779999994
 18.7248279880000013  9.2858660319999995  5.2268681709999996
 18.7870386600000003  9.2619729700000004 12.0523440900000001
  1.6504960179999999 11.6324645499999999  5.0856422820000002
  1.7338955439999999 11.6138592440000004 11.9502249240000005
  6.4000756010000002  3.4004742260000000  5.1859761620000002
  6.4053455300000000  3.3911541750000000 11.9784695990000003
 11.1626876330000009 11.6450838890000004  5.1855024509999996
 11.1345699479999993 11.6331770179999996 12.0435026670000003
 15.9085500430000000  3.4320562909999999  5.1997352310000000
 15.8957398659999996  3.4247433960000002 12.0595894950000009
  3.1941916199999998 13.1075298539999991  1.8019218939999999
  3.2330218899999998 12.8729090950000007  8.9342560829999993
  7.9471257319999999  4.8837960630000001  1.7636296250000001
  7.9950305420000003  4.8468165159999996  8.6170383669999993
 12.6798290040000001 13.1028572010000008  1.7404629190000001
 12.6781313999999998 13.1031300749999993  8.5940749000000007
 17.3900719230000007  4.8835469250000001  1.7308123289999999
 17.2845912850000012  4.8781448500000000  8.6154352420000002
  1.4048173859999999  4.4506032739999997  1.8189560540000000
  1.5199969799999999  4.6006047949999997  8.9215721259999992
  6.1551516670000002 12.6586390039999994  1.7811079000000001
  6.1276724829999996 12.6739305529999999  8.6584534939999998
 10.8980298480000002  4.4307911750000004  1.7736884410000000
 10.8938118339999992  4.4170794950000003  8.6119433989999994
 15.6536971890000007 12.6563305069999998  1.7946816510000001
 15.6349443049999994 12.6572038990000006  8.6599549390000004
  3.4340663480000000  3.8660136020000002  5.1033335329999998
  3.3942879730000000  3.9236136109999999 11.9491098349999998
  8.1895824830000006 12.0794987119999995  5.1561132599999997
  8.1737029220000004 12.1006015159999993 11.9788837800000003
 12.9224970149999994  3.8561150000000000  5.1653980519999996
 12.9255659949999995  3.8511764870000000 12.0283564349999992
 17.6414842999999983 12.0936664270000005  5.0437052629999997
 17.6732918109999986 12.0765338940000007 11.9680870519999996
  2.8600055430000002 15.7831289239999997  0.5682717070000000
  2.8907621909999999 15.7107255279999993  7.4223494739999998
  7.6373164910000000  7.5528148899999996  0.5609739940000000
  7.7194461729999997  7.4802176879999998  7.3812159030000002
 12.3495492840000001 15.7895566049999996  0.5688916480000000
 12.3503579949999995 15.7907941419999993  7.4305081819999996
 16.9493105919999998  7.6379928619999999  0.5841160810000000
 16.7571158119999986  7.7525523209999996  7.4807131839999998
  2.0618063690000001  8.9674217899999995  6.1620339089999998
  2.0463129699999998  8.8849806440000005 13.1638681060000007
  6.6549483089999999  0.7781736490000000  6.4905710340000002
  6.6679967280000003  0.8063191220000000 13.3504414830000009
 11.3954317039999999  8.9880395170000007  6.4845770250000001
 11.4205263810000002  8.9777117509999993 13.3382936210000000
 16.1814115960000002  0.7620661660000000  6.4616989770000002
 16.1693983340000003  0.7603584220000000 13.3218036509999997
  0.8945574650000000 13.8035674380000000  4.0249578079999999
  0.8855229840000000 13.7238329140000008 10.8593363790000002
  5.6241222070000001  5.4429552770000003  3.9373112990000001
  5.6454829179999999  5.5097932719999996 10.8642258710000004
 10.3645578030000003 13.7178850089999997  4.0005696549999996
 10.3713287590000007 13.7203640280000005 10.8560074340000003
 15.1128200429999993  5.5050518559999997  4.0071728919999998
 15.0735872670000006  5.4827170740000000 10.8733691290000003
  3.9655261940000002 11.0443467139999996  2.9923662350000000
  3.8987481370000001 10.5285953499999998  9.7694866559999998
  8.7201742560000000  2.8901658160000001  3.0548974510000000
  8.7179173769999991  2.8378120270000000  9.9114339220000005
 13.4590497449999997 11.1215325889999992  3.0425545679999999
 13.4498687859999997 11.1285397980000003  9.9080823999999996
 18.1962568239999989  2.9151588600000000  3.0455655429999999
 18.1981568200000012  2.9340985430000002  9.8933198630000003
  2.7431600390000002  6.1026521669999996  0.4955771770000000
  2.6198755710000001  6.1754714899999996  7.3218024770000003
  7.5389068710000000 14.3708570980000001  0.5659697860000000
  7.5345984689999996 14.3585770529999994  7.4281628120000001
 12.2750943509999999  6.1543346710000000  0.5723800130000000
 12.2818046899999995  6.1593988540000000  7.4359142890000003
 17.0079948499999993 14.3442713259999994  0.5209753140000000
 17.0079947099999984 14.3308588970000006  7.3879990739999997
  2.1546746269999999  2.2518840770000002  6.5066952179999999
  2.1845079310000002  2.2283098419999998 13.3395186910000003
  6.8927736499999996 10.3957696310000003  6.4534377970000003
  6.9040101439999999 10.4444141599999991 13.3354796469999997
 11.6386142360000004  2.1813096270000001  6.4932850780000004
 11.6332892200000000  2.1783957580000002 13.3520631390000002
 16.4059021580000000 10.4892439890000002  6.4925215100000004
 16.3761567929999998 10.4169580879999994 13.3046811530000006
  1.7366739959999999  8.9889503350000002  3.7146717549999999
  1.8527082760000000  8.9249389529999998 10.6595735289999993
  6.6999853370000002  0.7195985740000000  3.9952673660000002
  6.7584942559999996  0.6917524350000001 10.8569396170000001
 11.4581422730000000  8.9655969530000004  3.9862046119999999
 11.4423010190000003  8.9673471389999992 10.8433128859999997
 16.2054339310000017  0.7580525500000000  3.9691729290000000
 16.2000800510000005  0.7508855850000000 10.8300106189999994
  2.9632936089999999 15.7385881350000005  3.0623215670000001
  2.9715939640000002 15.7179987870000009  9.9157561080000001
  7.6741279689999997  7.5355132690000000  3.0521974400000000
  7.6477963359999999  7.5352677390000000  9.8983567239999992
 12.4456362420000008 15.7296294359999997  3.0618979309999999
 12.4556913720000004 15.7225060160000005  9.9240631120000007
 17.2392166439999990  7.5080946109999998  3.0580243469999999
 17.0776132420000017  7.5490675889999999  9.9472590660000009
  4.0326335990000004 11.1304251769999993  0.5146882390000000
  4.0071168960000003 11.1101003580000004  7.3387217009999999
  8.7360892430000003  2.8221356279999998  0.5605993330000000
  8.7074365829999998  2.7383457880000002  7.4264616859999997
 13.4780130200000006 11.0359279899999994  0.5490773720000000
 13.4604991060000003 11.0230326279999993  7.4147730169999999
 18.2225408269999996  2.8262116320000001  0.5524680160000000
 18.2577511709999989  2.9251232770000000  7.4032001039999997
  0.8811579880000000 13.5199951330000001  6.5118781510000003
  0.8819913890000000 13.5098677879999993 13.3425487940000007
  5.5825140060000003  5.3994383829999997  6.4252864230000002
  5.6262821680000004  5.3118908920000001 13.3529537650000005
 10.3368240789999994 13.6001992069999993  6.4949392660000003
 10.3383666870000006 13.6028346889999998 13.3487090829999993
 15.0394916260000002  5.3818907310000004  6.4953429829999996
 15.0293045519999993  5.3764760049999998 13.3654253769999993
  2.0288446990000000  2.0800323189999999  4.0065341109999997
  2.0515227180000002  2.1043362769999998 10.8499595529999997
  6.7970374539999998 10.3472122169999992  3.9645831100000000
  6.7982429700000004 10.3212741549999993 10.8401540430000001
 11.5155206040000007  2.1208958039999999  4.0026004410000002
 11.5289950270000006  2.1139218460000002 10.8569283169999995
 16.1911185780000011 10.3088168220000007  4.0029125060000004
 16.2817326049999984 10.3413942999999993 10.8058560129999996
  2.7830751170000001  6.1930743709999998  2.9850340449999999
  3.0240166130000001  6.5117986879999998  9.7783159210000008
  7.4573332460000001 14.3554255709999996  3.0634881859999998
  7.4597261140000004 14.3542301259999991  9.9241783889999997
 12.1967697980000001  6.1290767930000003  3.0657258660000002
 12.1847568509999995  6.1020272489999998  9.9289930359999996
 17.0029494449999987 14.3887904599999992  3.0138508050000001
 17.0033880579999988 14.3740463550000008  9.8839945930000006
  0.0686885930000000  0.0516841900000000  5.5257502289999998
  0.0780113150000000  0.0448847110000000 12.3570025109999992
  4.8108418710000000  8.2631758249999994  5.3612621369999998
  4.8976663860000000  8.2582997020000004 12.6011662030000000
  9.5399398949999998  0.0445493650000000  5.4841373469999999
  9.5520419889999992  0.0500968850000000 12.3605604990000000
 14.2630155209999998  8.2629431239999995  5.4701167579999996
 14.2618542789999996  8.2646381540000000 12.3166693110000001
  0.0687069580000000  0.0555181290000000  1.9902283869999999
  0.1044229340000000  0.0618737130000000  8.8389080740000008
  4.8010299800000000  8.2596954080000007  1.9467203250000000
  5.2241643419999999  8.1994199220000006  8.9157254160000008
  9.5409606020000002  0.0419096840000000  2.0366586450000002
  9.5521910390000002  0.0258660470000000  8.9074919609999998
 14.2709821669999997  8.2613181210000004  2.0778222569999998
 14.2012788469999993  8.2693678219999995  8.9915658959999991
  0.0506863350000000  0.0533608090000000  6.4983973649999998
  0.0548217700000000  0.0523291050000000 13.3294587179999997
  4.7360300300000002  8.2696700389999993  6.3325389630000002
  4.8986617990000001  8.2542479790000005 13.5758084940000003
  9.5414994380000007  0.0531497870000000  6.4562941379999996
  9.5579815299999993  0.0529643160000000 13.3329484209999993
 14.2809383170000004  8.2399893160000008  6.4413109129999997
 14.2409127889999993  8.2626400310000001 13.2887369339999992
  0.0624141560000000  0.0368488630000000  2.9621204570000002
  0.0916823540000000  0.0470919680000000  9.8113085570000003
  4.7743479070000001  8.2565550939999994  2.9192548729999999
  5.9419355469999999  8.1195328450000002  9.5896619990000005
  9.5416920269999999  0.0391669420000000  3.0089658810000000
  9.5456650780000007  0.0356149870000000  9.8795825050000001
 14.2492660519999994  8.2819992439999996  3.0494363309999999
 14.2039749979999996  8.2870407759999996  9.9633743710000005
  3.6089640539999999  8.5029757250000007  9.8409269259999999
