# Supplementary material for: Iron in Hydroxyapatite: Interstitial or Substitution Sites?
Source: Nanomaterials (Basel). 2021 Nov 5;11(11):2978. doi: 10.3390/nano11112978 (PMC8625999; doi:10.3390/nano11112978)
Supplement: Supplementary file 1 [file nanomaterials-11-02978-s001.zip › supplement/structures/Fe_iC_1plus_flip.POSCAR]

Ca  P  O  H Fe 
 1.0000000000000000
    18.9624794621795090    0.0000000000000000    0.0000000000000000
     0.0000000000000000   16.4219812762340105    0.0000000000000000
     0.0000000000000000    0.0000000000000000   13.7172869806254969
  80  48 208  16   1
Cartesian
  0.0765451990000000 11.0377760899999995  0.0503538980000000
 -0.0584431490000000 11.1534275489999999  6.8588047349999997
  4.8002991870000002  2.7903371149999998  0.0736199170000000
  4.7910796780000000  2.7968198160000002  6.9318832830000003
  9.5400816400000004 11.0067192360000004  0.0684822150000000
  9.5930623500000003 10.9952869819999997  6.9199696370000003
 14.2773144520000006  2.7776709010000000  0.0835462650000000
 14.2668704460000004  2.7758777280000002  6.9280261210000003
  0.0784463780000000  5.3697898220000004  6.8998641950000001
  0.0795147340000000  5.4687990859999998 13.7683205250000000
  4.8090019840000000 13.6509645150000001  6.9357386150000000
  4.7736493690000001 13.7093836640000006 13.7779282740000006
  9.5332010409999999  5.5706976419999998  6.9152380180000002
  9.5449971480000002  5.5387523749999996 13.7817291009999998
 14.2724659650000003 13.7437177760000004  6.9127776860000001
 14.2852943329999995 13.7276166980000003 13.7769888480000002
  0.0191441240000000  5.5391985630000002  3.4860964999999999
 -0.1002210480000000  5.4595648079999997 10.3866796239999992
  4.8401087010000001 13.7814173639999993  3.5098859210000000
  4.8720977200000002 13.8524331269999994 10.3912598190000001
  9.5618018389999992  5.4991031430000001  3.5039594630000002
  9.5981568700000004  5.4583868109999996 10.3817468989999995
 14.2702277960000004 13.7400137230000006  3.4992028199999998
 14.2696023269999994 13.7353708369999996 10.3664219160000002
  0.0572436940000000 10.9318934369999994  3.4396348059999999
  0.0060236500000000 11.0217723599999999 10.3335065380000000
  4.8340039270000004  2.7839520360000001  3.4874526790000000
  4.8036026319999996  2.8093314920000001 10.3392530300000001
  9.5050878099999991 11.0135572830000008  3.4720490659999999
  9.5085927510000001 10.9746858879999998 10.3449721090000004
 14.2864819969999992  2.7919443610000001  3.4884722840000002
 14.2826647009999999  2.7810266779999999 10.3507985530000006
  1.2410188940000000 14.4025195460000006  1.7905688600000000
  1.2830511830000000 14.3817207230000008  8.6764391819999993
  5.9951793970000002  6.1959855020000001  1.7672675179999999
  6.0580986360000004  6.1149610850000000  8.6570740229999998
 10.7147072770000005 14.4107899760000002  1.7844333680000000
 10.7198040769999992 14.3970842630000000  8.6449581060000007
 15.4387166479999998  6.1965623299999999  1.7957413300000000
 15.3007175259999997  6.1914637580000003  8.6630827739999994
  3.6243865000000000 10.3635074750000005  5.1240432059999996
  3.6933120320000001 10.3216051320000002 12.1151462149999993
  8.3633813539999995  2.1037024560000002  5.2234576250000000
  8.3916958889999993  2.1017374160000002 12.0916594279999998
 13.1063302040000007 10.3258558600000008  5.2081093149999997
 13.0721589950000006 10.3284495580000009 12.0762242620000002
 17.8601676900000008  2.0983007219999998  5.2123603120000004
 17.8551821359999998  2.0918766230000001 12.0868654959999997
  3.6209770630000002  6.2196725989999999  5.1476773189999996
  3.6859620299999998  6.2354059319999999 12.1042380020000007
  8.3405427799999998 14.4183051629999994  5.2298852870000001
  8.3549475340000008 14.4452750360000000 12.0797166100000002
 13.0739227459999992  6.2174752639999999  5.2162816579999998
 13.0633960330000001  6.2066066170000003 12.0873080359999996
 17.8157778200000010 14.4701525190000009  5.2069467490000001
 17.8290412250000010 14.4434106050000004 12.0825808689999992
  1.2761904810000000  2.0908915459999999  1.7855857200000000
  1.2689967540000000  2.1532293249999999  8.6688758129999997
  6.0092392910000001 10.3182539430000002  1.7425258740000000
  6.0765537810000003 10.2165153649999993  8.5775742130000001
 10.7430923759999999  2.0879581930000000  1.7963608490000000
 10.7484594659999999  2.0682602839999999  8.6483214180000001
 15.4736046989999991 10.3016934649999996  1.7668700129999999
 15.4138029620000001 10.2905580099999998  8.6277765599999992
  2.4260044280000002  8.2378195000000005  1.7114250580000001
  1.6553240600000001  8.5128698059999994  8.3252240359999998
  7.1820120599999999  0.0759983910000000  1.7979435200000000
  7.1924938550000004  0.0417243810000000  8.6417431580000006
 11.9049826369999998  8.2759125820000001  1.7878368979999999
 11.8716283449999995  8.2856757519999995  8.6631511989999996
 16.6515923330000000  0.0579476910000000  1.7836495790000000
 16.6526782269999991  0.0525088610000000  8.6454595479999998
  2.4338049840000000 16.4329951560000005  5.2206392089999998
  2.4525779230000002 16.4516729340000012 12.0859288980000006
  7.2073866799999999  8.2291492359999996  5.1519329520000001
  7.1257765529999997  8.2467024319999993 12.0443387380000004
 11.9239911299999992 16.4545140299999986  5.2145760520000000
 11.9299505129999996 16.4459128600000000 12.0788198080000004
 16.6257979360000014  8.2500528319999997  5.1994053669999998
 16.6230735239999987  8.2721341820000003 12.0987343119999995
  3.7187114160000001 16.2202671609999989  1.7955923309999999
  3.7160335779999998 16.2122852739999992  8.6444459560000002
  8.4465455869999992  8.0067468010000002  1.7574636939999999
  8.4476164740000002  8.0028984120000004  8.6217123430000004
 13.1913849509999999 16.2159716230000015  1.7962270990000000
 13.1910105019999992 16.2158595209999987  8.6560701099999999
 17.9131183689999993  8.0081294249999999  1.7611373699999999
 17.7409996760000013  7.9696384709999997  8.6463863589999992
  1.1077508050000000  8.5133439679999992  5.0952596090000002
  1.1728815040000000  8.4681651400000000 12.0397419540000001
  5.8876401080000003  0.2971618000000000  5.2492881860000002
  5.9228642059999999  0.3062661960000000 12.1018357160000001
 10.6439135070000006  8.5112791619999992  5.2099187770000004
 10.6160913380000004  8.5098928370000007 12.0833324930000003
 15.3965632499999998  0.2964100670000000  5.2226730359999998
 15.3925931140000003  0.2925320300000000 12.0821095050000000
  1.6686068439999999 13.1955989640000002  5.2202382509999996
  1.6844366420000001 13.1878378269999992 12.0608353259999994
  6.4106331809999997  4.9802947829999997  5.1999441759999998
  6.4348021590000002  4.9467727840000002 12.0846515149999991
 11.1439718950000000 13.1965163749999999  5.2161227070000002
 11.1384997059999993 13.1890519059999995 12.0793491080000006
 15.8794469889999998  4.9865969550000004  5.2484831109999996
 15.8611981709999998  4.9795649329999998 12.1087207059999997
  3.1938931890000002 11.5634729390000004  1.7696986210000001
  3.1868577720000002 11.3618922110000007  8.6180694879999997
  7.9430821880000000  3.3298716000000002  1.7972309259999999
  7.9514054520000004  3.3029917360000001  8.6628346559999994
 12.6709523960000006 11.5375480279999998  1.7915686170000000
 12.6672075329999991 11.5426632040000001  8.6618943880000003
 17.4171106520000016  3.3184005150000000  1.7933690330000001
 17.3927739280000004  3.3348010729999999  8.6465965300000001
  2.7507039780000002  5.2122997370000004  1.7866182580000001
  2.8537994240000000  5.4222518109999998  8.6507223209999999
  7.5065693710000003 13.4533696309999993  1.7875634030000001
  7.4891564129999999 13.4013209900000003  8.6608001239999997
 12.2424099589999997  5.2250575540000002  1.8002141979999999
 12.2324522620000007  5.2181897099999999  8.6539040929999995
 16.9897995769999994 13.4398121019999994  1.7973922970000000
 16.9642943029999991 13.4420585110000008  8.6593590480000007
  2.1076994629999999  3.0719484079999999  5.2131532390000004
  2.0955914920000001  3.0783704890000001 12.0609040279999995
  6.8489632599999997 11.2810232680000002  5.1828369660000000
  6.8222663470000002 11.2922403090000003 12.0224808660000004
 11.5800691009999994  3.0748612970000000  5.2358514160000000
 11.5904692499999999  3.0603003069999999 12.0970427649999994
 16.3055667379999996 11.3162479670000007  5.1950101010000003
 16.3357738959999992 11.3062926760000000 12.0555185169999994
  3.9443321610000002  1.3277971170000000  1.7977369009999999
  3.9269491319999998  1.3235953810000001  8.6437215320000007
  8.6737584919999993  9.5358725789999994  1.7556854099999999
  8.6831042850000006  9.5326374610000002  8.5967208389999996
 13.4261569059999992  1.3219811040000000  1.8083342640000000
 13.4206232159999992  1.3231167639999999  8.6655202039999999
 18.1508118110000005  9.5368476120000008  1.7610301900000001
 18.3003504019999994  9.4245169549999996  8.6444778109999998
  0.8799939630000000  6.9885434909999997  5.1738745909999997
  0.9581408230000000  6.9407168019999999 12.0306717459999994
  5.6481372250000002 15.1912818630000004  5.2700367669999997
  5.6793527389999996 15.1996312810000003 12.1512241109999994
 10.3991335150000008  6.9843216789999998  5.2241737639999997
 10.4012825899999992  6.9787220940000001 12.0809034250000007
 15.1438020800000004 15.1935502519999996  5.2269869780000002
 15.1360936170000002 15.1907190500000002 12.0886272350000006
  3.1222937750000002 13.7170049249999995  5.2662438770000000
  3.1085744310000001 13.7870487389999994 12.0863468659999995
  7.8540949900000001  5.5297973880000004  5.1906183639999997
  7.8729590849999997  5.5069846650000001 12.0758430590000003
 12.5804786610000008 13.7688224060000000  5.2215892220000004
 12.5882651299999999 13.7262829150000005 12.0899569190000005
 17.3136338089999988  5.5737117889999999  5.2926914529999998
 17.2923731250000010  5.5734754610000001 12.1375025769999993
  1.7506377920000000 11.0203519229999998  1.7382894870000001
  1.7017531589999999 10.9167586029999999  8.5325505580000005
  6.4971153140000002  2.7804413310000000  1.7960489620000000
  6.4866385979999999  2.8013037370000000  8.6816750640000002
 11.2295334170000007 10.9767790690000009  1.7976364370000000
 11.2258277030000002 10.9874160260000000  8.6779211549999999
 15.9822483559999995  2.7416106729999998  1.7960295209999999
 15.9991380729999992  2.6774042489999998  8.6357485230000002
  3.9544095690000001  4.2477572979999998  1.8008164820000001
  4.0438517290000000  4.4312098840000003  8.6319447809999996
  8.7080655430000000 12.4804478159999999  1.7984747729999999
  8.7147739049999995 12.4628471669999996  8.6679950350000006
 13.4545962259999996  4.2648102799999998  1.8111705680000001
 13.4558094369999992  4.2670668889999996  8.6618297519999992
 18.2017273539999991 12.4776437950000005  1.8087560350000000
 18.1723814409999989 12.4701168899999999  8.6753442070000002
  0.8944209010000000  4.0326838560000002  5.1948838220000004
  0.8593986240000000  4.0078983539999999 12.0697103370000001
  5.6369486530000001 12.2435034460000001  5.1839281609999999
  5.5679567490000004 12.2071085579999998 11.9719981820000001
 10.3697057810000004  4.0367174400000003  5.2635835860000002
 10.3799668339999993  4.0223925280000001 12.1219352829999991
 15.0835216140000004 12.2589301820000003  5.2115777940000001
 15.1228889280000001 12.2581946330000005 12.0704633690000005
  0.2913039130000000  7.2243996949999998  1.6483302760000000
  0.0244095220000000  7.0301999390000001  8.5189396169999991
  5.0725007110000000 15.4515539979999996  1.7453919510000000
  5.0729333980000000 15.4475075079999993  8.6001932940000003
  9.8019993850000002  7.2385233009999999  1.7751975449999999
  9.7895137949999995  7.2247045889999999  8.7358953649999993
 14.5444419479999993 15.4435686420000007  1.7612025149999999
 14.5456006720000008 15.4467825720000000  8.6201258030000005
  4.5372236660000000  1.0760010220000000  5.2196566850000004
  4.5702258300000000  1.0788868960000000 12.0315861070000008
  9.2991744349999994  9.2902148479999997  5.1171402390000003
  9.2568669060000008  9.2710492579999997 12.0482149389999993
 14.0493462370000000  1.0778591380000000  5.1765999750000002
 14.0470852869999998  1.0765403979999999 12.0333941230000008
 18.7332531720000013  9.2906947080000002  5.2847737180000003
 18.7980896000000008  9.2512282260000003 11.9734844319999993
  1.6366022389999999 11.6443665820000000  5.0785383870000000
  1.7212114329999999 11.6317131770000000 11.9367213529999994
  6.4065898230000000  3.4216598490000001  5.2395940689999998
  6.4235723450000002  3.3911037409999998 12.0389998130000002
 11.1592107340000002 11.6385227919999998  5.1725504500000001
 11.1222244820000000 11.6308894200000008 12.0331810140000002
 15.9118819029999994  3.4294219030000002  5.1954352200000002
 15.9068671609999992  3.4235172039999999 12.0559397239999999
  3.2032196769999999 13.1187446760000004  1.8308550170000000
  3.2462363139999999 12.8757990350000000  8.9527143799999997
  7.9491395899999997  4.8866404169999997  1.7514968650000000
  7.9832471099999998  4.8622647350000001  8.6051196670000003
 12.6691294889999995 13.0956457880000006  1.7571739300000000
 12.6704532499999996 13.0986388110000007  8.6132652729999997
 17.3968170680000007  4.8774766009999997  1.7547581539999999
 17.2947775079999992  4.8836630650000004  8.6252574109999998
  1.4030247179999999  4.4310289650000003  1.7768264789999999
  1.5312166080000000  4.6213476379999996  8.8491524469999998
  6.1616778180000003 12.6702464769999992  1.7026492289999999
  6.1570953990000001 12.5857855969999992  8.6226901320000007
 10.9018726659999992  4.4336943110000000  1.7580460069999999
 10.8992403969999998  4.4204442930000001  8.5934386850000006
 15.6472245430000001 12.6486442140000008  1.7659630930000001
 15.6230824909999999 12.6553457359999992  8.6252947839999994
  3.4453465990000001  3.8653381699999998  5.1515327070000003
  3.4188923160000000  3.8952623430000002 11.9678417469999996
  8.1885686490000005 12.0708754060000008  5.2512254330000001
  8.1462799750000006 12.1078027099999996 12.0530176719999993
 12.9229893170000008  3.8653030220000000  5.1860977520000002
 12.9298047999999994  3.8537154490000001 12.0485834339999993
 17.6394134899999990 12.1195918589999998  5.0871169040000002
 17.6816527930000014 12.0955836639999994 12.0489119420000002
  2.8742483509999999 15.7804777699999992  0.5700964700000000
  2.8804380030000001 15.7335627050000006  7.4283958239999999
  7.6517321239999996  7.5475993120000000  0.5082827930000000
  7.7480313919999997  7.5104112980000002  7.3312033860000003
 12.3632215690000002 15.7794052049999998  0.5606535960000000
 12.3629929759999992 15.7802518070000009  7.4199963520000001
 17.0050306559999989  7.6067289489999999  0.5740625420000000
 16.7759868449999985  7.7437230489999997  7.4754575860000001
  2.0715146590000000  8.9665901160000008  6.2190037000000000
  1.9494592540000000  8.9681664330000004 13.2745697810000003
  6.6676963650000003  0.7754633580000000  6.4974437160000003
  6.6752947950000001  0.8037209360000001 13.3566888630000005
 11.3521643280000006  8.9992671630000007  6.4989165860000000
 11.3772100770000009  8.9889765290000003 13.3447115519999997
 16.1597217139999998  0.7687119780000000  6.4845769039999999
 16.1525720110000002  0.7673071250000000 13.3444322440000001
  0.8916019070000000 13.8338319159999994  4.0449363250000001
  0.8641961690000000 13.7449249620000007 10.8677396720000008
  5.6238803739999996  5.4140062999999996  3.9367619089999999
  5.6430397770000003  5.4702042840000002 10.8611613249999994
 10.3426714279999992 13.7019985159999997  3.9896723459999999
 10.3545583400000005 13.7174572510000008 10.8521651139999999
 15.1105146860000001  5.5002198780000002  4.0042450169999997
 15.0744527470000005  5.4750609600000004 10.8700562049999991
  3.9933739080000001 11.0422343010000006  2.9841730250000000
  3.9368197839999999 10.5070549920000005  9.7258859449999999
  8.7227785919999992  2.9131108659999998  3.0686306499999998
  8.7409672799999996  2.8962779730000001  9.9293587020000000
 13.4695335049999994 11.1129620619999994  3.0467965900000000
 13.4672254020000004 11.1285753449999998  9.9210217939999996
 18.2110642339999984  2.9033023029999998  3.0554235620000001
 18.2128985999999990  2.9468857630000000  9.9068847889999994
  2.7785690139999999  6.1225154300000000  0.5316631170000000
  2.7262945250000001  6.2427057369999996  7.3410259440000001
  7.5968506610000004 14.4193787540000002  0.5813796400000000
  7.5191486300000001 14.3437502160000001  7.4303385449999997
 12.2807514740000006  6.1677347940000002  0.5694390450000000
 12.2850144050000001  6.1786457029999999  7.4370149789999997
 17.0255908560000009 14.3682042960000000  0.5557237080000000
 17.0189856020000008 14.3607402810000000  7.4137541090000001
  2.1504382729999998  2.2315119239999999  6.5154132840000001
  2.1782484800000002  2.2113834760000000 13.3414269850000000
  6.8057216240000002 10.3184783469999992  6.3959540759999998
  6.8082688170000001 10.3914911809999992 13.2788471159999997
 11.6389216579999992  2.1712289330000001  6.4934670819999996
 11.6408189489999998  2.1598595189999998 13.3546561159999992
 16.3993275619999999 10.4803203739999997  6.4970902080000004
 16.3649148189999991 10.3906299590000000 13.3045180009999999
  1.7433747040000001  8.9853376669999996  3.7716516879999999
  2.0040184270000001  8.9110490910000006 10.7778961649999996
  6.7048772940000001  0.7295075890000000  4.0027827919999996
  6.7721351199999997  0.6852418040000000 10.8626260929999994
 11.5317980650000003  8.9145115460000000  4.0074396529999996
 11.4454452769999993  8.9615160800000009 10.8535705250000003
 16.2535313969999997  0.7134154470000000  3.9994573199999999
 16.2508908960000014  0.7105085799999999 10.8589750330000001
  2.9725559740000000 15.7433119619999999  3.0651678800000002
  2.9790430330000000 15.7251166599999994  9.9174089799999994
  7.6456315889999997  7.5437944630000002  2.9995884940000002
  7.5452059140000003  7.6131786950000002  9.8187742339999993
 12.4270133519999995 15.7389014500000002  3.0550169509999998
 12.4295462600000004 15.7361160410000007  9.9154884269999997
 17.2218969900000012  7.5231100079999997  3.0614993739999998
 17.0307421300000001  7.5641455200000003  9.9456715330000005
  3.9858116369999999 11.1453346179999997  0.5048776860000000
  3.9660872210000000 11.1400100099999992  7.3075887530000001
  8.7383358809999994  2.8050614700000001  0.5760014980000000
  8.7171469110000004  2.7420726250000000  7.4430739839999998
 13.4615764640000002 11.0338322659999992  0.5538506690000000
 13.4494932479999996 11.0219107080000001  7.4267736190000004
 18.2194456610000017  2.8250589920000002  0.5604069530000000
 18.2576956360000011  2.9238401500000002  7.4159293200000000
  0.8919432780000000 13.5192565110000000  6.5289976679999997
  0.8961790570000000 13.5194538259999995 13.3541974799999998
  5.6159135630000003  5.4810937559999999  6.4321496250000001
  5.6366520280000003  5.3540285960000000 13.3491215469999993
 10.3544499769999998 13.6050346639999997  6.4846931740000002
 10.3514584690000007 13.6074343239999997 13.3444066259999996
 15.0507589110000009  5.3830479929999999  6.4931840870000004
 15.0523649059999993  5.3824344310000001 13.3624450380000006
  2.0468728170000001  2.0969214950000001  4.0131782100000004
  2.0485708770000000  2.1080075020000000 10.8507605849999997
  6.8888658620000003 10.4100153019999997  3.9040006580000002
  6.8655293420000003 10.3631394130000007 10.7811729700000001
 11.5303570369999999  2.1377829450000001  4.0016433370000000
 11.5386567390000003  2.1288784079999998 10.8585399180000000
 16.2460122359999986 10.3299613079999997  3.9997968930000001
 16.3421984040000012 10.3937749430000004 10.7982352499999994
  2.7184081880000002  6.1417313690000004  3.0257638820000001
  3.0385406609999999  6.4772030630000001  9.8066510160000000
  7.4361950989999999 14.3173977019999992  3.0735885580000000
  7.4232364999999998 14.3028960959999996  9.9226811309999992
 12.2006997580000007  6.1201501179999998  3.0621302739999998
 12.1830975919999993  6.0934043820000001  9.9296522379999992
 16.9585201649999995 14.3515788319999995  3.0475058189999999
 16.9474806740000012 14.3459444680000008  9.9134877400000008
  0.0759750000000000  0.0569589610000000  5.5527190460000000
  0.0854612430000000  0.0462547900000000 12.3799336009999994
  4.8137299029999996  8.2802119609999991  5.1898711579999999
  4.8115735969999998  8.2598934489999998 12.5376848400000007
  9.5434557669999993  0.0450320970000000  5.4722059310000004
  9.5614582969999997  0.0506945570000000 12.3491561609999998
 14.2723855170000000  8.2700005850000000  5.4916085360000002
 14.2637633800000003  8.2688095730000004 12.3234974810000004
  0.0699685240000000  0.0480223300000000  2.0119846060000000
  0.0937130060000000  0.0604246200000000  8.8644472929999996
  4.7966748829999997  8.2584142810000003  1.9602564659999999
  4.8523071160000004  8.1468418469999992  8.3232750099999997
  9.5458645010000005  0.0475078120000000  2.0732260739999999
  9.5442680000000006  0.0237115380000000  8.9185932020000003
 14.2789787930000003  8.2596185240000004  2.0594090530000000
 14.1917787610000001  8.2719926170000004  8.9827455090000008
  0.0756092970000000  0.0625237320000000  6.5253408459999998
  0.0789936310000000  0.0550071100000000 13.3525172160000007
  4.8733838609999998  8.3968735550000009  6.1557501390000002
  4.8331752510000001  8.2702505580000008 13.5121801739999992
  9.5524568740000007  0.0549041570000000  6.4443176280000003
  9.5661607479999997  0.0446673450000000 13.3213125009999995
 14.3007709379999994  8.2465321970000005  6.4625983500000004
 14.2526073629999992  8.2697893039999997 13.2960453110000003
  0.0706914770000000  0.0427412490000000  2.9839320180000000
  0.0881076510000000  0.0542511400000000  9.8369326229999992
  4.8118333059999996  8.2920790469999996  2.9343007019999998
  4.2308142719999999  7.6665380970000001  7.7380949059999997
  9.5660388269999999  0.0453477860000000  3.0454070700000000
  9.5577831950000007  0.0279684340000000  9.8907454510000008
 14.2493011930000009  8.2785701530000004  3.0308604410000002
 14.2018276900000000  8.2840061600000006  9.9545669839999995
  3.6464990629999998  8.4458265160000003  9.7840057280000003
