# Supplementary material for: Iron in Hydroxyapatite: Interstitial or Substitution Sites?
Source: Nanomaterials (Basel). 2021 Nov 5;11(11):2978. doi: 10.3390/nano11112978 (PMC8625999; doi:10.3390/nano11112978)
Supplement: Supplementary file 1 [file nanomaterials-11-02978-s001.zip › supplement/structures/Fe_iC_2plus.POSCAR]

Ca  P  O  H Fe 
 1.0000000000000000
    18.9624794621795090    0.0000000000000000    0.0000000000000000
     0.0000000000000000   16.4219812762340105    0.0000000000000000
     0.0000000000000000    0.0000000000000000   13.7172869806254969
  80  48 208  16   1
Cartesian
 -0.0118566400000000 11.1068280490000006  0.0756320300000000
 -0.0325031610000000 11.1060144919999999  6.8692265969999999
  4.7690127660000003  2.7021323640000001  0.0912789400000000
  4.7604052680000004  2.7727379800000000  6.9101898540000004
  9.6081940469999996 10.9930055899999992  0.0906505320000000
  9.5800214669999999 10.9924318910000007  6.9063586959999999
 14.2712682750000006  2.7729827650000001  0.0848477920000000
 14.2617437999999996  2.7752863529999998  6.9312554259999999
  0.0898422130000000  5.3450660960000000  6.8925699450000000
  0.1039523590000000  5.4634918710000004 13.7708418960000003
  4.7617737450000002 13.7335572870000000  6.9230351529999998
  4.8027740799999998 13.7396521640000007 13.8133940269999993
  9.5678161090000007  5.5746722840000000  6.8921142089999998
  9.5555849879999997  5.5487489080000003 13.7691080269999997
 14.2990818399999995 13.7359186350000009  6.9173890949999999
 14.2766159229999996 13.7136213159999993 13.7794869949999992
 -0.0080447940000000  5.5464301699999998  3.4835652100000001
 -0.1347381670000000  5.4443483920000002 10.3878470039999993
  4.8320191320000001 13.7684544629999994  3.5247879190000000
  4.8520169549999999 13.9176432329999997 10.3806291149999996
  9.5420605960000007  5.4824926789999999  3.4879790410000000
  9.6001728459999995  5.4374580510000001 10.3692924180000006
 14.2725874540000000 13.7361174300000002  3.5090093370000002
 14.2652166099999995 13.7396773149999998 10.3626905760000003
  0.0721895400000000 10.9345271460000006  3.4473241770000000
 -0.0173096950000000 10.9284442730000002 10.3358793430000002
  4.8415501760000001  2.7873484949999998  3.4737630429999999
  4.8964123190000004  2.7939941739999998 10.3525212700000004
  9.5295151970000003 11.0176401750000004  3.4697617880000000
  9.5072601619999997 10.9620688279999996 10.3557463149999993
 14.2912600849999993  2.7837854879999999  3.4915970920000001
 14.2902916229999999  2.7870953759999999 10.3544083560000004
  1.2166989960000001 14.4172153840000004  1.8191710720000001
  1.2676326010000001 14.3908028059999999  8.6844222000000002
  5.9758841360000003  6.2145130000000002  1.7392015190000001
  6.0202298829999998  5.9723423609999999  8.5569062890000005
 10.7207084930000001 14.4119227280000004  1.7936841269999999
 10.7358756040000003 14.4175033700000004  8.6470049939999996
 15.4354366600000006  6.1953659930000002  1.7990478519999999
 15.3018418480000005  6.1872155229999999  8.6666850400000008
  3.6291344959999998 10.3318206870000004  5.1338888989999996
  3.6863157530000001 10.6817933059999994 12.0822160000000007
  8.3658930890000001  2.1041068180000000  5.2096022639999999
  8.3831445860000002  2.1004701689999998 12.1030672779999993
 13.1136679560000005 10.3195596500000004  5.2102404509999998
 13.0733435819999997 10.3257810310000000 12.0719638459999992
 17.8539354040000013  2.0985294410000002  5.2107028739999999
 17.8520378280000003  2.0785449560000000 12.0940561140000007
  3.6045357099999999  6.2147799199999998  5.1402431760000002
  3.5897647380000000  6.0414906850000003 12.0263141690000008
  8.3569643370000009 14.4302512620000005  5.2217779819999999
  8.3592079550000005 14.4153971970000008 12.1076632800000006
 13.0707975530000002  6.2137419600000001  5.2084673300000004
 13.0680180860000004  6.1995653040000001 12.0850500190000005
 17.8074176440000009 14.4507698019999999  5.2209630530000002
 17.7997284090000001 14.4769401589999998 12.0945897379999998
  1.2510435670000000  2.0940861160000002  1.8057124910000000
  1.2735711359999999  2.1577922530000002  8.6766517289999996
  5.9859586169999996 10.2966352289999996  1.7458269760000000
  6.1794070300000001 10.4614106929999995  8.5444498390000003
 10.7449540030000001  2.0815722889999999  1.8010111710000001
 10.7711926719999997  2.0541401279999998  8.6511998190000003
 15.4805285539999993 10.2892286290000001  1.7776741359999999
 15.3992811369999991 10.2795211410000000  8.6272713850000002
  2.4502453659999999  8.2458164440000008  1.7046972260000000
  1.7441928080000000  8.3739437680000002  8.3615107910000006
  7.1813169439999998  0.0741964840000000  1.7988495760000001
  7.2326665500000002  0.0923513480000000  8.6388012790000008
 11.9070673760000005  8.2658365729999996  1.7912762790000001
 11.8809199830000001  8.2808614499999997  8.6626912970000003
 16.6351997870000012  0.0641214840000000  1.7921855540000000
 16.6574420210000014  0.0435959040000000  8.6440295169999999
  2.4167550809999998 16.4323054749999997  5.2253945369999997
  2.3985304319999998 16.4228093719999997 12.1016503479999997
  7.1919032439999997  8.2430889969999992  5.1656438380000003
  7.1155834960000002  8.2274140960000004 12.0813725670000007
 11.9264566369999994 16.4513776370000002  5.2176305440000004
 11.9279173499999995 16.4454048449999988 12.0821853420000007
 16.6253637280000000  8.2368648239999995  5.2040328640000002
 16.6468679199999983  8.2708336540000005 12.1187118460000001
  3.7023392259999999 16.2074123020000016  1.8120850289999999
  3.7136492890000001 16.2356966259999993  8.6646652569999993
  8.4346816610000008  8.0158478360000007  1.7649004559999999
  8.4568224630000000  7.9805895370000002  8.6131442509999996
 13.1911650429999998 16.2091596009999996  1.7974050460000000
 13.1990186529999995 16.2168826750000008  8.6644054110000006
 17.9130753710000015  8.0222636420000004  1.7563880089999999
 17.7747185770000016  7.9570743210000003  8.6494933639999996
  1.1159831309999999  8.5089957950000006  5.0971801030000004
  1.2730168300000000  8.4433322509999993 12.0071677710000007
  5.8833897019999997  0.3007576210000000  5.2435201329999996
  5.8887497199999999  0.3183685460000000 12.0969736230000002
 10.6420222560000006  8.5101041960000003  5.2042908399999996
 10.6057872440000001  8.5012933759999996 12.0794346210000008
 15.3929862570000004  0.3017441020000000  5.2255376650000001
 15.3873337540000001  0.2860250500000000 12.0872882199999996
  1.6638655339999999 13.1892215390000000  5.2344638100000003
  1.6532849000000001 13.2070192070000001 12.0850147159999999
  6.4068767700000002  4.9669951790000004  5.1662146739999999
  6.4303494560000001  4.9821707330000002 12.0617886429999999
 11.1535371259999998 13.1946418629999993  5.2309181220000003
 11.1372691770000003 13.1811515840000002 12.0763669700000005
 15.8774096149999995  4.9910626420000002  5.2547763160000001
 15.8663201950000001  4.9794495449999996 12.1181199979999992
  3.1779796720000002 11.5692283099999997  1.7732123840000000
  3.1886249699999998 11.3657998940000002  8.6142629799999995
  7.9352938569999996  3.3129684629999998  1.7761736260000001
  7.9607374929999999  3.2890417290000000  8.6362876740000001
 12.6888629460000004 11.5271574680000004  1.7995964730000000
 12.6591774820000005 11.5463085549999995  8.6581139430000000
 17.4121178699999994  3.3327797040000000  1.7883008760000001
 17.3904049450000002  3.3320138170000000  8.6465954990000000
  2.7661833080000000  5.2143243930000001  1.7612368240000000
  2.8552780460000000  5.4105276050000004  8.6376061839999991
  7.5052742219999997 13.4457369369999995  1.7972794160000001
  7.4858144839999996 13.4592178120000003  8.6693420589999999
 12.2355564640000001  5.2212016139999999  1.7969260400000000
 12.2331715840000008  5.2117601210000002  8.6531916019999997
 16.9787928890000011 13.4481255950000005  1.8184970199999999
 16.9828085030000011 13.4229045280000001  8.6767846510000002
  2.0991963860000000  3.0735519320000000  5.1990421290000004
  2.0657741120000002  3.0223217519999999 12.0700364929999999
  6.8533873400000003 11.3010359050000009  5.1704820849999997
  6.8087439459999999 11.2753149290000003 12.0250917239999993
 11.5818478720000009  3.0711485829999998  5.2349903309999997
 11.5850128629999993  3.0540654639999998 12.1007347599999999
 16.3131880669999987 11.2994779320000003  5.2058780560000004
 16.3403996390000010 11.3063264159999992 12.0456170389999997
  3.9306957169999999  1.3134134380000000  1.8200058420000000
  3.8569008779999998  1.3550674190000001  8.6855009330000001
  8.6526721599999998  9.5483717220000006  1.7573493200000001
  8.6782415799999999  9.5090440449999996  8.6035300639999992
 13.4299936419999995  1.3142942890000000  1.8103680060000000
 13.4242330239999994  1.3241582460000001  8.6872914479999999
 18.1394546550000015  9.5534667869999996  1.7723458459999999
 18.3654745410000011  9.3967170099999997  8.6300881270000005
  0.8966716140000000  6.9826646979999998  5.1554814080000000
  1.0310223310000000  6.9198317569999999 11.9642328320000004
  5.6496109800000003 15.1927890600000008  5.2703181470000002
  5.6726370890000002 15.2099305590000000 12.1319037470000008
 10.3991877630000005  6.9828183490000004  5.2093913719999998
 10.4188132029999991  6.9677225480000002 12.0713155560000001
 15.1527895489999995 15.1970471949999997  5.2254682010000000
 15.1336421360000006 15.1818249160000001 12.1024359560000008
  3.1117730909999999 13.7300870629999991  5.2685594750000000
  3.1294401860000001 13.6705038870000006 12.1309820389999992
  7.8478682969999998  5.5189955650000000  5.1844192019999999
  7.8621412470000003  5.5585694070000002 12.0374959570000009
 12.5885643849999997 13.7703701239999994  5.2488691139999997
 12.5842657760000005 13.7208849829999995 12.0821913930000004
 17.3118440960000015  5.5817469639999997  5.3019507409999997
 17.2981255989999987  5.5761197800000000 12.1570493679999991
  1.7554182840000001 10.9692860099999994  1.6802657919999999
  1.7363651560000000 10.8501890959999994  8.5334501140000008
  6.4967940180000001  2.7421966809999998  1.7901645680000000
  6.4838970360000001  2.8151716279999999  8.6399439190000002
 11.2545632219999998 10.9439253989999994  1.8145594780000001
 11.2093232090000008 11.0121117670000004  8.6707419760000004
 15.9735644449999992  2.7706311630000000  1.7883043020000000
 16.0025395989999986  2.6640068559999999  8.6340210099999997
  3.9723446810000000  4.2493842930000003  1.7528841090000000
  4.0477635489999999  4.4256277790000000  8.5940800930000005
  8.7194138480000003 12.4879711449999995  1.7917646679999999
  8.5977777070000005 12.3872249639999996  8.6736977609999997
 13.4459973599999998  4.2603512060000002  1.8121545360000000
 13.4611851690000002  4.2672612650000001  8.6632029100000008
 18.2000987860000016 12.4954746159999992  1.8535372569999999
 18.1964106090000008 12.4537732460000008  8.7100657669999997
  0.8871945080000000  4.0342490900000003  5.1808126919999999
  0.8858565720000000  4.0212156830000003 12.0864189690000003
  5.6364565500000001 12.2559040699999997  5.2089005500000001
  5.5956997550000001 12.2487390739999995 11.9507445650000008
 10.3677671799999995  4.0301296730000002  5.2624645069999998
 10.3697811140000002  4.0126595109999998 12.1283982780000006
 15.1006140099999993 12.2556139020000003  5.2270958639999998
 15.1075383989999992 12.2283317169999997 12.0520413959999999
  0.2994610430000000  7.2581398569999998  1.5945853090000000
  0.0446236170000000  7.0041786989999997  8.4906869199999999
  5.0610138600000001 15.4453819249999995  1.7752276300000001
  5.0959016469999998 15.5220068060000003  8.6018645389999993
  9.7886692110000002  7.2471808099999997  1.7704691130000001
  9.7960316519999999  7.2094919680000000  8.7305311060000008
 14.5405506060000000 15.4316806989999993  1.7584756060000000
 14.5531271499999999 15.4477428939999992  8.6076981400000001
  4.5265205069999999  1.0691081840000001  5.2032023310000000
  4.5232935180000000  1.0675909649999999 12.0474825219999992
  9.2963936139999994  9.2894070030000009  5.1066552620000003
  9.2309137170000000  9.2409074130000004 12.0552791510000006
 14.0417609769999991  1.0759506860000001  5.1967660130000004
 14.0450771890000006  1.0718381619999999 12.0198950399999998
 18.7335584520000005  9.2820304070000006  5.2272860259999998
 18.9098704750000017  9.2304820640000003 12.1571013319999999
  1.6531268649999999 11.6384460230000002  5.0898887210000003
  1.6184612930000000 11.6509393790000004 11.9008429800000002
  6.4017098299999997  3.4100702470000002  5.2217073310000002
  6.4298593110000004  3.4327165570000000 12.1951547819999995
 11.1686596670000000 11.6368826839999997  5.1740483319999999
 11.1238123200000008 11.6219783339999996 12.0413001430000008
 15.9117672559999992  3.4347669280000002  5.2028744670000000
 15.9133387610000003  3.4239638360000000 12.0630621579999993
  3.1580119120000001 13.1185080979999995  1.8731170269999999
  3.2157314189999999 12.8786732460000000  8.9377775150000005
  7.9207298159999997  4.8678233280000001  1.6673585810000000
  8.0080051910000005  4.8435639950000002  8.5239868679999997
 12.6647796790000005 13.0839475929999995  1.7600366039999999
 12.6816345730000002 13.1019859770000000  8.6069753060000007
 17.4069540809999985  4.8923777089999998  1.7427708719999999
 17.2853660030000000  4.8810406600000000  8.6185790630000003
  1.4161015310000000  4.4395184020000000  1.8159254789999999
  1.5525716910000000  4.6130095530000004  8.9362454840000005
  6.1651525820000002 12.6502585100000005  1.7400595770000000
  6.0885818030000003 12.7521317389999993  8.6081866799999993
 10.8920588669999994  4.4332068849999997  1.7491116449999999
 10.9033740090000002  4.4068463759999998  8.5946232679999994
 15.6472673980000003 12.6430442379999999  1.7681445229999999
 15.6403319700000001 12.6371507659999995  8.6444635470000009
  3.4363415150000001  3.8640901790000002  5.1030325510000001
  3.4228371080000000  3.7838193780000000 11.9265483749999994
  8.1933280709999998 12.0909167019999995  5.1829535640000000
  8.1433513099999999 12.0509415329999996 12.1749561059999998
 12.9224706089999994  3.8644617079999999  5.1809700249999997
 12.9220611729999995  3.8513369649999998 12.0469267769999995
 17.6531556599999995 12.0921232970000005  5.0971124349999997
 17.6710184010000013 12.1197977540000004 12.0296421149999997
  2.8796925340000001 15.7626996629999994  0.5732708340000000
  2.8927531910000002 15.7369901760000008  7.4432528040000001
  7.6343815829999997  7.5649474989999996  0.5139054300000000
  7.7373914089999998  7.4878851930000003  7.3378266759999997
 12.3583315630000001 15.7751081259999992  0.5631653180000000
 12.3506088710000004 15.7993674970000004  7.4364301719999997
 16.9741591919999983  7.6339722380000001  0.5901562650000000
 16.7741206980000008  7.7483747379999999  7.5083373069999997
  2.0212361799999998  8.9758101830000001  6.2676953219999998
  2.2730033839999999  8.8429891549999997 13.1294272010000004
  6.6499814380000002  0.7864903740000000  6.4950393330000002
  6.6459054059999998  0.7999742080000000 13.3527381100000007
 11.3414854189999996  8.9933540569999995  6.5004704010000003
 11.3610487039999999  8.9915564710000009 13.3415842690000002
 16.1703037440000017  0.7659278580000000  6.4815039069999996
 16.1334687579999994  0.7700280810000000 13.3539917540000008
  0.8752469400000000 13.8190453659999992  4.0638799880000001
  0.8920555580000000 13.8852940579999995 10.9256052970000006
  5.6299118210000003  5.3997978120000001  3.8997387880000001
  5.6494626790000000  5.3105176719999996 10.7620597920000005
 10.3607468839999992 13.7097032950000006  4.0022065629999997
 10.3420392880000005 13.6896674950000001 10.8461396099999998
 15.1142261550000008  5.5054768699999999  4.0072162660000004
 15.0892621540000000  5.4739152860000004 10.8722252200000007
  3.9683109980000002 11.0271963280000005  2.9826409290000000
  3.9640100170000001 10.5666595720000007  9.7608339560000008
  8.7114967029999999  2.9578156810000000  3.0697916969999999
  8.7050064840000001  2.9204556949999998  9.9401951959999995
 13.4942029760000004 11.1156712169999992  3.0530814369999999
 13.4524336729999998 11.1226776130000005  9.9188157120000007
 18.1970027079999994  2.9178917790000001  3.0561594059999999
 18.2059784200000010  2.9571739660000000  9.9134942020000008
  2.7481624139999998  6.0905527780000002  0.4785186720000000
  2.6476289860000000  6.1903004340000001  7.3183821169999996
  7.5449756649999999 14.4029787119999995  0.5778703770000000
  7.6148975009999997 14.4067309259999998  7.4554301540000001
 12.2755181209999993  6.1651032240000001  0.5654837780000000
 12.2764353550000003  6.1704828950000001  7.4334901609999999
 17.0312266209999983 14.3688008370000002  0.5732267020000000
 17.0332967910000015 14.3323571029999997  7.4228658650000003
  2.1618154810000001  2.2599478469999998  6.5186095560000004
  2.1655150619999999  2.1972077109999999 13.3734422009999996
  6.8865956490000002 10.3634387790000009  6.4056741649999998
  6.6267781980000002 10.2980454399999992 13.2123953360000002
 11.6460298120000001  2.1718882759999998  6.4950054049999997
 11.6420767610000002  2.1529699629999999 13.3575730010000004
 16.4042417200000017 10.4575144180000006  6.5060388509999996
 16.3912535559999988 10.4043314270000007 13.3055366480000004
  1.8156138049999999  8.9804429339999992  3.8031643320000001
  1.9330286660000000  8.9317764579999999 10.6632179889999996
  6.7072693420000000  0.7270605890000000  4.0012282209999999
  6.7009717369999997  0.7611523860000000 10.8500999290000006
 11.5350293310000005  8.9181880560000000  4.0075883709999998
 11.4201335159999999  8.9732968480000004 10.8472701120000004
 16.2245224119999989  0.7449050900000000  3.9930289750000001
 16.2629346229999996  0.6878631720000000 10.8696757890000004
  2.9390273720000000 15.7364133919999993  3.0707047919999999
  3.0056873249999998 15.6934704249999992  9.9351386700000006
  7.6372517980000003  7.5444728830000001  3.0048321379999998
  7.5705390279999998  7.5656261819999999  9.8360061759999997
 12.4288496459999998 15.7330466149999992  3.0579803249999999
 12.4556619370000003 15.7176920780000007  9.9280982420000008
 17.2573540280000017  7.5105948939999996  3.0651096629999999
 17.1135943290000014  7.5616872270000002  9.9780618479999994
  4.0034431250000004 11.2163587099999997  0.5066716670000000
  4.0022060369999997 11.1101206589999997  7.3325142029999997
  8.7441005050000005  2.7376081939999999  0.5877844630000000
  8.7299527500000007  2.6617650479999999  7.4549765490000004
 13.4738150189999999 11.0290156039999996  0.5561017740000000
 13.4422919069999995 11.0101507509999994  7.4295805939999999
 18.2194620600000015  2.8302203079999999  0.5621462830000000
 18.2658283969999999  2.9255957170000002  7.4204965480000000
  0.8976860830000000 13.5046739939999991  6.5496898530000003
  0.8871609520000000 13.5107449679999991 13.3923353370000005
  5.5862166400000000  5.4671381400000003  6.3838006869999999
  5.6071916000000002  5.5921521910000003 13.2265398120000004
 10.3530860849999993 13.5896482380000005  6.4987127539999996
 10.3543281680000003 13.6064899859999997 13.3425263560000005
 15.0460232250000008  5.3899237299999996  6.4964330080000003
 15.0479250950000001  5.3845512539999998 13.3640556569999998
  2.0161233670000001  2.0766198930000002  4.0208314209999996
  1.9236828880000001  2.0272993119999998 10.8951498430000004
  6.8271910939999998 10.3940982080000008  3.9191726920000001
  6.9078829129999999 10.4060722420000005 10.7469435539999996
 11.5275438589999997  2.1321246480000000  4.0029750950000000
 11.5278882839999994  2.1220042360000000 10.8640635060000008
 16.2349842480000000 10.3162455309999999  4.0103272219999999
 16.3841686780000018 10.3691604190000000 10.8014611390000006
  2.7921655120000000  6.1796337570000004  2.9706560199999998
  3.1011226930000002  6.5127282780000000  9.7464571129999999
  7.4483942350000003 14.3249817759999996  3.0714030889999999
  7.4608559290000001 14.3299173920000005  9.9482760989999992
 12.1906567650000000  6.1178587699999998  3.0575122779999999
 12.1823999500000006  6.0902804169999998  9.9264959739999998
 16.9276300239999991 14.3608834160000001  3.0653752349999999
 16.9628517089999988 14.3455841910000004  9.9168331020000000
  0.0669976610000000  0.0507375010000000  5.5576148979999997
  0.0582328410000000  0.0443313320000000 12.4713135449999992
  4.8064451930000001  8.2675771069999993  5.3169755890000001
  4.5644984820000003  8.2876596019999997 11.7890242839999999
  9.5462046679999997  0.0494016880000000  5.4673996359999997
  9.5413802390000004  0.0406386080000000 12.3395997959999999
 14.2716881840000003  8.2632593280000002  5.4975367779999997
 14.2747269550000002  8.2718444340000001 12.3065865399999996
  0.0528464820000000  0.0541314740000000  2.0402350849999999
  0.1041306530000000  0.0637387240000000  8.8584754320000005
  4.7951171400000003  8.2643320980000006  1.9846837410000000
  5.2805477400000003  8.2655651799999994  8.8579260120000001
  9.5421188370000003  0.0426763830000000  2.0830803150000001
  9.5673550249999995  0.0364876860000000  8.9741437780000002
 14.2773437720000000  8.2554763139999991  2.0754257649999999
 14.2003930759999992  8.2631386320000004  9.0144631390000001
  0.0493529940000000  0.0613198330000000  6.5300384319999996
  0.0367731950000000  0.0609948510000000 13.4430712200000002
  4.8037578129999998  8.2595451109999996  6.2907044150000004
  3.8934950239999999  8.3879477619999996 12.5075801099999993
  9.5515412420000008  0.0679451520000000  6.4390745110000003
  9.5584735209999998  0.0479245270000000 13.3119121580000002
 14.2970689039999996  8.2307088260000008  6.4680338060000002
 14.2585266359999991  8.2658823399999992 13.2791616260000005
  0.0482039770000000  0.0552520280000000  3.0122982089999999
  0.0927632740000000  0.0674168500000000  9.8305829819999992
  4.7926025589999997  8.2658185629999998  2.9579959050000002
  6.1291004810000000  8.1309054570000008  9.3774324450000002
  9.5645572080000001  0.0291820520000000  3.0551526939999998
  9.5826435229999998  0.0233319160000000  9.9461635919999996
 14.2384012400000000  8.2755353530000004  3.0465018779999999
 14.2021882579999996  8.2698341519999996  9.9866843379999999
  3.8139623299999998  8.5438759879999999  9.9735891829999996
