# Supplementary material for: Iron in Hydroxyapatite: Interstitial or Substitution Sites?
Source: Nanomaterials (Basel). 2021 Nov 5;11(11):2978. doi: 10.3390/nano11112978 (PMC8625999; doi:10.3390/nano11112978)
Supplement: Supplementary file 1 [file nanomaterials-11-02978-s001.zip › supplement/structures/Fe_iC_2plus_flip.POSCAR]

Ca  P  O  H Fe 
 1.0000000000000000
    18.9624794621795090    0.0000000000000000    0.0000000000000000
     0.0000000000000000   16.4219812762340105    0.0000000000000000
     0.0000000000000000    0.0000000000000000   13.7172869806254969
  80  48 208  16   1
Cartesian
  0.0268739930000000 11.0464260139999997  0.0645801760000000
 -0.0054540710000000 11.0991211159999992  6.8614541449999997
  4.7996531889999998  2.7354054410000002  0.1002409500000000
  4.8156899580000001  2.7796626600000001  6.9359920270000002
  9.6746010709999997 11.0102616060000003  0.1042134060000000
  9.6192086579999998 11.0004518779999998  6.9047123619999997
 14.2977299769999995  2.7624663180000000  0.0817797970000000
 14.2748016369999995  2.7647826129999999  6.9251675669999999
  0.0292889310000000  5.3986870649999998  6.9082705449999997
  0.0591626870000000  5.4993622259999997 13.7856448839999999
  4.7575180520000000 13.6772569100000005  6.9260215650000001
  4.7527859120000002 13.7200597290000008 13.7950392110000006
  9.5497129699999999  5.5585586679999999  6.9009375180000001
  9.5600471819999999  5.5236372149999999 13.7959171810000001
 14.2469133489999997 13.7344629289999993  6.9184894420000003
 14.2429082050000009 13.7335641860000006 13.7789942500000002
  0.0447854340000000  5.5340367050000001  3.5002702239999999
 -0.0698567710000000  5.4351501579999999 10.4008885880000008
  4.8575794170000002 13.7693854659999992  3.5175754819999998
  4.8887356180000001 13.8678212460000001 10.3869475460000000
  9.5608133879999997  5.4990484999999998  3.5025326109999999
  9.6522502990000003  5.4122838910000004 10.3668030970000000
 14.2891277359999993 13.7331296599999995  3.5086289019999999
 14.2651851660000002 13.7300075810000006 10.3607773870000006
  0.0315172920000000 10.9539764539999993  3.4474727359999999
 -0.0646858520000000 11.0145370660000008 10.3253598780000004
  4.8186794170000002  2.7813480440000000  3.4954306329999998
  4.8444529599999999  2.8031436209999998 10.3678038380000004
  9.4768513470000002 11.0047411660000005  3.4707172069999999
  9.4584044340000002 11.0088112900000006 10.3460431079999999
 14.2653462179999995  2.7879054999999999  3.4865827390000002
 14.2765630259999998  2.7922288439999998 10.3447050239999996
  1.2241040940000001 14.4211839210000008  1.8113657649999999
  1.2785676360000000 14.4023407240000001  8.6735544139999998
  5.9785034819999998  6.2168766929999997  1.7711707350000001
  6.0814232510000004  6.0749648089999999  8.6300974519999993
 10.7038206749999993 14.4103179330000000  1.7893260609999999
 10.6919813850000001 14.3980461480000006  8.6428133880000004
 15.4565492869999996  6.1902914160000000  1.7906312099999999
 15.3309868020000000  6.1974151510000004  8.6455327069999992
  3.5975919560000000 10.3449854610000003  5.1473157369999996
  3.5285069519999999 10.5461413450000006 12.1386778450000001
  8.3689913090000001  2.1015716950000001  5.2238117590000002
  8.3996287899999995  2.0784865410000002 12.1096485880000007
 13.1071296149999998 10.3242435419999996  5.2101121629999998
 13.1100334059999994 10.3188491120000005 12.0774337169999999
 17.8497697120000005  2.0976624920000000  5.2206018519999997
 17.8479549619999993  2.0920670640000001 12.0978676140000001
  3.6278011970000001  6.2160835800000003  5.1540910479999997
  3.6422395349999999  6.1598819080000000 12.1549072640000002
  8.3416886600000009 14.4211476019999996  5.2309386059999996
  8.3293385489999991 14.3640389339999999 12.1212574100000001
 13.0798639179999991  6.2209827679999998  5.2122044269999996
 13.0829492439999999  6.2060606350000000 12.0814158070000008
 17.8046009140000017 14.4628781239999995  5.2152004869999997
 17.7940793150000012 14.4866035600000007 12.0876328470000001
  1.2646351579999999  2.0887830610000000  1.8047334690000001
  1.2793123270000000  2.1551900179999999  8.6743894679999993
  5.9689544879999996 10.2731943129999994  1.7099953260000000
  6.1089025509999999 10.2986429580000003  8.5186967209999995
 10.7393160790000000  2.0855967390000001  1.8022095670000000
 10.7619000709999995  2.0471936419999999  8.6481485360000008
 15.4867660479999998 10.3138333420000006  1.7730056740000000
 15.4012325489999995 10.3045986670000005  8.6225653859999998
  2.4591596860000000  8.2549036359999999  1.7419693279999999
  1.7548031810000000  8.4870066459999993  8.4374280430000006
  7.1833269399999997  0.0619154070000000  1.8133177910000000
  7.2064532200000002  0.0681098520000000  8.6524851169999994
 11.9317422190000002  8.2685520720000003  1.7971761010000000
 11.8581796730000004  8.2790649849999998  8.6520521410000004
 16.6384310490000011  0.0654089800000000  1.7930646459999999
 16.6432192229999991  0.0456702580000000  8.6461807880000006
  2.4272171480000000 16.4427870069999997  5.2262436310000000
  2.4252625850000000 16.4555755830000017 12.0912435750000000
  7.1817290219999999  8.2388178270000001  5.1298839770000004
  7.3687575519999999  8.0673028640000002 12.0102490000000000
 11.9207397870000005 16.4505706680000010  5.2113638650000000
 11.9223281379999992 16.4466804059999987 12.0765753829999998
 16.6164583290000003  8.2432457709999998  5.1877393160000000
 16.6386078449999992  8.2658942270000004 12.0939296790000004
  3.7117955340000002 16.2126280479999991  1.8035806219999999
  3.7324231110000001 16.2168433649999990  8.6560971290000008
  8.4405297330000000  8.0193260130000006  1.7375513279999999
  8.4184968829999995  8.0144480540000007  8.5877237890000000
 13.1818634729999999 16.2099351029999994  1.7925192409999999
 13.1746803460000006 16.2109261609999997  8.6600782429999992
 17.9333045009999985  8.0002549209999998  1.7650879360000000
 17.7967600499999996  7.9631531620000002  8.6433226609999991
  1.1013035940000000  8.5230841559999995  5.1279909259999998
  1.2181578099999999  8.4726428600000006 12.0437399450000004
  5.8920244679999998  0.2919770850000000  5.2581457130000002
  5.9194103550000001  0.3006941000000000 12.1135451009999997
 10.6417038270000006  8.5051903959999997  5.2042495659999997
 10.6516237399999998  8.5016787269999998 12.0856281600000006
 15.3886452089999999  0.2921994610000000  5.2327217460000002
 15.3802824789999999  0.2895971300000000 12.0791683249999995
  1.6614212360000000 13.1976784370000004  5.2196693569999999
  1.6335445760000000 13.2344868439999992 12.0688039469999993
  6.4183639950000000  4.9805367130000002  5.1998500040000000
  6.4433459830000004  4.9745393340000001 12.0717418599999995
 11.1426032260000003 13.1921190979999992  5.2035912939999998
 11.1232397729999999 13.1530057960000004 12.0664242789999996
 15.8803892520000005  4.9798585570000000  5.2361775460000004
 15.8715479380000009  4.9847125659999998 12.0936435000000007
  3.1713705569999999 11.5779708039999996  1.8072395649999999
  3.2116416040000000 11.3690353060000007  8.6629080540000007
  7.9384066200000003  3.3311859579999998  1.8026642230000001
  7.9665254890000003  3.3021694120000000  8.6744695570000001
 12.6878779070000007 11.5273414479999996  1.8171033800000000
 12.6528326890000002 11.5341056349999995  8.6745818180000001
 17.4205323539999988  3.3159509890000001  1.8088056809999999
 17.4061737689999987  3.3402309830000001  8.6579537309999992
  2.7552356400000000  5.2127655820000003  1.7984608190000000
  2.9110795249999999  5.4234359589999999  8.6928900559999995
  7.5173061560000001 13.4299150419999993  1.7846362069999999
  7.5039155170000003 13.4175064559999999  8.6469319819999999
 12.2501113329999995  5.2237958910000000  1.7911386659999999
 12.2356281570000007  5.2089753310000004  8.6393299589999994
 16.9741089770000002 13.4517086680000002  1.7940709880000001
 16.9648461280000014 13.4418738839999996  8.6514564870000008
  2.1150104619999999  3.0816496130000002  5.2353071419999999
  2.0991896470000002  3.0673691870000002 12.0896104130000008
  6.8387662679999996 11.2863110599999992  5.1664709589999998
  6.7190267390000002 11.1999631669999999 11.9917614130000008
 11.5809787069999999  3.0729201439999998  5.2371860190000001
 11.5930929779999996  3.0568783570000000 12.1064961540000002
 16.3108901330000009 11.3046987459999997  5.2151557009999996
 16.3280016530000012 11.3158081870000000 12.0580025689999992
  3.9442395360000000  1.3192956739999999  1.8070895810000001
  3.9354035050000000  1.3288456540000000  8.6579123920000001
  8.6034205309999994  9.5602378360000007  1.6796906130000000
  8.6814074150000007  9.5351512169999992  8.5536260479999999
 13.4199932719999993  1.3155466149999999  1.7943880120000000
 13.4140867559999997  1.3178333700000000  8.6687260199999994
 18.1440889200000015  9.5334331890000001  1.7601796150000000
 18.3608180949999991  9.4150682640000003  8.6222219169999992
  0.8968116880000000  6.9943999569999997  5.2212083270000003
  1.0226420089999999  6.9432494849999999 12.0351217899999998
  5.6587468989999996 15.1846939289999998  5.2933540330000000
  5.6987930190000000 15.1892214140000004 12.1573756280000005
 10.4023569210000009  6.9769042299999997  5.2223637150000002
 10.3686650849999999  6.9811537689999996 12.0971908779999993
 15.1328168820000002 15.1904069620000008  5.2549506829999997
 15.1252930360000004 15.1857935210000008 12.0984346610000006
  3.1130808690000000 13.7271244840000008  5.2450186939999996
  3.1033988990000001 13.7112912450000000 12.0958251600000004
  7.8604456139999996  5.5317920379999999  5.1929904259999997
  7.8764282909999999  5.5660504099999999 12.0383464359999994
 12.5802341480000006 13.7603755210000003  5.2131362599999997
 12.5522807840000006 13.7348075509999994 12.0565995160000003
 17.3223602969999995  5.5483464570000001  5.2692825960000000
 17.3045539079999990  5.5791732400000003 12.1076317190000005
  1.7309379439999999 11.0279026370000004  1.7602667919999999
  1.7405615470000000 10.8901163580000002  8.6182181159999995
  6.4934311359999999  2.7782323020000002  1.8098034080000001
  6.5012217139999997  2.8048355990000000  8.7011149149999998
 11.2579737099999999 10.9351633679999996  1.8573759240000001
 11.2218999440000005 10.9509604280000001  8.7087645679999994
 15.9853672390000003  2.7388925350000002  1.8239540359999999
 16.0113269819999999  2.6881985380000000  8.6506978579999991
  3.9674271590000001  4.2553135229999999  1.7925610869999999
  4.0736982260000003  4.4094750459999998  8.6471631010000003
  8.7372584520000007 12.4812594860000008  1.8052036789999999
  8.7049997529999992 12.4473401369999994  8.6436621119999995
 13.4590870939999991  4.2610980500000002  1.7934013069999999
 13.4671552430000006  4.2718979739999998  8.6488892160000006
 18.1834061379999987 12.4841358499999995  1.8083149789999999
 18.1716787649999993 12.4656507699999999  8.6596133739999992
  0.9111745409999999  4.0535751570000000  5.2253022409999996
  0.8896207400000000  4.0313849670000002 12.1032898430000007
  5.6267070849999996 12.2460481320000003  5.1888610130000004
  5.5145265390000002 12.1795098020000001 11.9413830480000005
 10.3662444419999993  4.0304632079999996  5.2626137479999997
 10.3848456190000000  4.0236863229999997 12.1403373040000009
 15.0939157240000004 12.2540948600000004  5.2372510490000002
 15.0931438779999993 12.2378302090000002 12.0754794360000002
  0.3266109100000000  7.2372740699999998  1.6924580440000001
  0.0945408840000000  7.0304348839999999  8.5943985709999993
  5.0661444610000004 15.4422649449999998  1.7629437699999999
  5.0923427300000004 15.4567895190000009  8.6069494710000001
  9.8082554999999996  7.2799593690000002  1.7734868840000000
  9.7474463169999996  7.2203361450000001  8.7245424079999996
 14.5336041940000005 15.4361882399999999  1.7702745580000001
 14.5276413850000008 15.4390828160000009  8.6279307289999991
  4.5404223860000004  1.0678395750000000  5.2093323629999997
  4.5599179330000004  1.0620806580000000 12.0546052719999999
  9.2936613369999996  9.2778473290000001  5.0979920989999998
  9.2983826789999995  9.2854851279999995 12.0193935970000005
 14.0427468720000004  1.0746648839999999  5.1714856930000002
 14.0388510820000008  1.0748709240000001 11.9967846720000004
 18.7098464699999987  9.2854802030000005  5.1934254500000003
 18.8321345879999988  9.2306000039999994 11.9476467799999995
  1.6359162260000000 11.6463004399999992  5.0792944350000004
  1.5810972900000000 11.6726507460000004 11.9344002099999997
  6.4134988269999997  3.4222432760000001  5.2131047239999999
  6.4538996250000000  3.4236768810000000 12.1455513160000006
 11.1541156790000002 11.6347339719999994  5.1258304760000000
 11.1413447500000000 11.5947256690000007 12.0280958630000008
 15.8966218399999999  3.4228199469999998  5.1870678809999999
 15.9138245200000004  3.4287626179999999 12.0449171879999994
  3.1874345480000001 13.1311813199999996  1.8686419999999999
  3.2521011240000002 12.8829041199999992  8.9840015700000002
  7.9382969000000001  4.8892166780000004  1.7459458720000001
  8.0015436599999994  4.8627469769999996  8.5971420740000006
 12.6523439569999994 13.0834423409999996  1.7748409439999999
 12.6361732399999998 13.0899299039999999  8.6317654929999996
 17.4057992870000007  4.8749020009999997  1.7636103279999999
 17.3146934490000000  4.8917010440000004  8.6374096250000001
  1.4102103429999999  4.4307482619999998  1.7657970329999999
  1.5708188759999999  4.6559953030000001  8.8448137249999998
  6.1858924059999998 12.6283192720000006  1.6470132879999999
  6.1573692949999996 12.6355065110000009  8.5265554920000000
 10.9046201830000005  4.4370392350000003  1.7642964649999999
 10.9089004460000005  4.3991618770000001  8.5595009139999991
 15.6345390099999992 12.6586936160000008  1.7333848709999999
 15.6213740019999996 12.6569830149999998  8.6128552270000007
  3.4590557510000002  3.8674881079999999  5.1859234740000000
  3.4427994750000002  3.8582616640000000 12.0163134219999996
  8.1798182649999998 12.0719639090000008  5.2489505159999998
  8.0192712309999994 11.9524525740000005 12.3817958980000000
 12.9204675130000002  3.8688328099999998  5.1928591409999996
 12.9332816079999997  3.8484701029999999 12.0614771889999997
 17.6479865750000009 12.1042491600000002  5.1254227610000003
 17.6566276319999993 12.1305314549999999 12.0567271520000006
  2.8837472769999999 15.7687154159999992  0.5674062920000000
  2.9009136729999998 15.7299255529999993  7.4369968410000000
  7.6617490830000001  7.5193077769999999  0.4930798230000000
  7.6845099860000001  7.5225984840000004  7.3167480549999997
 12.3660968489999998 15.7598902639999991  0.5500234770000000
 12.3457495109999993 15.7775210549999994  7.4231810439999997
 17.0794833920000002  7.5609799090000003  0.5492633240000000
 16.8952315760000005  7.6725175390000002  7.4367451420000004
  1.9504376329999999  9.0396348989999993  6.3190074430000003
  1.9718098260000001  8.9962632540000005 13.2818541840000002
  6.6548146929999996  0.7927076870000000  6.5089370390000001
  6.6727912920000003  0.7982933010000000 13.3674742599999998
 11.3339504729999998  9.0048412730000003  6.4987803199999998
 11.3841942800000009  8.9906046249999996 13.3574543010000006
 16.1422320500000005  0.7807735770000001  6.4958845199999997
 16.1115308659999990  0.7807253310000000 13.3530521560000004
  0.8679045730000000 13.8244793389999998  4.0501505990000002
  0.8567269140000000 13.8461701149999996 10.8814243519999998
  5.6261780679999998  5.4520917710000001  3.9546413100000000
  5.6565544279999997  5.3820063070000002 10.8046710590000004
 10.3335590459999995 13.7261476929999997  3.9960151079999999
 10.2814464420000000 13.6217174179999994 10.8491226510000001
 15.1086437769999993  5.5039324330000001  3.9989796179999999
 15.0768568189999996  5.4804343360000001 10.8590545889999994
  3.9811419920000000 11.0435443560000000  3.0063897540000002
  4.0109995820000002 10.5434487479999994  9.7792856310000005
  8.7234870220000005  2.9243671459999998  3.0735794030000001
  8.7512604899999999  2.9182699880000000  9.9513106970000003
 13.5157423070000000 11.1171671159999992  3.0568321530000002
 13.4778012829999998 11.1249891880000007  9.9205469589999993
 18.2241921190000014  2.9083521490000002  3.0681528060000001
 18.2363166489999990  2.9604577179999998  9.9163587369999995
  2.7928399499999998  6.1492330490000002  0.5627905000000000
  2.8552304749999999  6.3098622920000000  7.4145020309999996
  7.6221259139999997 14.4310850849999994  0.6080177610000000
  7.6158138009999998 14.4182526899999992  7.4723344459999996
 12.2740422989999995  6.1624046359999998  0.5561766900000000
 12.2792980660000008  6.1834585060000000  7.4343645159999996
 17.0336347890000006 14.4001170470000002  0.5708785720000000
 17.0238831849999990 14.3749509549999992  7.4185135520000003
  2.1516454519999999  2.2227867490000000  6.5253151410000001
  2.1642355040000001  2.1873707420000001 13.3591561609999996
  6.7971609160000002 10.3080729889999994  6.3673443850000000
  6.3673798279999998 10.0568489289999992 13.0092830349999993
 11.6376260439999992  2.1635936519999999  6.4898021449999996
 11.6315780180000008  2.1432860460000001 13.3541312300000001
 16.3926571199999991 10.4406847240000005  6.5012070629999998
 16.3789461329999995 10.3883091120000000 13.2999583470000005
  1.8442767609999999  8.9663545360000008  3.8498437879999998
  2.0593153360000001  8.9246972580000001 10.7740297330000008
  6.7232489930000003  0.7041924920000000  4.0155414629999999
  6.7457862799999999  0.7126083030000000 10.8685010900000005
 11.5444957880000008  8.8993427159999996  4.0121014329999998
 11.5197524589999993  8.8960510230000001 10.8716937450000000
 16.2553190209999983  0.6941639010000000  4.0122700340000002
 16.2678727889999983  0.6868022480000000 10.8700781489999994
  2.9488188470000001 15.7515929119999996  3.0661114669999998
  2.9968125950000002 15.7246305310000007  9.9284187619999997
  7.6431621200000004  7.5640941149999996  2.9813575729999999
  7.4855065239999998  7.6465475500000002  9.7752240799999992
 12.4028472050000005 15.7455790960000002  3.0455886570000001
 12.4030585870000003 15.7343038530000001  9.9152676240000002
 17.2087779060000017  7.5175672179999999  3.0461671899999998
 17.0247663829999993  7.6098718449999998  9.9205421739999995
  3.9578191920000001 11.1701829880000005  0.5327123230000000
  3.9685236439999998 11.1414651209999995  7.3419688340000002
  8.7367850310000001  2.8040038570000001  0.5833473000000000
  8.7233574350000005  2.7218504840000000  7.4600497079999997
 13.4562142670000000 11.0325806469999996  0.5628472670000000
 13.4297195560000002 11.0319325849999998  7.4273784320000003
 18.2111646870000001  2.8160855410000001  0.5714860570000000
 18.2649946489999984  2.9314588790000000  7.4235666169999996
  0.9046378850000000 13.5180971250000006  6.5391535000000003
  0.8755514180000000 13.5863081680000004 13.3668452729999991
  5.6281718080000003  5.4522681449999997  6.4482519570000001
  5.6438242530000000  5.5157033780000004 13.2851657670000005
 10.3624317809999997 13.5728026059999998  6.4870217290000003
 10.3459332600000007 13.5518216329999994 13.3451172959999997
 15.0690205539999997  5.3882816760000001  6.4879744580000001
 15.0748186569999998  5.3911512760000004 13.3528684579999997
  2.0565966699999998  2.1206814199999999  4.0229870989999998
  2.0392206470000001  2.1161802750000001 10.8666346429999994
  6.8789549499999998 10.4237447719999992  3.8804631810000001
  6.9905827100000000 10.4988407729999995 10.6429862079999999
 11.5367627969999997  2.1417611349999999  3.9980912940000000
 11.5329206479999993  2.1373761349999998 10.8603510839999995
 16.2533263639999994 10.3404508499999999  4.0009140609999996
 16.3619536950000004 10.4059698859999994 10.7952572500000006
  2.7151550969999998  6.1213177700000001  3.0502779719999999
  3.1130276120000002  6.4571416970000000  9.8728378719999998
  7.4045213700000003 14.2685826129999995  3.0851428410000001
  7.4135425609999999 14.2362175450000006  9.9632254969999998
 12.2224170999999995  6.1236894939999997  3.0501891400000001
 12.1584560750000001  6.0669386769999996  9.9282716160000000
 16.9231503289999985 14.3379858949999992  3.0614244479999999
 16.9412489179999994 14.3364363509999997  9.9126274159999994
  0.0700290990000000  0.0573303220000000  5.5543323740000003
  0.0673066320000000  0.0653587310000000 12.4098929180000006
  4.7903017190000003  8.2787363230000004  5.2602363980000000
  4.5383762719999998  8.2875826620000002 11.8448952349999992
  9.5428689989999995  0.0447702110000000  5.4799704279999997
  9.5404633800000003 -0.0069203190000000 12.3370243540000004
 14.2695768049999998  8.2694492149999999  5.5056825509999996
 14.2848790389999998  8.2644665639999992 12.3408593839999998
  0.0569805710000000  0.0537009470000000  2.0458754730000002
  0.0955005830000000  0.0688031080000000  8.8617400370000006
  4.7980312530000004  8.2554896519999996  2.0600679070000001
  4.5372270690000001  8.2711485590000002  8.2855891639999992
  9.5396046279999993  0.0463302650000000  2.0881245810000002
  9.5414279339999997  0.0292967570000000  8.9735959629999993
 14.3015576790000001  8.2607393840000007  2.0288481080000000
 14.1955461459999999  8.2675168249999995  8.9330790760000003
  0.0649360540000000  0.0664817990000000  6.5269909090000002
  0.0672532820000000  0.0702628390000000 13.3823141680000006
  4.8242730720000004  8.3928051139999997  6.2283021759999997
  5.1751638480000004  8.9356045139999996 12.2248962589999994
  9.5492867260000001  0.0554899600000000  6.4517206829999996
  9.5468675219999994 -0.0118222120000000 13.3094637949999992
 14.2886257659999991  8.2523759240000008  6.4772912099999997
 14.2805079819999996  8.2610726860000003 13.3136040110000007
  0.0503827120000000  0.0558707830000000  3.0178881280000001
  0.0796367550000000  0.0588827700000000  9.8340236549999993
  4.8081067659999999  8.2915218860000000  3.0335154000000002
  4.0952196560000003  7.4983851919999998  7.8385733310000001
  9.5759014800000006  0.0460847280000000  3.0598765860000001
  9.5650804500000000  0.0280684850000000  9.9457173910000005
 14.2826606120000008  8.2748216170000006  3.0008160469999998
 14.2114638420000006  8.2788264409999996  9.9049652500000001
  3.8678223109999998  8.4579801650000004  9.9934842540000002
