# Supplementary material for: Iron in Hydroxyapatite: Interstitial or Substitution Sites?
Source: Nanomaterials (Basel). 2021 Nov 5;11(11):2978. doi: 10.3390/nano11112978 (PMC8625999; doi:10.3390/nano11112978)
Supplement: Supplementary file 1 [file nanomaterials-11-02978-s001.zip › supplement/structures/Fe_iC_3plus.POSCAR]

Ca  P  O  H Fe 
 1.0000000000000000
    18.9624794621795090    0.0000000000000000    0.0000000000000000
     0.0000000000000000   16.4219812762340105    0.0000000000000000
     0.0000000000000000    0.0000000000000000   13.7172869806254969
  80  48 208  16   1
Cartesian
 -0.0293572290000000 11.1130395560000004  0.0707279580000000
 -0.0520561300000000 11.1303885860000005  6.8638379900000004
  4.7742280739999998  2.6881429940000001  0.0908529910000000
  4.7633903300000000  2.7565988199999998  6.8999126720000001
  9.6232500810000001 10.9854400390000002  0.1009226210000000
  9.6063015210000007 11.0344136489999993  6.8968403850000000
 14.2735065789999993  2.7641964269999999  0.0875491050000000
 14.2701195490000003  2.7665014150000000  6.9270134570000002
  0.0658429040000000  5.3470755749999999  6.8831674039999999
  0.0936146320000000  5.4549728980000003 13.7710732690000004
  4.7883411960000002 13.7230635579999998  6.9193816850000003
  4.8015787510000001 13.7560305029999999 13.8204473669999999
  9.5856361700000008  5.5215805299999996  6.8846109440000003
  9.5621393989999994  5.5486920489999996 13.7784664380000006
 14.3102097250000000 13.7376397360000002  6.9156080900000001
 14.2767776790000003 13.7194693529999991 13.7833453749999997
 -0.0076326510000000  5.5500456270000003  3.4792669610000000
 -0.1565214440000000  5.4493421499999997 10.3869646440000007
  4.8327175400000000 13.7732242639999996  3.5263002790000000
  4.8610848740000003 13.9130049620000005 10.3841523900000006
  9.5468648209999998  5.4767021209999998  3.4912532480000000
  9.6702984200000000  5.3716414490000002 10.3930851129999997
 14.2754032720000001 13.7402783540000009  3.5095737400000000
 14.2614582660000000 13.7440975900000009 10.3627855370000006
  0.0648077640000000 10.9298677309999999  3.4480868779999998
 -0.0737855780000000 10.9354898729999999 10.3225132930000001
  4.8284673869999999  2.7801864300000001  3.4680732569999999
  4.8923605449999998  2.7869498840000002 10.3563152570000003
  9.5307135160000005 11.0250913649999998  3.4732903510000002
  9.5316182380000001 10.9768227469999999 10.3685267440000004
 14.2936799929999996  2.7831235589999999  3.4900355300000001
 14.2885525189999996  2.7916692400000001 10.3551195800000002
  1.2098287299999999 14.4132855630000005  1.8205387449999999
  1.2682531440000000 14.3967727120000006  8.6855233320000007
  5.9759949729999997  6.2133550450000001  1.7469857499999999
  5.9952367930000001  5.8954267229999999  8.5261543080000006
 10.7258534250000004 14.4131947880000002  1.7973337500000000
 10.7390940930000003 14.4167617250000006  8.6509348330000009
 15.4364680849999996  6.1969994980000003  1.7989152310000001
 15.3006986529999995  6.1861677940000002  8.6657702709999995
  3.6302111589999999 10.3375155280000008  5.1180055510000004
  3.6600908419999998 10.7848064830000006 12.0775743430000002
  8.3719236680000009  2.0978105270000000  5.2109037620000001
  8.3729803109999992  2.1023480000000001 12.1088848559999995
 13.1206642050000006 10.3154873330000001  5.2122543339999998
 13.0781281770000000 10.3307169939999994 12.0779004459999992
 17.8566191940000003  2.1007895429999999  5.2095474619999997
 17.8434841360000007  2.0827793180000000 12.0974117610000000
  3.6045732760000000  6.2126022340000002  5.1298558759999997
  3.5772201190000001  6.0317946100000004 12.0589310879999996
  8.3547811610000000 14.4327942740000008  5.2198456010000003
  8.3609946960000006 14.4054299760000006 12.1090252209999996
 13.0745881609999994  6.2175028570000004  5.2057824889999997
 13.0684606409999997  6.1981112999999999 12.0954046569999996
 17.8058053650000012 14.4634061079999992  5.2180868949999999
 17.7899758149999982 14.4944191530000008 12.0948067380000008
  1.2516943810000001  2.0960021590000002  1.8059161500000001
  1.2623498940000000  2.1571640489999999  8.6765073939999997
  5.9768171649999999 10.3056876519999996  1.7527696610000001
  6.1679851010000002 10.4422756069999991  8.5368826720000008
 10.7452907359999994  2.0769372630000000  1.8032305590000000
 10.7745033550000002  2.0314496979999999  8.6449571320000000
 15.4835589910000007 10.2902093630000007  1.7781661060000000
 15.3933004259999997 10.2798672070000006  8.6221501780000001
  2.4515578400000000  8.2550710570000003  1.6969684229999999
  1.7240231020000001  8.3985318749999998  8.3164418609999995
  7.1842519019999997  0.0761005100000000  1.7982292220000000
  7.2213764439999997  0.0673725620000000  8.6404813829999991
 11.9159047569999998  8.2674334290000004  1.8035719370000001
 11.8909629300000006  8.2766294899999995  8.6766593650000008
 16.6343602220000015  0.0660488680000000  1.7904374860000001
 16.6493477490000004  0.0487889680000000  8.6427553990000003
  2.4132267559999998 16.4263948579999983  5.2238802900000003
  2.3815567240000002 16.4348340300000011 12.0958494119999997
  7.1849020210000001  8.2548714079999996  5.1416540670000002
  7.1106438340000002  8.2321425169999998 12.1764945830000002
 11.9280486969999995 16.4495398620000017  5.2155326979999996
 11.9264352779999996 16.4364987649999996 12.0842324909999999
 16.6307557390000014  8.2381330399999992  5.1990350820000000
 16.6397832050000005  8.2683770679999995 12.1152916410000007
  3.6970586189999999 16.2054182209999986  1.8044495350000000
  3.7281962239999999 16.2195220860000013  8.6680682380000000
  8.4482779239999992  8.0137231779999993  1.7850110580000000
  8.4613348469999998  8.0272601199999993  8.5587025550000000
 13.1935208050000004 16.2074574730000016  1.7990505459999999
 13.1905687670000002 16.2238015440000005  8.6660205129999994
 17.9221712890000013  8.0276482260000002  1.7461040219999999
 17.7686793069999993  7.9571100489999997  8.6433581180000001
  1.1130902009999999  8.5070529649999997  5.0888979719999998
  1.2847978810000000  8.4270125629999999 11.9775788129999992
  5.8884314699999996  0.2942254760000000  5.2485378300000001
  5.8759470250000003  0.3268339470000000 12.0909121689999992
 10.6353887789999995  8.5052489500000004  5.2217004730000003
 10.6126291879999997  8.4878360530000005 12.0833759149999995
 15.4018894409999998  0.3021493330000000  5.2233021830000004
 15.3830406039999996  0.2876516250000000 12.0837710170000001
  1.6684714590000000 13.1907718190000001  5.2407963490000000
  1.6398453150000001 13.1974043840000004 12.0753492359999992
  6.4085386570000002  4.9481970300000002  5.1590215099999996
  6.4389276180000001  5.0381254850000001 12.0386107649999996
 11.1587350080000007 13.1995685340000009  5.2328935960000003
 11.1378615629999995 13.1812113869999994 12.0817361620000003
 15.8739782809999994  4.9944585730000002  5.2526832859999999
 15.8594851370000001  4.9820629560000000 12.1192939249999991
  3.1716477720000000 11.5740957079999998  1.7697288480000000
  3.1857534250000001 11.3177759760000001  8.6060164040000000
  7.9310626239999999  3.3084112010000002  1.7799338060000001
  7.9670141299999999  3.3255358550000000  8.6469291970000004
 12.6924791100000007 11.5239884900000007  1.8083935529999999
 12.6612090110000004 11.5478229700000004  8.6606777830000006
 17.4143047620000004  3.3350462059999999  1.7892008269999999
 17.3896492289999998  3.3336459120000002  8.6474854000000008
  2.7721503720000000  5.2189306670000004  1.7594940420000000
  2.8561559550000002  5.4322625679999996  8.6321112150000001
  7.5035066869999998 13.4453348770000005  1.7948630889999999
  7.4809417509999996 13.4417287709999993  8.6756831000000005
 12.2360337260000005  5.2189256449999997  1.8012729759999999
 12.2371091500000002  5.2040345559999999  8.6473352890000008
 16.9797194649999987 13.4513726069999997  1.8172575070000001
 16.9783913680000005 13.4329549020000005  8.6765046980000005
  2.1014653189999999  3.0765188200000000  5.2048917410000000
  2.0676283099999999  3.0298985539999999 12.0675131699999998
  6.8505366150000002 11.2973690310000006  5.1723531950000003
  6.8111643490000002 11.2594791189999999 12.0217897100000002
 11.5873110409999995  3.0658165380000000  5.2314124000000000
 11.5845316260000004  3.0360074049999999 12.1106067579999994
 16.3141413940000000 11.3058536879999991  5.2024866080000001
 16.3334935869999995 11.3122578479999998 12.0432315709999997
  3.9161305099999999  1.3132217010000000  1.8062865360000000
  3.9164962069999998  1.3331967490000001  8.6955585489999994
  8.6587864139999997  9.5454585339999998  1.7659884779999999
  8.6765583430000000  9.5389424409999997  8.5796228679999995
 13.4313360339999992  1.3123154220000000  1.8131730880000001
 13.4214738459999996  1.3306268059999999  8.6948507540000008
 18.1389994110000004  9.5606248049999998  1.7630212119999999
 18.3601377120000002  9.3970612029999998  8.6245616300000005
  0.8950842140000000  6.9804243699999997  5.1494793569999997
  1.0522665110000000  6.9040169630000001 11.9570680889999998
  5.6574109779999997 15.1858309350000003  5.2804909350000004
  5.6666829290000003 15.2181066180000002 12.1289957810000004
 10.3795975499999997  6.9791960270000004  5.2328764799999998
 10.4623087619999993  6.9494327949999999 12.0817805430000007
 15.1770323969999996 15.1949557570000007  5.2236416090000004
 15.1327457580000004 15.1825446779999993 12.1001133719999991
  3.1191162129999999 13.7264868159999995  5.2794663479999997
  3.1410672250000000 13.5828912450000008 12.1227848550000008
  7.8473805790000002  5.5039401330000004  5.1977553849999998
  7.8754828210000003  5.6085460879999998 11.9875218130000007
 12.5871470629999997 13.7885447610000007  5.2599869239999997
 12.5822467430000007 13.7240219949999993 12.0843258490000007
 17.3081618719999994  5.5874266400000003  5.2984084840000003
 17.2909572010000012  5.5814947479999999 12.1585807359999993
  1.7488206170000000 10.9788180129999997  1.6713801760000000
  1.7311454860000000 10.8217847610000000  8.5218750280000002
  6.4920763880000001  2.7366863299999999  1.7978311640000000
  6.4760947040000003  2.9004493860000000  8.6389518170000006
 11.2572618169999998 10.9405976500000008  1.8342018840000001
 11.2100036989999996 11.0142664759999995  8.6787954900000006
 15.9773641519999998  2.7706214210000000  1.7886280950000000
 16.0070384590000003  2.6573561849999998  8.6361683520000003
  3.9828284389999999  4.2579724010000000  1.7425328470000001
  4.0397367590000002  4.4409838380000002  8.6062508980000008
  8.7163916900000000 12.4858041370000006  1.7885660809999999
  8.6081708209999999 12.3880522140000000  8.6872412059999995
 13.4458526969999994  4.2583093710000002  1.8151005659999999
 13.4745312110000004  4.2773402789999997  8.6518930390000008
 18.2029076419999996 12.4998132119999994  1.8525112800000001
 18.1979465040000008 12.4691414040000002  8.7097155490000002
  0.8899238860000001  4.0373081700000002  5.1850167880000004
  0.8902362120000000  4.0297388500000002 12.0825403100000006
  5.6306009010000002 12.2481528009999998  5.2096209509999998
  5.6059503939999997 12.2416694629999991 11.9446807449999994
 10.3705781150000007  4.0235372360000001  5.2527028390000003
 10.3598060729999997  3.9853689929999998 12.1546101530000001
 15.0956101680000003 12.2535984469999999  5.2205158239999996
 15.0922379020000008 12.2203476609999999 12.0550565590000005
  0.3094829470000000  7.2708008570000002  1.5614351980000001
  0.0413829490000000  7.0087110570000002  8.4771272639999999
  5.0611878360000002 15.4520165019999993  1.7805555600000000
  5.0966434620000003 15.4772929109999993  8.5981734000000003
  9.7994783509999994  7.2448608820000002  1.7818198780000001
  9.7322436149999998  7.2229026740000002  8.8284245739999996
 14.5433456470000007 15.4308412480000001  1.7611521600000000
 14.5419774769999997 15.4514019430000005  8.6009128229999998
  4.5303823809999999  1.0599359180000001  5.1938668820000000
  4.5096622230000003  1.0734958889999999 12.0385738530000008
  9.2967389780000005  9.2956190280000008  5.1102293059999999
  9.2212570570000008  9.1990339280000004 12.0416214890000006
 14.0461034399999996  1.0682754280000000  5.1909140850000002
 14.0411196109999992  1.0716576570000000 12.0056603319999997
 18.7387384330000017  9.2824327239999995  5.2733656169999996
 18.9242498609999998  9.2147027619999999 12.0939771399999998
  1.6524851300000001 11.6402876919999994  5.0883532369999998
  1.5599710290000000 11.6438381809999996 11.8642692299999997
  6.4015794130000003  3.3923812010000001  5.2044460299999997
  6.4282829609999999  3.4912147419999999 12.1870302689999992
 11.1849485899999994 11.6414531900000000  5.1665510740000000
 11.1268797819999996 11.6208050099999998 12.0505050320000002
 15.9127189649999998  3.4384872400000002  5.2023403000000004
 15.9086982510000006  3.4271746740000002 12.0626862809999995
  3.1600982800000001 13.1223042749999994  1.8728009530000000
  3.2300065299999998 12.8139837570000008  8.9767010359999997
  7.9157185889999999  4.8630959960000002  1.6604763910000000
  8.0410988109999995  4.8860258390000002  8.5655381169999991
 12.6662220570000006 13.0801914739999994  1.7643573660000000
 12.6834750659999997 13.1029281500000003  8.6038695000000001
 17.4072953149999989  4.8952701520000002  1.7443478210000001
 17.2763385919999983  4.8822174260000004  8.6159180079999995
  1.4239014120000000  4.4427144399999996  1.8077614849999999
  1.5558622700000000  4.6551536420000001  8.9537348859999994
  6.1610855979999997 12.6524900660000004  1.7389615230000000
  6.0921296820000004 12.7140523139999999  8.6216582299999995
 10.8918851790000009  4.4305957569999999  1.7450910369999999
 10.9157362829999993  4.3832595310000002  8.5859786669999991
 15.6494078040000009 12.6442909070000002  1.7682789480000001
 15.6409986110000006 12.6392911960000003  8.6468752420000001
  3.4393835770000001  3.8652560750000000  5.1018115200000000
  3.4288289509999998  3.7916780810000001 11.9333130149999995
  8.1880521349999995 12.0898637269999991  5.1859826399999998
  8.1494873590000001 12.0274824470000006 12.1676617650000001
 12.9247911690000006  3.8625355689999998  5.1818288619999997
 12.9123881350000005  3.8469643759999999 12.0543312559999993
 17.6504186989999994 12.1054165759999997  5.0937637279999999
 17.6573685990000016 12.1366417050000006 12.0234568139999993
  2.8900338010000000 15.7493503669999999  0.5580988310000000
  2.8925831849999999 15.7416370679999993  7.4499286920000003
  7.6445558519999999  7.5562042060000003  0.5383018120000000
  7.7209267460000000  7.5074663529999999  7.3289496510000003
 12.3624466379999998 15.7711221179999992  0.5640918220000000
 12.3289279799999996 15.8215122469999994  7.4425567079999997
 16.9694281700000005  7.6399421079999996  0.5902195740000000
 16.7632882579999993  7.7509583260000001  7.5068025220000001
  2.0622412180000000  8.9584534240000000  6.2303845930000001
  2.2768696130000001  8.8512529329999996 13.1024193919999998
  6.6386450280000000  0.7899966420000000  6.5086308419999996
  6.6225225930000002  0.8230171750000000 13.3484513949999997
 11.3222938360000001  8.9874244300000008  6.5264205920000000
 11.3450960779999992  9.0005954149999994 13.3492259119999996
 16.1699530859999996  0.7740757920000000  6.4825063580000002
 16.1191755329999999  0.7751352820000000 13.3552832030000008
  0.8829927550000000 13.8331887960000000  4.0758241950000000
  0.9023851850000000 13.9218987240000001 10.9320140349999999
  5.6354064250000002  5.3984106949999999  3.8982764219999999
  5.6436674399999998  5.3743600940000000 10.7492869090000003
 10.3608021519999998 13.7142317479999996  4.0078607689999997
 10.3395515650000007 13.6796937920000001 10.8485935159999993
 15.1120152349999994  5.5092660819999999  4.0050445940000001
 15.0826568779999999  5.4764209929999996 10.8728781269999999
  3.9613451870000000 11.0246950120000005  2.9763659900000001
  3.9512596449999999 10.4648578130000001  9.7491967959999997
  8.7103130820000008  2.9614709669999999  3.0734325540000000
  8.7041363359999995  2.9221186370000001  9.9432646200000008
 13.5030181999999996 11.1122786779999991  3.0578413950000001
 13.4535728859999999 11.1246826599999995  9.9211815360000006
 18.2032350530000002  2.9218048319999999  3.0552085259999999
 18.2097907389999989  2.9683900649999999  9.9149382599999996
  2.7587352930000000  6.1021517139999997  0.4814494660000000
  2.6626722979999999  6.2140797210000001  7.3199286680000002
  7.5389954250000004 14.4018937489999992  0.5736545470000000
  7.5850043830000002 14.3801075600000008  7.4521482099999998
 12.2794735159999995  6.1694731340000004  0.5749188900000000
 12.2551229740000007  6.1742700380000004  7.4358025699999999
 17.0302689990000005 14.3705995069999997  0.5706285100000000
 17.0259272899999985 14.3382700050000000  7.4207207850000003
  2.1710152919999999  2.2714572159999999  6.5310402720000003
  2.1624267619999999  2.1975873600000000 13.3656299080000007
  6.8794199550000004 10.3559713149999997  6.4054537629999997
  6.6239751729999998 10.2917853830000006 13.2191595970000009
 11.6449598650000006  2.1697345509999999  6.4930397400000004
 11.6476898050000006  2.1286122879999998 13.3605901720000002
 16.4064255320000001 10.4702525420000008  6.5065101609999996
 16.4003199379999991 10.4055341329999997 13.2994192580000004
  1.7670272229999999  8.9870703209999991  3.7756889199999999
  1.9880869200000000  8.8732180839999995 10.6342023480000005
  6.7266089310000003  0.7069602260000000  4.0127613379999998
  6.6871002300000004  0.7743367350000000 10.8431821819999996
 11.5438446409999997  8.8975280130000005  4.0317487429999996
 11.4225946629999999  8.9731273270000003 10.8530157220000003
 16.2373988089999983  0.7472787370000000  3.9940701879999998
 16.2682703159999988  0.6868408410000000 10.8720276180000006
  2.9284708030000002 15.7383459929999994  3.0608140330000002
  3.0164085269999998 15.6831255980000002  9.9397177299999999
  7.6489530410000004  7.5369252639999997  3.0198076810000001
  7.4529760349999998  7.6738498469999996  9.8019113969999996
 12.4305135860000000 15.7292719890000008  3.0584288420000001
 12.4491562330000001 15.7192656129999992  9.9292720540000001
 17.2906485379999992  7.5117767320000004  3.0647323989999999
 17.1150305540000005  7.5570848929999999  9.9747014370000002
  3.9989118079999999 11.2155848920000007  0.5049506080000000
  4.0117100690000003 11.0681568430000006  7.3352083520000004
  8.7349306860000002  2.7250558819999999  0.5925021420000000
  8.7282414520000007  2.7176254809999998  7.4519453420000001
 13.4703665299999997 11.0213414840000006  0.5626402950000000
 13.4395200809999995 11.0056607409999998  7.4320558739999996
 18.2224382399999989  2.8372652390000002  0.5608666810000000
 18.2701605399999991  2.9320686650000001  7.4227474420000004
  0.9049089460000000 13.4996336760000002  6.5600027399999998
  0.8924318480000000 13.5023848540000007 13.3902440079999998
  5.5769404570000001  5.4312780600000004  6.3785339219999999
  5.6353544070000003  5.6876666360000003 13.1988568910000001
 10.3500939310000000 13.5731400240000006  6.5042635500000001
 10.3520228339999996 13.6072964200000008 13.3452014460000008
 15.0429265589999996  5.3943758690000001  6.4940866750000001
 15.0422592720000008  5.3869316960000004 13.3652234930000002
  2.0178581169999998  2.0761785449999999  4.0293052830000002
  1.9362094720000000  2.0435174940000000 10.8836756420000000
  6.8252133720000003 10.3918870650000006  3.9196858890000001
  6.8951994970000001 10.3772416910000000 10.7506198330000000
 11.5316046770000007  2.1262876110000000  4.0011664570000001
 11.5215171220000006  2.1187856080000000 10.8643151519999996
 16.2501549939999990 10.3180535100000004  4.0091186370000003
 16.3860503930000014 10.3767185210000008 10.7960069349999994
  2.7951660580000000  6.1823234800000000  2.9697829549999999
  3.1245393220000000  6.5512365810000004  9.7507564420000001
  7.4487086749999998 14.3242507860000003  3.0688225330000001
  7.4473267429999996 14.3222501999999992  9.9488761750000005
 12.1829989580000007  6.1104546910000002  3.0656321250000000
 12.1668452820000006  6.0742219979999996  9.9270860830000007
 16.9321484650000009 14.3658027130000008  3.0622426329999999
 16.9571418240000007 14.3555307289999998  9.9157653109999995
  0.0706187840000000  0.0561192880000000  5.5731334520000004
  0.0538505720000000  0.0541308560000000 12.4782802089999993
  4.8106756239999999  8.2630149010000000  5.2980783430000002
  4.4844237690000002  8.3535326300000001 11.7541326240000004
  9.5455338659999995  0.0456418390000000  5.4881821349999997
  9.5291361999999999  0.0387919800000000 12.3315488220000002
 14.2759939249999999  8.2646618440000008  5.5028358239999999
 14.2725566900000000  8.2741640440000008 12.3110309959999995
  0.0543218940000000  0.0561144550000000  2.0280112060000000
  0.1045604140000000  0.0656570160000000  8.8618235910000003
  4.7995602169999998  8.2652009710000005  1.9864055290000000
  5.2035624719999998  8.2170684670000007  8.8705640399999997
  9.5410482200000004  0.0403953050000000  2.0859583989999999
  9.5492038410000006  0.0299722710000000  8.9687152579999996
 14.2830910749999997  8.2549443399999998  2.0884261739999999
 14.1945128070000006  8.2600875800000004  9.0253560929999992
  0.0469419680000000  0.0667120420000000  6.5453605359999996
  0.0335233260000000  0.0746904880000000 13.4502389440000005
  4.7613603830000004  8.2686864500000006  6.2704202020000004
  3.7450729520000001  8.4568571890000008 12.4218247179999999
  9.5657292100000006  0.0566936230000000  6.4596881980000003
  9.5547685169999994  0.0454936980000000 13.3038350070000000
 14.3186564819999997  8.2274555639999996  6.4725401350000000
 14.2619812659999994  8.2678045850000004 13.2837631859999998
  0.0479676980000000  0.0585824610000000  3.0000939860000000
  0.0782000190000000  0.0644211370000000  9.8336629349999995
  4.7895275709999998  8.2645327949999992  2.9598511439999999
  6.5044500999999997  7.9985256959999997  9.5130468649999997
  9.5623911750000001  0.0221310230000000  3.0579028780000002
  9.5654422690000001  0.0253994190000000  9.9412227350000002
 14.2476896719999999  8.2790516630000006  3.0595822319999999
 14.2073678539999992  8.2700542420000005  9.9975929029999993
  3.8860955900000000  8.4619806040000007  9.9444882630000002
