# Supplementary material for: Iron in Hydroxyapatite: Interstitial or Substitution Sites?
Source: Nanomaterials (Basel). 2021 Nov 5;11(11):2978. doi: 10.3390/nano11112978 (PMC8625999; doi:10.3390/nano11112978)
Supplement: Supplementary file 1 [file nanomaterials-11-02978-s001.zip › supplement/structures/Fe_iC_3plus_flip.POSCAR]

Ca  P  O  H Fe 
 1.0000000000000000
    18.9624794621795090    0.0000000000000000    0.0000000000000000
     0.0000000000000000   16.4219812762340105    0.0000000000000000
     0.0000000000000000    0.0000000000000000   13.7172869806254969
  80  48 208  16   1
Cartesian
 -0.0176387240000000 11.1239220280000009  0.0839261720000000
 -0.0422090890000000 11.1637641439999999  6.8660447880000000
  4.7868713329999997  2.6989912409999999  0.1074764990000000
  4.7890371570000001  2.7505445599999998  6.9404729800000000
  9.6916464409999996 11.0075005590000004  0.1129220230000000
  9.6372774000000003 11.0076924359999992  6.8965485339999999
 14.2983829989999993  2.7585583630000001  0.0870801230000000
 14.2729731849999997  2.7549464750000001  6.9273742079999998
  0.0071824050000000  5.3418326269999996  6.8897332029999996
  0.0730692720000000  5.4611217329999997 13.7901445200000001
  4.7889114509999997 13.7069970530000003  6.9193784430000003
  4.7689677699999997 13.7443743969999996 13.8168221280000001
  9.5766246939999995  5.5802243469999997  6.8838491169999996
  9.5757569819999997  5.5388573149999996 13.7826060469999998
 14.2566200020000000 13.7221054099999993  6.9213835929999998
 14.2332103690000000 13.7229030789999999 13.7844649199999996
  0.0198740560000000  5.5451151500000000  3.4952614319999999
 -0.1162184210000000  5.4401782560000003 10.3864624889999995
  4.8614011269999997 13.7900618680000004  3.5223455659999998
  4.8895773629999999 13.8935272439999995 10.3880324280000007
  9.5592910480000004  5.4761497119999998  3.4892403690000000
  9.6715445150000008  5.3767630420000003 10.3515725350000007
 14.2866472210000008 13.7477993969999996  3.5108053130000001
 14.2570771819999997 13.7363947670000002 10.3637989739999998
  0.0428151400000000 10.9221151019999994  3.4570679960000001
 -0.1056886040000000 10.9879795480000002 10.3241377389999993
  4.8469820160000001  2.7908840960000001  3.5011561549999999
  4.8951927430000000  2.7959175850000002 10.3769322570000000
  9.4854131190000004 10.9999179989999991  3.4708199529999999
  9.4738118359999994 11.0054695180000000 10.3355521669999995
 14.2621560570000003  2.7952366959999999  3.4901557259999998
 14.2750702789999995  2.7924336859999999 10.3520888719999995
  1.2175158040000000 14.4320588779999994  1.8402542870000000
  1.2689146320000000 14.4180954779999997  8.7054157720000003
  5.9879512930000001  6.2111476440000004  1.7524403540000000
  6.1142938449999997  6.0057082970000000  8.5988220690000006
 10.7050614310000007 14.4120207049999998  1.7947284740000000
 10.6936487039999992 14.3983528320000005  8.6504913119999998
 15.4475949149999998  6.1985128119999997  1.7969236380000000
 15.2937654260000002  6.1954192880000001  8.6575700670000000
  3.6313351589999998 10.3848624750000003  5.1360913530000003
  3.5468793139999999 10.7332105710000008 12.1445570729999996
  8.3717171910000001  2.1034823320000000  5.2221957930000000
  8.4017462930000004  2.0673348200000001 12.1138403130000007
 13.1107578549999992 10.3293579560000008  5.2057861479999996
 13.1105676100000004 10.3198700649999999 12.0772872899999992
 17.8475875610000010  2.0930259269999998  5.2223050170000000
 17.8504770780000008  2.0909705569999999 12.1071517439999994
  3.6373266860000002  6.2126832790000002  5.1352081639999998
  3.6323878619999999  6.0999000829999996 12.1516123839999999
  8.3524721300000007 14.4240367969999994  5.2356231050000002
  8.3303507999999997 14.3471814969999993 12.1372634730000009
 13.0728112779999996  6.2232698800000001  5.2034250069999999
 13.0845385079999996  6.2006926440000001 12.0815026650000004
 17.7948806540000000 14.4884483349999993  5.2263964610000002
 17.7756695849999993 14.5164009190000005 12.1018925650000000
  1.2675239970000001  2.0963918170000002  1.8190973109999999
  1.2718463560000000  2.1525278619999999  8.6833977549999997
  5.9736774140000000 10.2810698970000001  1.6955850020000001
  6.1599535530000002 10.3439667130000004  8.5005451139999995
 10.7467900780000001  2.0752568610000002  1.8069910240000000
 10.7747951460000007  2.0142595260000000  8.6514072019999997
 15.4881390579999998 10.3104268080000008  1.7788318359999999
 15.3863892260000004 10.2873347440000007  8.6151760930000005
  2.4647803449999999  8.2528197660000000  1.7166018690000000
  1.6821587950000001  8.4713695159999993  8.2940393140000008
  7.1954061879999998  0.0750975090000000  1.8161567560000000
  7.2222754680000003  0.0802352640000000  8.6508118580000009
 11.9351630110000002  8.2677662759999997  1.7979053169999999
 11.8483859789999997  8.2696692330000001  8.6541895980000003
 16.6353529739999999  0.0714372260000000  1.8016786020000000
 16.6299919090000010  0.0484560170000000  8.6542695070000004
  2.4151391140000000 16.4335966000000013  5.2343801200000000
  2.3963632270000002 16.4565026570000015 12.1041409729999998
  7.1909326580000004  8.2371713950000007  5.1083654469999997
  7.4005742180000000  8.0328643349999993 11.9971168400000003
 11.9221921129999995 16.4486410449999987  5.2115037600000003
 11.9241930360000001 16.4441765470000014 12.0809856060000005
 16.6216617599999985  8.2540951259999993  5.1995149830000003
 16.6407034180000011  8.2661080790000003 12.1066878039999999
  3.7125887419999999 16.2151729879999991  1.8130265400000001
  3.7295780660000002 16.2169681939999997  8.6801684810000008
  8.4449716729999995  8.0176875649999992  1.7287467720000000
  8.3909933270000003  8.0202307729999998  8.5711713720000002
 13.1875312200000003 16.2080301159999998  1.7932835130000000
 13.1692062290000003 16.2103333200000002  8.6667473709999996
 17.9336859150000016  8.0170520429999996  1.7557459160000000
 17.7753178030000001  7.9592256790000002  8.6426323850000006
  1.1091579930000000  8.5134552289999998  5.0992312020000004
  1.2901968250000000  8.4342662429999997 12.0161667409999993
  5.8861229450000003  0.3014354760000000  5.2576904689999999
  5.9050403459999998  0.3053603730000000 12.1117227510000003
 10.6480952369999997  8.5068627530000001  5.1988559260000002
 10.6505849060000006  8.5019289360000005 12.0755224089999995
 15.3895066729999996  0.2934688160000000  5.2401606830000000
 15.3806189539999991  0.2866213890000000 12.0927343640000000
  1.6690604940000000 13.2116734390000001  5.2498408190000001
  1.6209390990000001 13.2244760200000009 12.0930742220000003
  6.4233811379999999  4.9786658030000002  5.1938403229999999
  6.4537963500000002  4.9760927300000004 12.0533078549999999
 11.1493128489999993 13.1990670780000006  5.2089424900000001
 11.1186213489999997 13.1400448040000004 12.0685786729999993
 15.8686578170000008  4.9913633839999996  5.2426157179999997
 15.8729882720000006  4.9850609050000001 12.1091340459999994
  3.1689109530000001 11.5941116639999997  1.8017764820000000
  3.2063121730000002 11.3463827290000001  8.6646407310000004
  7.9403965339999996  3.3134468170000000  1.7851573240000000
  7.9759507520000001  3.2744946229999998  8.6567944459999993
 12.6944338390000002 11.5255441449999996  1.8201118980000000
 12.6552906780000001 11.5326380690000008  8.6738002150000000
 17.4193864520000012  3.3234041550000000  1.8144162060000000
 17.3953973339999983  3.3354973010000002  8.6604312750000005
  2.7708142589999998  5.2133980820000003  1.7912465559999999
  2.9187283380000002  5.4374522680000004  8.6964211979999995
  7.5253676790000004 13.4363593039999998  1.7999484299999999
  7.5046348240000000 13.4252262340000001  8.6548122289999991
 12.2454913970000003  5.2204089409999996  1.7861296719999999
 12.2360940239999998  5.1949780289999996  8.6340752110000007
 16.9806400599999989 13.4615637919999998  1.8173483470000000
 16.9625878229999998 13.4456831030000004  8.6733625060000001
  2.1135864810000000  3.0798323590000001  5.2362282709999999
  2.0827739090000001  3.0582288339999999 12.0839851469999999
  6.8400849330000000 11.2874577069999997  5.1525458229999996
  6.7006836959999996 11.1903689340000003 11.9756889839999996
 11.5824760179999995  3.0688802410000000  5.2427555659999996
 11.5932034589999997  3.0494915269999998 12.1117258509999992
 16.3183434709999986 11.3214148229999996  5.2080449959999999
 16.3269049959999997 11.3181342740000002 12.0524943970000002
  3.9369874970000001  1.3222380540000001  1.8255307350000001
  3.9185339290000001  1.3305376259999999  8.7083558930000002
  8.5957243299999995  9.5605953140000004  1.6709610280000000
  8.6659172889999994  9.5397623449999998  8.5341688320000006
 13.4239495810000005  1.3137717240000000  1.7981640610000000
 13.4145062979999992  1.3164251389999999  8.6881436510000007
 18.1572761050000011  9.5488747640000007  1.7514951830000001
 18.3723845769999983  9.4011418290000002  8.6268765720000005
  0.9058694930000000  6.9846230210000000  5.1989939529999996
  1.0867290260000000  6.9146845289999996 11.9796424810000008
  5.6632297759999997 15.1919682040000001  5.2867892569999997
  5.6969625810000002 15.1922350389999998 12.1535237820000006
 10.4166289729999999  6.9772036730000000  5.2088926779999998
 10.3623238590000000  6.9823459510000001 12.0798829980000004
 15.1368119130000007 15.1917081920000001  5.2719074340000001
 15.1273732889999994 15.1812684460000007 12.1242731520000007
  3.1254823400000000 13.7289211299999998  5.2824773900000004
  3.1170824640000001 13.6123353080000005 12.1379718870000008
  7.8636782770000000  5.5332529450000001  5.1801133730000002
  7.8829625449999998  5.5738017900000001 11.9868746579999996
 12.5857992390000000 13.7692865760000007  5.2276873689999999
 12.5440760040000008 13.7281729660000007 12.0588798990000008
 17.3046925280000004  5.5822410890000000  5.2818907529999999
 17.3069826390000010  5.5813925360000001 12.1388590050000005
  1.7379665550000001 11.0228748260000007  1.7160904729999999
  1.7497524320000000 10.8342629069999994  8.5934788149999992
  6.4975062819999998  2.7526691890000001  1.8016969199999999
  6.4967640990000000  2.8160543130000000  8.6765159670000003
 11.2666573099999994 10.9286044730000000  1.8608227950000000
 11.2237594529999996 10.9488018159999996  8.7046960210000002
 15.9876356019999992  2.7416004549999999  1.8316887620000000
 16.0201552669999998  2.6457492679999999  8.6598412079999996
  3.9796688690000002  4.2527609819999999  1.7708033430000001
  4.0794481679999999  4.4288869469999996  8.6414627970000009
  8.7447823699999994 12.4874959340000000  1.8301050329999999
  8.6940182709999991 12.4420217310000005  8.6417351750000009
 13.4556710360000000  4.2602439790000002  1.7925081119999999
 13.4795322189999993  4.2736451930000001  8.6466995579999999
 18.1933508259999996 12.4964035330000005  1.8628290780000001
 18.1836857139999992 12.4822210850000008  8.7040699939999993
  0.9078384980000000  4.0503532279999996  5.2147009860000004
  0.8888684280000000  4.0408668230000000 12.1006067309999992
  5.6233111149999999 12.2442472010000003  5.1799356989999996
  5.5147803450000001 12.1925751879999993 11.9165047800000004
 10.3626531419999992  4.0215911850000001  5.2736022609999997
 10.3817703150000007  4.0135163010000001 12.1478126500000005
 15.0931300159999999 12.2577000290000004  5.2227595320000004
 15.0786109679999996 12.2171742460000008 12.0660440100000006
  0.3200019290000000  7.2457985410000001  1.6287251970000001
  0.0572275960000000  7.0147119210000000  8.4895824609999995
  5.0721137850000000 15.4533425090000005  1.7666169320000000
  5.0948545169999999 15.4679720320000005  8.6053803119999994
  9.8134052440000001  7.2833653130000000  1.7772352330000001
  9.7145660899999999  7.2231939069999997  8.7426501800000000
 14.5389687910000003 15.4338200860000008  1.7622513790000001
 14.5198233190000003 15.4353180660000007  8.6161797910000004
  4.5279991639999997  1.0666179200000001  5.2142007079999999
  4.5396249610000003  1.0567873280000000 12.0628746039999992
  9.2976805089999992  9.2763654849999995  5.0946548050000002
  9.2969699220000006  9.2865909840000000 11.9978263859999998
 14.0447604320000003  1.0757162100000000  5.1700891149999997
 14.0411229070000001  1.0705825330000001 11.9889598080000006
 18.7326936450000012  9.2825502940000000  5.2936255550000002
 18.9222588919999986  9.2108625380000007 11.9680695210000003
  1.6373306999999999 11.6620052829999992  5.0743668160000004
  1.5249944470000001 11.6683263349999997 11.8846978619999994
  6.4170300620000003  3.4235340700000001  5.2749999589999996
  6.4649862740000001  3.4330012260000000 12.2050502390000002
 11.1626648799999995 11.6417177729999999  5.1159405260000002
 11.1413308989999997 11.5817998590000002 12.0260877770000008
 15.9053100480000005  3.4350050599999999  5.1965716970000004
 15.9184709330000000  3.4299864229999999 12.0519836670000000
  3.1769186550000001 13.1433358239999993  1.8937076100000001
  3.2317025340000001 12.8376516600000006  9.0497950990000007
  7.9356093039999998  4.8690684890000000  1.6728748389999999
  8.0365812470000009  4.8315719340000003  8.5223261120000000
 12.6526059019999995 13.0812311349999995  1.7774758190000000
 12.6384238040000003 13.0879719090000002  8.6304079020000000
 17.4022831670000002  4.8836359590000002  1.7653855389999999
 17.2730431429999989  4.8846273089999999  8.6225132940000009
  1.4205959960000001  4.4400260999999999  1.7994899110000000
  1.5772936609999999  4.6827233340000003  8.8520818699999992
  6.1932621960000001 12.6355300750000001  1.6554789390000000
  6.1493952340000000 12.6536905270000002  8.5282802540000002
 10.9008920220000007  4.4320791130000003  1.7512793609999999
 10.9179293540000000  4.3750052180000001  8.5410628529999997
 15.6461940199999994 12.6632504630000007  1.7329410310000000
 15.6297398479999998 12.6462688690000000  8.6262300649999997
  3.4552686200000000  3.8684085260000001  5.1725711079999996
  3.4347225300000002  3.8332701249999999 11.9639957609999996
  8.1790001120000007 12.0715341320000000  5.2529399129999996
  7.9795094799999999 11.9090879100000002 12.4632374870000007
 12.9183567129999997  3.8706709579999998  5.1965671440000003
 12.9313189620000006  3.8450476349999998 12.0654537319999999
 17.6511556610000007 12.1292488400000007  5.1134250300000001
 17.6441564749999991 12.1517100689999999 12.0437205249999995
  2.8861197629999999 15.7694308509999992  0.5744885110000000
  2.8872125170000000 15.7441268700000006  7.4636085630000002
  7.6826768190000001  7.5137478480000004  0.4762838990000000
  7.6791922059999997  7.5230916250000002  7.2901059229999996
 12.3637967129999993 15.7595560579999994  0.5549118070000000
 12.3178870150000002 15.7996557440000007  7.4380381719999997
 17.0249423960000001  7.6080162619999996  0.5708783890000000
 16.7866458479999991  7.7458351539999999  7.4937273470000001
  2.0653600420000000  8.9897522199999997  6.2266257610000002
  2.1721001590000002  8.9283941389999999 13.1707054570000004
  6.6442863589999996  0.7926779680000000  6.5120359319999999
  6.6645174210000002  0.7955954690000000 13.3626700809999992
 11.3354953890000001  9.0017167249999996  6.4982543479999997
 11.3725389030000006  8.9872508829999997 13.3544266179999997
 16.1399478730000006  0.7872825720000000  6.5026138290000004
 16.0990906319999993  0.7893511130000000 13.3685612830000000
  0.8824344290000000 13.8888350490000008  4.1053100919999999
  0.8771360530000000 13.9354594489999997 10.9461925529999995
  5.6376362200000001  5.3909820440000003  3.9224968019999999
  5.6646666310000002  5.3040777500000003 10.7636224449999993
 10.3441745699999998 13.7486660250000003  4.0066892889999997
 10.2704102329999998 13.6024985239999996 10.8527230830000008
 15.1025998769999994  5.5035958479999998  3.9975710809999998
 15.0869930140000008  5.4841682599999997 10.8698975289999993
  3.9731596009999999 11.0310238260000002  2.9898395340000001
  4.0116469160000001 10.4970120789999992  9.7923963100000009
  8.7136586030000007  2.9592660820000001  3.0799522110000002
  8.7281342229999996  2.9302219520000001  9.9631100620000002
 13.5259831750000004 11.1175360580000007  3.0569391609999998
 13.4784251739999998 11.1223286530000003  9.9193767879999992
 18.2239152679999989  2.9193628199999999  3.0739091510000001
 18.2354772660000002  2.9923753670000002  9.9222286210000004
  2.7801250679999998  6.1271126320000002  0.5363253460000000
  2.8769767790000000  6.3400959060000002  7.4255300130000004
  7.6309968630000000 14.4353390590000004  0.6201958810000000
  7.6162521190000003 14.4265990019999997  7.4811060410000003
 12.2719420090000000  6.1627829900000002  0.5525479590000000
 12.2746811660000006  6.1815969559999999  7.4370014769999999
 17.0729359910000014 14.4027801239999995  0.5910986730000000
 17.0310024579999997 14.3665183590000005  7.4327619020000002
  2.1608895090000000  2.2458702370000001  6.5435538820000003
  2.1720263000000002  2.2079064470000000 13.3720384439999993
  6.7825491419999997 10.2999853689999998  6.3463563030000003
  6.2538364370000004 10.0087731459999993 12.9210734519999999
 11.6468066829999994  2.1560903520000001  6.4918712640000003
 11.6349202320000007  2.1326478500000001 13.3560503859999997
 16.4053598150000006 10.4747186269999997  6.5051557610000001
 16.4005475690000004 10.3987080380000005 13.2997814240000007
  1.7411346679999999  8.9829078290000002  3.7754696270000001
  2.0916560710000001  8.9072154020000003 10.6837168350000002
  6.7090149129999999  0.7313575350000000  4.0154481119999996
  6.7111390249999996  0.7423445180000000 10.8600142609999999
 11.5495798189999999  8.9091319389999999  4.0096084540000003
 11.5264886709999992  8.8962209600000008 10.8679061879999992
 16.2629639949999998  0.6895804440000000  4.0218938750000000
 16.2850455620000005  0.6695768650000000 10.8905490280000006
  2.9565601940000001 15.7455925760000000  3.0754960350000000
  3.0136931630000001 15.6912617660000002  9.9532337290000008
  7.6353377550000001  7.5569792390000003  2.9631368519999999
  7.4131488090000000  7.6731760769999999  9.7325037719999994
 12.4187227799999995 15.7390957319999991  3.0506955480000002
 12.4118353799999994 15.7213102510000002  9.9261673399999992
 17.2546263420000017  7.5288479779999999  3.0604870279999998
 17.1050595250000015  7.5638682880000001  9.9631737020000006
  3.9791514929999998 11.2283193049999994  0.5283788240000000
  3.9903525009999998 11.1430153099999991  7.3604288450000004
  8.7456026829999995  2.7318378679999999  0.5968195520000000
  8.7325823870000008  2.6218502109999999  7.4832196939999998
 13.4627743520000003 11.0333696680000006  0.5636227069999999
 13.4329814719999998 11.0300079409999991  7.4262028090000003
 18.2170110130000005  2.8311413769999998  0.5767222900000000
 18.2672694319999991  2.9358787730000002  7.4292374309999998
  0.9199995660000000 13.4992819500000003  6.5828173430000003
  0.8803936400000000 13.5224754419999993 13.4126010299999994
  5.6194540750000002  5.5070731970000004  6.4116527080000001
  5.6565175790000000  5.5967939329999998 13.2316859499999993
 10.3637464099999992 13.5616051019999997  6.4952236420000000
 10.3393847860000001 13.5285795590000006 13.3497842830000000
 15.0493455269999998  5.3983298870000000  6.4883084149999997
 15.0674065489999993  5.3897355090000003 13.3620854550000008
  2.0435446439999998  2.1018178779999999  4.0405092419999997
  1.9654281979999999  2.0826006730000000 10.8876027309999994
  6.8858743560000004 10.4321434459999995  3.8629314099999998
  7.0140306250000002 10.5391441149999991 10.6148017479999996
 11.5375157979999994  2.1422643450000001  4.0005697299999996
 11.5312319559999992  2.1338117329999999 10.8632831020000005
 16.2768118430000008 10.3428568429999999  4.0038366810000001
 16.3843725529999986 10.3942832920000008 10.7961684889999994
  2.7724417360000002  6.1502515600000001  3.0214020210000001
  3.1226227270000000  6.4820704869999997  9.8806204229999999
  7.4052068789999996 14.2803703259999999  3.0963181479999999
  7.4146531429999998 14.2336122169999992  9.9760809629999994
 12.2098374770000007  6.1179298099999997  3.0464184699999999
 12.1459604819999996  6.0435231629999997  9.9288876170000009
 16.9096555980000005 14.3534991279999993  3.0780618999999998
 16.9237053820000014 14.3471448460000008  9.9273103890000005
  0.0688222370000000  0.0659536730000000  5.6018885650000003
  0.0590482450000000  0.0679457510000000 12.4828252059999993
  4.7978327949999997  8.2846316939999998  5.1885335420000001
  4.6568143329999998  8.2277780400000005 11.6267646459999998
  9.5413034840000002  0.0465829940000000  5.4769719620000004
  9.5363090320000001 -0.0244633010000000 12.3300937130000001
 14.2743058289999993  8.2758868430000003  5.4929797499999999
 14.2921541560000005  8.2665664710000009 12.3390788259999997
  0.0578381090000000  0.0644411890000000  2.0615953230000001
  0.0835781960000000  0.0748731200000000  8.8951467680000000
  4.8035342080000003  8.2622663260000007  2.0070005690000001
  4.3893458220000001  8.3174359270000000  8.3167050210000006
  9.5447690240000007  0.0442573480000000  2.1170537459999998
  9.5418940530000000  0.0140378280000000  9.0244558490000006
 14.3003660450000005  8.2628702420000000  2.0618571769999998
 14.1813713959999994  8.2631650069999996  8.9902257369999994
  0.0563237230000000  0.0822956080000000  6.5740218869999998
  0.0454357970000000  0.0824643780000000 13.4548813119999995
  4.8089450679999999  8.3799027240000008  6.1569258219999998
  5.1559690729999996  8.9736141099999998 12.0711822099999999
  9.5501327640000007  0.0745063190000000  6.4481265419999998
  9.5433057219999995 -0.0146995430000000 13.3025725989999994
 14.2917783780000001  8.2445357399999999  6.4639208110000004
 14.2809756429999997  8.2593003910000000 13.3117164839999997
  0.0447184690000000  0.0754788970000000  3.0332474189999998
  0.0551757130000000  0.0775794950000000  9.8667770039999994
  4.8102846479999997  8.2899595379999997  2.9813621509999999
  4.0072510870000002  7.4910873230000004  7.8813217089999998
  9.5864583880000005  0.0325567530000000  3.0884820770000001
  9.5653356130000002  0.0015415400000000  9.9963499169999999
 14.2677083469999992  8.2812330539999994  3.0334334699999999
 14.1631050470000002  8.2889742559999995  9.9616996709999999
  3.8093218690000001  8.4876768269999996 10.0118235109999993
