# Supplementary material for: Iron in Hydroxyapatite: Interstitial or Substitution Sites?
Source: Nanomaterials (Basel). 2021 Nov 5;11(11):2978. doi: 10.3390/nano11112978 (PMC8625999; doi:10.3390/nano11112978)
Supplement: Supplementary file 1 [file nanomaterials-11-02978-s001.zip › supplement/structures/Fe_iD_0.POSCAR]

Ca  P  O  H Fe 
 1.0000000000000000
    18.9624794621795090    0.0000000000000000    0.0000000000000000
     0.0000000000000000   16.4219812762340105    0.0000000000000000
     0.0000000000000000    0.0000000000000000   13.7172869806255004
  80  48 208  16   1
Cartesian
  0.0007140460000000 10.9609269077999993  0.0138158355000000
  0.0062967729000000 10.9529413141000003  6.8706219867999998
  4.7471361368000000  2.8109495222000001  0.0349826145000000
  4.8057123728000004  2.8407722016000001  6.9469297516999999
  9.4654817270000002 10.9457487508000000  0.0204988777000000
  9.4851502570000008 10.9536199946000004  6.8813789033999999
 14.1781478954000004  2.7433341125999999 -0.0064818438000000
 14.2345542353999992  2.7571590190999999  6.8595877640999996
 -0.0343120402000000  5.3519998460000000  6.7887034100000001
 -0.0231983698000000  5.3918891487999998 13.7049272394999999
  4.7494186639000002 13.6629928490000001  6.8501288522000001
  4.7385281020000001 13.6617773006000007 13.7098076165999991
  9.4729980048000009  5.4332475622000000  6.8682346161999996
  9.5365699717000005  5.4591582069999998 13.7362432348999999
 14.2156787662999999 13.6640771484000005  6.8492577022000001
 14.2294689730999995 13.6691667157999994 13.7104661263000001
 -0.0281139707000000  5.6368883231000000  3.4064294846999998
  0.0024848102000000  5.5184591812999999 10.3032252249000003
  4.7447438105000002 13.7005189439000006  3.4374785154000000
  4.7395530464000002 13.7080605652000003 10.2998602114000004
  9.4863525222000007  5.5070360027999996  3.4573842272999999
  9.5056907307999996  5.4998784882000002 10.3223182959000006
 14.2111747287999997 13.6828605270000008  3.4364417308999999
 14.2205110209000001 13.6801754854999995 10.2957506500000004
 -0.0076910048000000 10.9440339931999997  3.4230998420000001
  0.0014642195000000 10.9281131131000002 10.2835098153000004
  4.7286353990999999  2.6786914850999999  3.4388747167000000
  4.7734732943999996  2.5776830505000001 10.3318855095999993
  9.4849726829000005 10.9430317494999993  3.4345012502999999
  9.4891366115999993 10.9274231099999994 10.2934458800000002
 14.2018417013999994  2.7161141864000000  3.4074053920999998
 14.2118174542000002  2.6973013300000002 10.2714290584000008
  1.1908926737000001 14.3404148040999999  1.7168387092999999
  1.1581690193000000 14.3493685297999995  8.5795746264999995
  5.9253682335000004  6.1522378009000001  1.7727310475000000
  5.9614327879999998  6.1686814430999997  8.6541050008999996
 10.6420624331999996 14.3564794125000006  1.7217440392000001
 10.6495078307999993 14.3562770044000008  8.5820929874999994
 15.3873023536000009  6.1258814542000000  1.7274560162000001
 15.4010310552000007  6.1527086338999997  8.5817462902999999
  3.5806595604000000 10.2720069643999992  5.1571367853999996
  3.5517053412999999 10.2754626065999997 12.0152235819000008
  8.2925550823999998  2.0690489127000000  5.1380282274000004
  8.3020854410999991  2.0926693247000001 12.0011351839000007
 13.0480511799999999 10.2687864978000007  5.1510004277999997
 13.0424374587000003 10.2792115361000000 12.0084907891999997
 17.7489768322000003  2.0386731890999998  5.0843648034999998
 17.7682928470999997  2.0567958195000000 11.9665872147000005
  3.5210154471999999  6.2099540245000000  5.1493539809000000
  3.5894980522000002  6.1940513229000000 12.0965658279999992
  8.2825226651000001 14.3648707544000001  5.1563510909000003
  8.2822781924999997 14.3679438038999994 12.0115002556999997
 13.0044522760000003  6.1677506663999999  5.1561886495999998
 13.0207125411000000  6.1660145304000000 12.0154849752999997
 17.7670127379000000 14.3695560563000004  5.1412789309000004
 17.7557949241999999 14.3670544326999998 12.0052217056000003
  1.1570186590000000  2.0321472709999999  1.6476814920000000
  1.2045835667000000  1.9973542868000000  8.5924387791000001
  5.9501875691999997 10.2530152192999999  1.7229224644000001
  5.9371229563999997 10.2608269475000000  8.5879581348999992
 10.6697036077000007  2.0348322527999998  1.7176445950000001
 10.7015136514999991  2.0355074850000001  8.5701552004000003
 15.4152759447999994 10.2476045764000006  1.7165109035999999
 15.4184849928999999 10.2480620783000003  8.5719021125000001
  2.3666257751000002  8.2244761547999996  1.7104673600000000
  2.3480432241000000  8.2390056628000004  8.6032027475999993
  7.1123882989000000  0.0178948837000000  1.7404660243000001
  7.1070971166000003  0.0146975794000000  8.5767298776000001
 11.8451517097999997  8.2335130725999992  1.7232610103999999
 11.8587159829999997  8.2254683900999996  8.5849704792000008
 16.5954703561000017  0.0155697208000000  1.7175290839999999
 16.5751012182999986  0.0001290526000000  8.5659414669000000
  2.3889689214000001 16.3845159168999999  5.1267926505999997
  2.3641502804000001 16.4061014946999997 12.0231268556999993
  7.1162869432999996  8.1942840990000008  5.1701718946000002
  7.0714000814000002  8.1718460365999999 12.0174848729000008
 11.8464735051000005 16.4022158916999992  5.1408179809999996
 11.8493958708000005 16.3945388481000016 12.0056153782999999
 16.5955015508999999  8.1886804518999998  5.1504081415999998
 16.5846327456000004  8.1882382095999997 11.9899283807000003
  3.6684957387999999 16.1639064216999984  1.7104885229000000
  3.6207361386999999 16.1864215091000005  8.5667982796000004
  8.3715251866999996  7.9716654257000004  1.7396188685000000
  8.4127973464999997  7.9608789155000004  8.5923526213999999
 13.1093138897999992 16.1620103479000008  1.7223040021000000
 13.1158305992000006 16.1631485812000015  8.5719237988000003
 17.8455339996999989  7.9768088410000004  1.6913051207000001
 17.8931603266999986  7.9365441100999998  8.5629452670999999
  1.1182376266000000  8.4513891563999994  5.1796578146999996
  1.0674371157000000  8.4667746802000003 12.0342861175000007
  5.8065908573999998  0.2752379357000000  5.1876642156999999
  5.8583255644000003  0.2388879987000000 12.0604059521000000
 10.5803778289999997  8.4597679565000004  5.1770333222999998
 10.5811541279999997  8.4639689497999999 12.0269897572000009
 15.2913445721999999  0.2400253781000000  5.1568870201000001
 15.3244639136000007  0.2336827497000000 12.0157975301000004
  1.6031576830000001 13.1341872116000005  5.1585238025000004
  1.6023012042000000 13.1475020625999992 12.0138199248999999
  6.3392562997999997  4.9449339352999999  5.1822950445000000
  6.3945213044999996  4.9929882825999998 12.0832239487000006
 11.0810048666000007 13.1374146906000000  5.1612466429000001
 11.0812201809000008 13.1406814323999992 12.0199197110000000
 15.8074709509000009  4.9540059747000003  5.1411875847999999
 15.8173885145999993  4.9268046800000000 12.0081693250000008
  3.1421850171000001 11.4796684993000007  1.7384088911000000
  3.1408742654999999 11.5001807117000006  8.5915780170999998
  7.8752299285999996  3.2920195635999998  1.7381421357000000
  7.9065311617000003  3.2477203086999999  8.6026749428000002
 12.6163084157000007 11.4845043349000004  1.7299981059000000
 12.6173107889999994 11.4901802739000001  8.5892292866000002
 17.3077813589000016  3.2304473401000000  1.6731391801000000
 17.3648186463999998  3.2716017794000001  8.5774853300000000
  2.6716098340999999  5.1796549452000002  1.7602027936000000
  2.9096163831999999  5.1859733852999996  8.8036319694999996
  7.4478507650000001 13.3943745294000003  1.7431300705999999
  7.4368504496999996 13.3951315613999995  8.5942591228000005
 12.1702128329000008  5.1840699452000001  1.7463439542000001
 12.2003372129999992  5.1828513547000004  8.5965834445000002
 16.9238540149999999 13.3956159760000002  1.7276642036000001
 16.9235629605000000 13.3836161112000003  8.5840553453999995
  1.8334913620000000  3.0340899121999998  4.9636269059000000
  2.0674042374999999  3.0378660497999999 11.9943492368999998
  6.7798405339999999 11.2375670743999994  5.1638318351999999
  6.7729622301000001 11.2320422532999995 12.0147951232000008
 11.5148415586000006  3.0248993342000001  5.1477326655000004
 11.5305809052000008  3.0209840247000002 12.0019627101000008
 16.2616838084999991 11.2297386818000007  5.1543909532000001
 16.2572996216999996 11.2309770182000008 12.0041341872000000
  3.9157460104999999  1.2659894666000000  1.7156672654000000
  3.8436177180000000  1.2971433446000000  8.5689992558999997
  8.6049359266999996  9.5010419371000001  1.7568248354000000
  8.6415362270999996  9.4892114294999992  8.5988205145999999
 13.3276412268000009  1.2701453349000000  1.7367606754000000
 13.3574317233999995  1.2693483712000000  8.5744186604999992
 18.0732165030000012  9.5048183203000001  1.7194223518000000
 18.1663279863999989  9.4589297783999999  8.5880988157000004
  0.8864496399000000  6.9215625565999996  5.2110722585999998
  0.8226708418000001  6.9428449608999996 12.0536615499999993
  5.5477901901999997 15.1731836503000004  5.1767743516999998
  5.6565712274999997 15.1286307263000008 12.0520485604999994
 10.3466261962000008  6.9310326547000001  5.1965385855999999
 10.3921937733000007  6.9293327297999996 12.0349181726999994
 15.0572195713999992 15.1348688195999994  5.1753327235000004
 15.0969178287000005 15.1260972310999993 12.0271873327000005
  3.0382685183000002 13.7104458377000000  5.1785073477000001
  3.0421030470999999 13.7152300083000007 12.0281532269000007
  7.7833316871999996  5.4980126583000004  5.1881022510000001
  7.8630592387000000  5.4737850624000002 12.1364335141000002
 12.5204921615000000 13.6992353790999992  5.1734472898000003
 12.5221719807999996 13.7029908364999997 12.0319491823000000
 17.2283671626999997  5.5616697284000001  5.1495004216000000
 17.2649263566999984  5.4711714258999997 12.0330689306000007
  1.7007169349000000 10.9179167156000005  1.7515605043000000
  1.7025762840000001 10.9342514318999999  8.5993301295000002
  6.4249181148999996  2.7561909133000002  1.7411122763000000
  6.4876792244999999  2.6349741998999998  8.6119703685999998
 11.1795044530999998 10.9120953883999992  1.7438741836000000
 11.1771587893000000 10.9304878904000002  8.6033386766000000
 15.8456340344999997  2.7299498407999998  1.6357736210000000
 15.9289559753999992  2.6983567820999999  8.5836032794000001
  3.8810452067000001  4.2191854744999997  1.8101132763000001
  4.2270350602000004  4.4074741854999999  9.0224312287000004
  8.6562654616000003 12.4295067406000008  1.7652745893999999
  8.6458833568000006 12.4324121373000001  8.6143774222000005
 13.3868863428000004  4.2332749175000002  1.7564640604999999
 13.4069172444000007  4.2144431794999999  8.6132716025999994
 18.1384828907000006 12.4379872182000000  1.7433416809000000
 18.1325011252999992 12.4187112879000008  8.6043707164000001
  0.5232300216000000  3.8289436894000000  4.7606776295000000
  0.8605725051999999  4.0018519954000000 11.9672050365999993
  5.5790009652999997 12.2126401180999995  5.1677962781000000
  5.5654723797000001 12.1992095012000004 12.0216127014000005
 10.3093526681000007  3.9936034241999998  5.1531648711000004
 10.3172845996000007  3.9768130675000002 12.0105964044999993
 15.0503726486999998 12.1904321451000008  5.1644087053999996
 15.0459898368000005 12.1932617077999996 12.0101191323999998
  0.2377195079000000  7.2130710122000004  1.5988214462000001
  0.2666893511000000  7.1340123210000002  8.4607586098999992
  5.0162883810999999 15.3826172627000002  1.6530257380000000
  4.9761425651000000 15.4234780101000002  8.4855487872000008
  9.7275571973999995  7.2070787166999999  1.6715643120999999
  9.7588322683000008  7.1801401260000004  8.5240855256000003
 14.4673352201000007 15.3989736531000005  1.6712959355999999
 14.4666312863000002 15.3869015062999992  8.5282193164999995
  4.4630674893000002  1.0699280985999999  5.2553525910000003
  4.4937835775000003  0.9889064500000000 12.1008940122999995
  9.2271650144000006  9.2316221833000007  5.1413992796999999
  9.2134865388999998  9.2088553444999999 12.0179475249000003
 13.9455228327000000  1.0238072455000000  5.1452479028999996
 13.9668186510000005  0.9981222518000000 12.0006230825000006
 18.7280223365000005  9.2214151528000006  5.1300651511000002
 18.6810472822999998  9.2482769527999995 12.0105435162000003
  1.6202261621000000 11.5761596883000006  5.1144507989000001
  1.6121329021999999 11.5899446625000007 11.9774992220000005
  6.3342620652999999  3.3881303728000001  5.0919887715999996
  6.3501529006000004  3.4510229202999998 11.8517543116000006
 11.0916574763000000 11.5794469252999992  5.1285220514000001
 11.0869284622999995 11.5828793983999994 11.9884739658000008
 15.8426529751000000  3.3961221781000002  5.0645516103999997
 15.8068594130999998  3.3711195289000000 11.9275473846000004
  3.1368377354999999 13.0374997163999993  1.6948212535000000
  3.1312762688000002 13.0590472350999995  8.5570180117000003
  7.8953342730999996  4.8493424500000000  1.7444374462000001
  7.8669154275000004  4.8060066270000004  8.6296605030000002
 12.6016294171999998 13.0417853321999999  1.6905465272000000
 12.6087391400000008 13.0478156455000001  8.5499359185999992
 17.3449480021999989  4.7809865912999996  1.8460080004999999
 17.3565570280000010  4.8302863534000000  8.5930769604999995
  1.3278127367000001  4.3928118981999997  1.7003074242000000
  1.5707860569000001  4.3263229074999998  8.7032860293999992
  6.1059832350000001 12.6046629881999994  1.6790477893000000
  6.0923645250999998 12.6077375032999992  8.5687627953999996
 10.8349419859000005  4.3820477326000002  1.7228309342000001
 10.8563759917000002  4.3950741324000004  8.5563446990000003
 15.5838027561000008 12.5993200845000004  1.6998843404999999
 15.5798217364999996 12.5964418574000003  8.5407986244000007
  3.1857376197999998  3.8741768760999999  5.0234543662000002
  3.4142208128000000  3.8220680640000002 11.9804287375000005
  8.1277731662000008 12.0183580096000000  5.1290600216000000
  8.1177843330999995 12.0199888746999992 11.9645248941000002
 12.8600284966000000  3.8123059028999999  5.1254790371999999
 12.8687232931000004  3.8182587827000001 11.9642594011999996
 17.6041177417999997 12.0208352156000000  5.1113824734000000
 17.6006813149999992 12.0214875755000001 11.9810995818000006
  2.8100398138000000 15.7319403564999991  0.4963928293000000
  2.7317931264999999 15.7771262950000004  7.3652016374000002
  7.4995736370000001  7.5609397869999997  0.5295380840000000
  7.5455856812000004  7.5331194971000004  7.3809939488999996
 12.2630689037000007 15.7329933786999998  0.4964040263000000
 12.2681286674999992 15.7358587719000003  7.3477934851000004
 16.9622619601999993  7.5488307386000004  0.4951318504000000
 16.9844725196000006  7.5572041738999998  7.3694087118000002
  1.8906830777999999  8.9356144607000001  6.4311813013999997
  1.8467092366000000  8.9524914426999995 13.2797242947999994
  6.6742025360000001  0.7063119036000000  6.3927896118999996
  6.6845389576000001  0.7220338178000000 13.2746493011000002
 11.3495707732000000  8.9458105889000006  6.4291965376000002
 11.3591736113999993  8.9492973094000003 13.2745910988000002
 16.0861011265999991  0.7211504079000000  6.3969586832000003
 16.1160986540000017  0.7102414644000000 13.2564567133000004
  0.8169433249000000 13.6413401503999996  3.9231047822999998
  0.8123909056000000 13.6547846642999993 10.7813781717000001
  5.5357578211999998  5.5036479710000004  3.9811462729999998
  5.6667038914000001  5.7853057081000001 10.9784718375000008
 10.2924853413000008 13.6397732023000007  3.9257645465000000
 10.2960837152000000 13.6456985629999998 10.7830155764000004
 14.9916612935000000  5.4765532287000003  3.9328451992000000
 15.0386492645000001  5.4916170168000003 10.7946200512000008
  3.9395888597000002 11.0632786211000003  2.9970173954999999
  3.9330540859999998 11.0725216536000008  9.8501653300999994
  8.6628842194000004  2.8127061674000000  2.9802026576000000
  8.7289964517000005  2.7851591241000002  9.8276532442000004
 13.4169178078000009 11.0681022140999996  2.9887921558000001
 13.4165103896000009 11.0705702780999999  9.8466564773999998
 18.0550761048999995  2.5145361945000002  2.8095183212000001
 18.1766052561000002  2.8061708278999999  9.8106824832000008
  2.7459848569999998  6.1054474606999998  0.5192452212999999
  2.9180792650999998  6.0209929519000003  7.4598916352000000
  7.5266636566000003 14.3394258156000003  0.5192837755000000
  7.4698665787999996 14.3178730037000008  7.3487159780000004
 12.1958278733000007  6.1071528451999999  0.4997059282000000
 12.2550716423000008  6.1198368569000001  7.3642498293000003
 16.9526200172999992 14.3199382987000003  0.4849869316000000
 16.9747333207000004 14.3187177851000005  7.3482377397000000
  1.8597889058999999  2.2238496183000001  6.3182772427999998
  2.0695550817999999  2.1524814853000001 13.2652003648000001
  6.8039140773000000 10.3426815706999999  6.4268013658000003
  6.8180402058000000 10.3464136361999994 13.2818912311999995
 11.5302391058999998  2.1175379384999999  6.4013608467000003
 11.5692946610000007  2.1300958869000000 13.2692989754999999
 16.3063858235000012 10.3328633869999997  6.4163343799000003
 16.2732090093999986 10.3276788181000008 13.2596655461000008
  1.9535900173000000  8.8601343009000004  3.9387957721000002
  1.8856526235000000  8.9062299916000001 10.7881828276000000
  6.5489934028999999  0.7319657007000000  3.9026256194000002
  6.6025294655000000  0.7108104279000000 10.7804910265000000
 11.4097815625999992  8.8830083510000009  3.9365204861000000
 11.3792128164000008  8.9206090579000001 10.7760810092000003
 16.0905986052000003  0.6681304632000000  3.9016604880000001
 16.1284018823000004  0.6714642769000000 10.7628659760000005
  2.9355414160000000 15.6808320882000007  2.9889192785000001
  2.9106666225000000 15.7002078772000004  9.8555869461000007
  7.6448331024999998  7.4795517202999999  3.0173297858999999
  7.6912880544000002  7.4797483563000000  9.8733433838000000
 12.3639166466999999 15.6728787945000008  2.9893920048000000
 12.3636459521000006 15.6910659809999995  9.8407451493000000
 17.1455315810000002  7.4793119298999997  2.9830955351999999
 17.1788818081000016  7.4554468809000003  9.8526348600000002
  3.9264781537000002 10.9727788878000005  0.5011621421000000
  3.9320177806999999 11.0047582707000000  7.3534529624999996
  8.6544528790000008  2.8035818623000002  0.4879016177000000
  8.6869444907000002  2.8259042450999998  7.3293034658999998
 13.4095928385000001 10.9828338188999997  0.4955276138000000
 13.4065287212000008 10.9845560188999993  7.3533579493000003
 18.0957329963999989  2.9247434778999999  0.3676602643000000
 18.1507885082999998  2.8315202639999999  7.3141783540000000
  0.7978338647000000 13.5418233486999995  6.4173622070000000
  0.8034991768999999 13.5613213808000008 13.2741485495999996
  5.5668584336000002  5.3095832538999996  6.4734664852000003
  5.6004759246000004  5.2410165765999999 13.3948000736000008
 10.2802709193999995 13.5591634501999998  6.4189660006000002
 10.2792662080999992 13.5629211379000001 13.2755929404999993
 15.0251437549000002  5.3205882524000003  6.4270428146000000
 15.0313772476000000  5.3225307325999998 13.2841653096000005
  2.0131075337000000  2.0069731556999999  3.8218999608000002
  2.0584599986000001  2.0722298380000002 10.7799581166999996
  6.7324391137999999 10.2982152234999997  3.9327432787999999
  6.7200755637000000 10.2836901242999996 10.7890888132999994
 11.4898012877000006  2.0940642059000001  3.9084106698999999
 11.5091962481000003  2.0797220114999999 10.7715035271000001
 16.2220892901999996 10.2889455311999996  3.9224190149000000
 16.2320054595000016 10.2995715932999996 10.7625465254999995
  2.5998148163999999  6.1070221181999997  2.9995286770999998
  2.6677152851999999  6.1888011273999997  9.9527522822000005
  7.3801796630999998 14.2845162934999994  3.0120569980999998
  7.3946104320000003 14.3119239223000001  9.8434487084000004
 12.1193674980000008  6.0984559941000001  2.9947453308999998
 12.1592455139000002  6.0876533924000000  9.8533582604000003
 16.8892102076999997 14.3031508406000007  2.9829827919000000
 16.8806479325000005 14.2853287493999996  9.8420100707000007
  0.0096106076000000 -0.0122684573000000  5.3521269633999999
 -0.0030381358000000  0.0035061586000000 12.2438796042000000
  4.7537100638999998  8.2225004679999998  5.4424340276000001
  4.7196518642000003  8.2531631692000005 12.4029007052000004
  9.4730711382999999 -0.0009638081000000  5.3411909612999997
  9.4785395891000004  0.0138251551000000 12.2185890358000009
 14.2194604144000003  8.2090565161000004  5.4115044487999997
 14.2080550038000002  8.2156270946000003 12.2486410602000007
  0.0274492663000000 -0.0581903238000000  1.8681424591000000
 -0.0203044640000000 -0.0257736279000000  8.8513193166999997
  4.7365788349000004  8.2079668563000006  1.9959989277000001
  4.7372608305000004  8.2245399725000006  8.8485231910000000
  9.4774591395000005 -0.0066663148000000  2.0083162859999999
  9.4793178761999997 -0.0096049482000000  8.8148853278000008
 14.2158583072999996  8.1947469879000003  1.9913806669000000
 14.2287455969999996  8.2114620371000004  8.8595222874000008
  0.0133330737000000  0.0191689744000000  6.3236617182000003
 -0.0353355841000000 -0.0162481826000000 13.2162542611999996
  4.7532819136000004  8.2201925451999998  6.4146755807000000
  4.7292769979999996  8.3312383830000005 13.3715681781000004
  9.4569560766999992  0.0185999860000000  6.3134719198000004
  9.4481482091999993  0.0107454779000000 13.1904258672000001
 14.2266641699999994  8.2086258928000007  6.3834564852000000
 14.2248021121000008  8.2287853164999998 13.2207319741999996
  0.0139351277000000  0.0296347717000000  2.8367351623000001
 -0.0455798170000000 -0.0259987725000000  9.8235173894999992
  4.7212513804000000  8.2280772184999993  2.9675952218999999
  4.7106668975000003  8.2095853369000000  9.8197666958000003
  9.4929440018999998  0.0037032923000000  2.9809810998000001
  9.4744610054000002  0.0177650641000000  9.7873389341999992
 14.2051175095000008  8.1883407941000002  2.9636134165999999
 14.2160639587999995  8.2068757489999999  9.8316522117999998
  2.3950700960000000  4.1169503164999997  6.8751772119999996
