# Supplementary material for: Iron in Hydroxyapatite: Interstitial or Substitution Sites?
Source: Nanomaterials (Basel). 2021 Nov 5;11(11):2978. doi: 10.3390/nano11112978 (PMC8625999; doi:10.3390/nano11112978)
Supplement: Supplementary file 1 [file nanomaterials-11-02978-s001.zip › supplement/structures/Fe_iD_1plus.POSCAR]

Ca  P  O  H Fe 
 1.0000000000000000
    18.9624794621795090    0.0000000000000000    0.0000000000000000
     0.0000000000000000   16.4219812762340105    0.0000000000000000
     0.0000000000000000    0.0000000000000000   13.7172869806254969
  80  48 208  16   1
Cartesian
  0.0034530675100629 10.9687684987319418  0.0165352820910205
 -0.0041376130186476 10.9570724413996690  6.8709141107727252
  4.7468205963290107  2.8138878373435268  0.0208416611768815
  4.9486401614929321  2.7370518705627753  6.9169038122123485
  9.4550411694648080 10.9522199429052982  0.0148836501298647
  9.4746521657245939 10.9609085509948674  6.8756111169355068
 14.1790688654802768  2.7670713717993518 -0.0071185147901022
 14.2211029937040916  2.7748118559158135  6.8570430570461411
 -0.1733246472761056  5.4510700173228406  6.8157844942323305
 -0.0169865891022204  5.3938317730662524 13.7221129316486223
  4.7611258908352783 13.6468034444645774  6.8591744397376893
  4.7382211118929112 13.6612149288558324 13.7099181611064953
  9.4869474374078706  5.4326460722773868  6.8695658784829643
  9.5370178644277566  5.4385339221503939 13.7379067807926702
 14.2091073291963159 13.6585848329544284  6.8469948391791320
 14.2341453870781791 13.6604241934622586 13.7086950811811832
 -0.0360514659534957  5.6348922932292087  3.4120933844410111
 -0.0225539730723163  5.5287213707204668 10.3438524030640320
  4.7463484305904018 13.6922015165449800  3.4355404902959958
  4.7461019183573931 13.7112796671318780 10.3071979302636390
  9.4886862967745529  5.5206509394613619  3.4561546017193314
  9.5171603559349620  5.5171770132238915 10.3256806589954255
 14.2030582982478801 13.6867630774352254  3.4378463277985971
 14.2137076267138411 13.6848118382985700 10.2956744314944721
 -0.0216229153307233 10.9466999651338579  3.4214646417912200
 -0.0109053219386994 10.9303220716223723 10.2937061261262990
  4.7526363887800605  2.6599068153667904  3.3982773219048670
  4.7821078743601806  2.5724954737899810 10.3288360155779326
  9.5029593550657339 10.9439219618926469  3.4266565686679651
  9.5058454444398794 10.9250030961332314 10.2892214997334914
 14.1881253456714145  2.6806005692038668  3.4012790824037302
 14.2049488574502600  2.6676283370037899 10.2723373080203686
  1.1790755954706447 14.3339430202396816  1.7096969695169750
  1.1558181144102813 14.3435513085831676  8.5816540166601207
  5.9337542432887815  6.1640061501582961  1.7704186212507662
  5.9878788484176804  6.1613134780746677  8.6479714960831995
 10.6444342500108231 14.3515420974285313  1.7148054614840862
 10.6487918277912321 14.3513809163531025  8.5785783024913549
 15.3846634884787807  6.1296423448769346  1.7323040375317855
 15.3838443093660135  6.1394743904780746  8.5961641059445792
  3.5862334183339906 10.2805670241069542  5.1637808684790363
  3.5630954008942388 10.2784602926387052 12.0234691914101504
  8.3153468513412179  2.0684120897509710  5.1273539454321897
  8.3085013962553713  2.0931770879285776 11.9970051550727348
 13.0462768898809198 10.2682015912496674  5.1476039772498510
 13.0411873603932715 10.2795506352077801 12.0085874375282344
 17.7218383846390068  2.0395265447862330  5.0824963040164581
 17.7584625174722603  2.0546472259093749 11.9682428662245002
  3.5589084854289896  6.2828041877409051  5.1199282384747997
  3.5985685112241383  6.2076767403596955 12.1261434327060691
  8.2884011680254606 14.3595518487533571  5.1463353873738313
  8.2882551569336016 14.3684357703813870 12.0073074701645375
 12.9916554677901122  6.1783095484166184  5.1606861918308091
 13.0160051876674974  6.1732541513920012 12.0273337447245421
 17.7635501507119606 14.3733527413059292  5.1444770643865372
 17.7475003080951730 14.3645560470834255 12.0076165585797696
  1.1473987735290736  2.0229438564965569  1.6170292286332499
  1.1747123289463970  1.9335661057995202  8.6270691549720393
  5.9598542000205255 10.2617846881996648  1.7260388343174815
  5.9423309727495255 10.2575788102549534  8.5931756191813395
 10.6783979469755330  2.0307677755226523  1.7040556318769768
 10.7144551016728684  2.0329731118841039  8.5631637029365493
 15.4086737799737925 10.2491822243491004  1.7173729812032654
 15.4121230549879620 10.2654747867030043  8.5760506039790467
  2.3691854577403313  8.2293027045336302  1.7219903449523060
  2.3372583310698598  8.2998184769096390  8.6271772411049739
  7.1136774615913856  0.0144759568214278  1.7239453765848567
  7.1090411353628831  0.0051312469424658  8.5744634444480603
 11.8395653768420956  8.2300630999600646  1.7192881916289455
 11.8664067665208108  8.2307116167576719  8.5854901262553192
 16.5786303190710740  0.0129760246959694  1.7082330661024947
 16.5572766709487134 -0.0053455229603884  8.5655890040597615
  2.3831437388724419 16.3156055589470768  5.1093244199595498
  2.3642476280883797 16.4044352939876568 12.0190186974803783
  7.1291413635927929  8.2031231053881477  5.1767948181339305
  7.0825429665624329  8.1716074645220029 12.0263230445692102
 11.8392771471542719 16.3984583204611738  5.1408874670243474
 11.8477249317546729 16.3950886878607456 12.0037804489845712
 16.5809911477641165  8.1964046989146961  5.1488441234066773
 16.5763472365438282  8.1876610996346848 12.0024947928770338
  3.6603312030804034 16.1574300365133041  1.6988978374632637
  3.6158016125593666 16.2006701784309115  8.5518905088962835
  8.3736659569271499  7.9724293727471629  1.7441252472285080
  8.4148771135423051  7.9651762243528799  8.5930030606182353
 13.1084833037566000 16.1600544436708695  1.7118169747208469
 13.1121070335818235 16.1607162342040986  8.5630992305063778
 17.8484318975285170  7.9758179678270542  1.7000147275035862
 17.9107615675207015  7.9213065281171264  8.5751479899566458
  1.1210902295232459  8.4383697293479987  5.1991458926760012
  1.0727833130933435  8.4683740606010058 12.0525709086407584
  5.7899010815927960  0.2775917368468458  5.1706452860443459
  5.8507421969471984  0.2429359093817666 12.0513516212113387
 10.5817613591403745  8.4611057422231521  5.1781563241593140
 10.5816248292882467  8.4642459288220895 12.0285435509142307
 15.2909054050259794  0.2380796183915024  5.1618049781190773
 15.3214861956546358  0.2341354226633691 12.0162179392638127
  1.6018820000388609 13.1305821773218234  5.1617424019368521
  1.6000786682420078 13.1481888395024580 12.0076374173071780
  6.3357701853746651  4.9414818254959600  5.1763359261309452
  6.3905091748381375  4.9960027464456180 12.0757203035681862
 11.0813658055304174 13.1389067058057218  5.1584562042460567
 11.0822342870897863 13.1426024930529017 12.0179226661674647
 15.7889795793234260  4.9536898697737106  5.1339699545165436
 15.8182140339102677  4.9322053805430617 12.0152262015879412
  3.1410816279675413 11.4787321476521740  1.7446751591329113
  3.1391588325500765 11.4999094447155361  8.5968714064285194
  7.8802394863458849  3.2811574637546617  1.7309140877872078
  7.9258954481469743  3.2522472675666227  8.6070163329407858
 12.6155536501372438 11.4856591413997080  1.7253997987596059
 12.6155688201208136 11.4870927048470506  8.5832961673815440
 17.3139137339527061  3.2313790589184945  1.6789663753005668
 17.3710723357955565  3.2687161809795255  8.5794866052575927
  2.6808451851889292  5.1739087287597858  1.7790010394553486
  2.9225276746782454  5.2029516623040610  8.8368377915265093
  7.4429931536672189 13.3981693100044232  1.7400843428551178
  7.4369479152146756 13.3966807553666438  8.5955762690812527
 12.1690081175303249  5.1806024840099365  1.7582048882291765
 12.2032334967116132  5.1855118699426939  8.6067167257652830
 16.9209865082730495 13.3966504153995043  1.7336579585653851
 16.9203512652110639 13.3843513512203351  8.5850160642687641
  1.8262214058120683  3.0108776589884321  4.9310846980068472
  2.0690643990444704  3.0469727386446910 11.9841978964439786
  6.7835141466835926 11.2412157149006990  5.1650267033797013
  6.7746624612706476 11.2333083609649709 12.0147824795685256
 11.5141692292710953  3.0256646004730396  5.1356291714694846
 11.5344344310723272  3.0255678918277824 11.9901995211937571
 16.2614278588756811 11.2300562957372048  5.1575270427524096
 16.2545861962857288 11.2287820171173482 12.0053315798045759
  3.8998007712164831  1.2622317566561405  1.7022105826253064
  3.8535228400890338  1.3140201843152990  8.5348584098433538
  8.6096217776188890  9.5006686875467050  1.7633076914524490
  8.6342900671512375  9.4939313185937912  8.6023041567944336
 13.3349844321884969  1.2676322708069692  1.7152093622966307
 13.3555511374131761  1.2674521272520782  8.5579793610515900
 18.0743660478244941  9.5038069778976944  1.7228531377678353
 18.1691462089203029  9.4426586703760034  8.5772850613920344
  0.8865414248076012  6.9039372687561107  5.2470432195495214
  0.8332625462627156  6.9423874883615717 12.0640185574920746
  5.5459620570474799 15.1773030868160088  5.1842262138351591
  5.6383757007064110 15.1350907112852511 12.0435561459044376
 10.3415731130326769  6.9323866766932181  5.1997982019695002
 10.3908717671384512  6.9295366160300524 12.0406226503316383
 15.0684717284387215 15.1319694871657759  5.1782682027881410
 15.1013621490658725 15.1262238558887354 12.0225779548754286
  3.0373151478546032 13.7115906517950581  5.1854151612974366
  3.0377399073945557 13.7215326797770789 12.0173310368082440
  7.7748403367512520  5.4974541383352786  5.2006363435617287
  7.8536521938919623  5.4904095772150781 12.1325755057396396
 12.5192849344036521 13.7047755366763511  5.1728714811332059
 12.5229731366590453 13.7051396162820254 12.0347158379791690
 17.2178517092452523  5.5498322991057103  5.1398350494141960
 17.2679050700336205  5.4772534089642191 12.0496412055638515
  1.7005798093915594 10.9109082851489934  1.7632052940633531
  1.7011031738247153 10.9285680422721203  8.5987581731350069
  6.4354578361552894  2.7234311215650915  1.7184102288298466
  6.5027841194857565  2.6431477760181159  8.6195486356173401
 11.1786660801467530 10.9138019595149238  1.7331952740665080
 11.1771851105007585 10.9234178328501947  8.5920928616040495
 15.8585074065194522  2.7158594035158434  1.6371920330453855
 15.9385233811060125  2.6964816457534422  8.5695862947303887
  3.8915426114107041  4.2135027577031581  1.8230869079569698
  4.2239131589278944  4.4006700149866536  8.9823786138946282
  8.6523176963759312 12.4353721702876143  1.7634252588251145
  8.6502450973707159 12.4417549408745849  8.6123732333888512
 13.3882708957251655  4.2321997624528667  1.7729387347712899
 13.4141812276622900  4.2207767648248495  8.6290545265717302
 18.1403573726008247 12.4424755150941468  1.7465979545503765
 18.1218860213567154 12.4089801913721534  8.6073178363642331
  0.5335567658670759  3.8329732010958701  4.8103335250396348
  0.8596469401863921  4.0082111625497099 11.9606730444231975
  5.5815015360554963 12.2160407553403694  5.1727899424715176
  5.5618924360436575 12.1963709753942506 12.0248003574683953
 10.3023985267117606  3.9880407731457894  5.1335414024806987
 10.3193149546399709  3.9796593572235062 11.9911116164558873
 15.0481610166867821 12.1858050818379233  5.1672396247329386
 15.0445278056218275 12.1913440220888258 12.0013134304065403
  0.2430876092174640  7.2120623900329575  1.6160830009080873
  0.2944512773366696  7.1217042791477265  8.5199083910353721
  5.0117491893910122 15.3845971198006612  1.6528967585359626
  4.9625737914017423 15.4260775436241797  8.4797439632865288
  9.7249189696664402  7.2014870152368999  1.6644126723133443
  9.7630411383772042  7.1893832645961915  8.5238848229785908
 14.4644048789394777 15.3935739575780595  1.6609311610840880
 14.4624232998356810 15.3838177618947665  8.5200657796149066
  4.4374970463501526  1.0674662338521483  5.1956985139097771
  4.4889081206680137  0.9994098950623861 12.1024668808495903
  9.2313370067535825  9.2378145897378641  5.1444581019070759
  9.2146310623474026  9.2103038245341331 12.0201697199837305
 13.9425100379416413  1.0154862851504218  5.1737437551884655
 13.9645349578369640  0.9982019851206453 12.0298576507409578
 18.7352786182554567  9.2094087955035189  5.1220615174142958
 18.6845046832475283  9.2433193975257346 12.0263514882884035
  1.6174957056280195 11.5736260836247595  5.1077600154039189
  1.6155748064585009 11.5907473063311599 11.9719177947442699
  6.3396214649534341  3.3854226570774553  5.0377296825021451
  6.3547478348204134  3.4532704085931338 11.8475353069600491
 11.0947153910717926 11.5815391263043264  5.1236828094083124
 11.0887649650165603 11.5849580613513581 11.9844102762139535
 15.8250822439714689  3.4004087045964164  5.0197323932445892
 15.8116094023135911  3.3800619641334975 11.8930755976364200
  3.1315055758391406 13.0362722857166755  1.6979212697709616
  3.1306996704619983 13.0588888349712153  8.5871303807287980
  7.8812122615422942  4.8374934843733142  1.7720816306995995
  7.8823632840456490  4.8086648268469618  8.6447213271033831
 12.6022154420835459 13.0429812109503924  1.6906264039218610
 12.6047393480999634 13.0444602843484443  8.5513083607767939
 17.3418227112251451  4.7825724551070037  1.8493082245572718
 17.3578934125693394  4.8292485983031579  8.6300348867599244
  1.3374578089305529  4.3851738767701613  1.7406968309417461
  1.6388834862134118  4.2763823395997447  8.6852820706729847
  6.1003737578270600 12.6072234329095085  1.6962430903385586
  6.0942450844648848 12.6040946237982485  8.5932040629005328
 10.8346355040082702  4.3767336771615444  1.7360661934570820
 10.8613024388759332  4.3954515406386623  8.5637420585601447
 15.5832404696546707 12.5979754316758044  1.7252462026759623
 15.5725949336846021 12.6048512267287904  8.5422291256103033
  3.1285095040841164  3.9187177407279532  5.0322343559540048
  3.4132026894895486  3.8348049766119168 11.9625218861707587
  8.1291390955185072 12.0207575568470588  5.0910483822539012
  8.1153419954618258 12.0233630015251638 11.9304506446563767
 12.8564871216878043  3.8168190648420395  5.1134980616891754
 12.8723169995428321  3.8235791887703061 11.9581510346547262
 17.6027312586411639 12.0241347744392737  5.1107371246794813
 17.5981992260497044 12.0194301832847064 11.9876301052266321
  2.8076359078648458 15.7205458871923653  0.4837669835432312
  2.7177234152469758 15.7957586657311548  7.3554945846848838
  7.4907444694488792  7.5655211109600371  0.5402448323733866
  7.5481154510617028  7.5325074342163827  7.3811830556122979
 12.2559017834178174 15.7304499902154618  0.4924935165917262
 12.2616910283976193 15.7292193252983683  7.3435084014168392
 16.9704880609090658  7.5394230504762394  0.5036700019867348
 17.0658029639257123  7.4807284877969558  7.3500580418230772
  1.8786166328140164  8.9294183050047078  6.4561288350170107
  1.8557858075415523  8.9492208223070620 13.2959122432566748
  6.5991211001454140  0.7623277030905944  6.4034377933354518
  6.6890809989619395  0.7212094626248043 13.2581351916721211
 11.3576832637574050  8.9419506076812620  6.4268033605287496
 11.3648283260187544  8.9480773847954929 13.2723210225577777
 16.1081996473335920  0.7193094221826940  6.3889371852907235
 16.1398101005970460  0.7033771469385707 13.2424513249089539
  0.8178100217489854 13.6548169882852921  3.9325812094627528
  0.8056417986781048 13.6524296121210043 10.7769345752528025
  5.5298041282977568  5.5360389915449213  3.9939210380270116
  5.6517404562313551  5.7754516722426148 10.9665062749321045
 10.2952629456901423 13.6453585035295575  3.9230904884919320
 10.3005496849641993 13.6510434548723190 10.7804103977382209
 14.9783639222823908  5.5274736395718547  3.9513066579316551
 15.0433350656636566  5.5371388153537282 10.8207416953063298
  3.9404051284888482 11.0656895237590351  3.0036396805777179
  3.9303455331341621 11.0402646312961448  9.8431215853939360
  8.6689629608478338  2.7737461645700390  2.9598951367064159
  8.7437111586397993  2.7719105965580999  9.8230744521065176
 13.4115966417115935 11.0638653332347712  2.9853977753351013
 13.4144144661596734 11.0605222481055900  9.8391887671534786
 18.0735772086788664  2.5293103230628140  2.8187365433420060
 18.1872421030710605  2.7828178147447451  9.8019540424815439
  2.7411325961430362  6.0910062929727440  0.5320890699567032
  2.9089126144244006  5.9533747207882985  7.4396804085051755
  7.5029089000238676 14.3293616852016203  0.5039942603855381
  7.4491351007650186 14.3084555515945677  7.3390977286939370
 12.1923319672688049  6.0975597258748726  0.5070927295296582
 12.2592998597374407  6.1175935854266656  7.3702966961530612
 16.9346565597173324 14.3093297218977735  0.4821532765409997
 16.9790173841711578 14.3173565394541136  7.3483817586386202
  1.8791665447184196  2.2837651765070515  6.3373687223933262
  2.0758567591878228  2.1633648094098885 13.2551125724458494
  6.8406177573360001 10.3743497587830547  6.4469927124121318
  6.8492058642844222 10.3733144074044201 13.2988476350774203
 11.5280554529812491  2.1257925526035262  6.3945443904676900
 11.5624666644612670  2.1376687534906891 13.2589733332643505
 16.3158008724855357 10.3335937016749924  6.4219148333233997
 16.2636881864275722 10.3262438446354530 13.2610478285175120
  1.9873854150090782  8.8178961707917374  3.9712153651189972
  1.8900699704091728  8.9100576134738230 10.8072081737141730
  6.5644823389118505  0.7225728648981350  3.9048580644890465
  6.5801586206832345  0.7176255540064524 10.7634863848182256
 11.4085368411790782  8.8786803987077541  3.9340735565964264
 11.3752273497558143  8.9206936682041587 10.7741110620608840
 16.0685528952740704  0.6789534733912835  3.8955190433539233
 16.0970667756413484  0.6881407946907094 10.7499054570274115
  2.9210656675117113 15.6737502803755984  2.9735765656383788
  2.8944764788098434 15.7424191072519903  9.8415780395657144
  7.6546125282171964  7.4775484799911487  3.0262638148240444
  7.6893385168562851  7.4793726705154100  9.8710969313444874
 12.3689959071782027 15.6818055416511335  2.9866929126823680
 12.3645188657771801 15.6956462554105780  9.8368374197001671
 17.1484869593726010  7.4767425746140059  2.9916591860535133
 17.1685473663956394  7.4558554034864146  9.8504904049129376
  3.9278367971013157 10.9741841828663400  0.5083480456700545
  3.9305180916972682 11.0268183371095123  7.3490587191554200
  8.6647324316798198  2.8395801007668338  0.4672734189070274
  8.6870076563040435  2.8408240394195525  7.3204670926223461
 13.4136313157578861 10.9895855086855221  0.4915681475939718
 13.4091049719102617 10.9879206029887442  7.3472705573421369
 18.1080585813328945  2.9299344191561727  0.3736480728104624
 18.1672347909905163  2.8694706571430673  7.3070321759233918
  0.8002071520642442 13.5333642035779800  6.4247288652755881
  0.8008935938207751 13.5595362177316794 13.2690196548834116
  5.5508259330295289  5.2486910590147842  6.4777877790587119
  5.5938574876730520  5.2431009200693328 13.3881305733771452
 10.2757505543235599 13.5560243665352829  6.4150200757909515
 10.2736646815827211 13.5611347547503414 13.2713558323531515
 15.0309563590707462  5.2831098554865861  6.4436610047706271
 15.0362127583776619  5.2872095435463091 13.3050635358451235
  2.0076354468267397  1.9830562809478625  3.8163620690870013
  2.0600079188533331  2.0799621359913845 10.7708931292961534
  6.7024021407841206 10.2788622972033021  3.9541339636194661
  6.6974055274458362 10.2629584656783734 10.8074660634348589
 11.4955385931995036  2.0860282331713358  3.9019473238916023
 11.5265175958968680  2.0812876133057912 10.7610098850004654
 16.2248568209849218 10.2856432798589790  3.9276547572984786
 16.2409825135195582 10.2969828425773624 10.7628492455082974
  2.6231082277224846  6.1104371456776390  3.0116608093902202
  2.6713089542673991  6.2053083266748699  9.9590771473051625
  7.3837467828355843 14.3030758961711477  2.9996310124194134
  7.4010974515434791 14.3274806072389715  9.8352312976897220
 12.1130441518935950  6.1009805571698505  3.0018875474754130
 12.1590338533332183  6.0961716723782411  9.8588338958762964
 16.8976019786002887 14.3159893446848905  2.9807538641148139
 16.8823826925839420 14.2875607954751924  9.8417487018808725
  0.0234129733919530  0.0109129069304843  5.3685794391664672
 -0.0026092371739959  0.0081652436564145 12.2203205869549834
  4.7690597922422544  8.2383402222453057  5.5093720566772575
  4.7309660672506810  8.2549532505021226 12.4218936398858961
  9.4590270826477578  0.0008096978730351  5.3724686437041607
  9.4763834400994913  0.0170302028049834 12.2109265746294184
 14.2208204527601048  8.2094414035449450  5.4414124265327528
 14.2095112300088608  8.2148722576629130 12.2703113715611281
  0.0151851535533133 -0.0538610266643747  1.8404129254415633
 -0.0384559083493000 -0.0417895122387512  8.8584948393202634
  4.7396812228114991  8.2159095052894937  1.9965348113495796
  4.7221560992925529  8.1950526741290428  8.8045901989531252
  9.4787859862473489 -0.0126176338341342  1.9720371841323900
  9.4771040143190532 -0.0074332919491744  8.7851612424961765
 14.2130704874039129  8.1946165371014121  1.9819602496349487
 14.2539668668599937  8.2076380717480912  8.8459663291396016
 -0.0064681017445494  0.0164575359252256  6.3401524143783741
 -0.0438469412603977 -0.0159265865002846 13.1926027588987758
  4.7732618776910725  8.2484377425589166  6.4819234958294132
  4.7406919229668336  8.3318935109199153 13.3906867156086467
  9.4686676072063296  0.0063391568842066  6.3454941448428697
  9.4494832667344433  0.0140929147362918 13.1831253116635772
 14.2020210506212994  8.2236367156703327  6.4132698389365927
 14.2121754583732969  8.2469814241362212 13.2421024152868476
 -0.0139412149005944  0.0332943214396948  2.8084588794735046
 -0.0829646401429278 -0.0694880059891568  9.8301095319869862
  4.7396319203648973  8.2687067368560410  2.9664049559057828
  4.7232881593164455  8.1870789515151969  9.7767946247311244
  9.4884796057484149  0.0055086002837631  2.9442871198610963
  9.4749859053631287  0.0201855593874901  9.7577657765908263
 14.1949063283270895  8.1874563048564948  2.9539219556758298
 14.2385617485449192  8.2098225493821353  9.8183527947204361
  2.4023375605840598  4.1130243715289607  6.8705993336136526
