# Supplementary material for: Iron in Hydroxyapatite: Interstitial or Substitution Sites?
Source: Nanomaterials (Basel). 2021 Nov 5;11(11):2978. doi: 10.3390/nano11112978 (PMC8625999; doi:10.3390/nano11112978)
Supplement: Supplementary file 1 [file nanomaterials-11-02978-s001.zip › supplement/structures/Fe_iD_2plus.POSCAR]

Ca  P  O  H Fe 
 1.0000000000000000
    18.9624794621795090    0.0000000000000000    0.0000000000000000
     0.0000000000000000   16.4219812762340105    0.0000000000000000
     0.0000000000000000    0.0000000000000000   13.7172869806254969
  80  48 208  16   1
Cartesian
  0.0085596632292278 10.9693525430993759  0.0184770399879477
 -0.0063922518267007 10.9631271610919434  6.8670723124336881
  4.7412740710863224  2.8133436141829620  0.0122478654846217
  5.0536240327873427  2.6812111610425493  6.9095899838837864
  9.4598709129838241 10.9535909301704137  0.0121720155667730
  9.4799976886849819 10.9638287728320432  6.8741092885621020
 14.1792110840762433  2.7653078612093691 -0.0032653389633873
 14.2080416378505419  2.7659260380398361  6.8570582270297100
 -0.2935145308512380  5.5265577518138311  6.8225218631852433
 -0.0195730713008617  5.3973663792380027 13.7305834712243762
  4.7784101908650554 13.6209917174206563  6.8603520097122903
  4.7373564228294356 13.6518550489933013 13.7065409435142804
  9.4986909009387972  5.4394801498755569  6.8664181068922430
  9.5358763231641319  5.4391179665178289 13.7326427964939697
 14.2032384418027711 13.6538309393532611  6.8472982388505264
 14.2327895697966333 13.6588730626422521 13.7089017722073212
 -0.0509635598025536  5.6458450213665641  3.4044287502423982
 -0.0726206075963089  5.5426246606621365 10.3748579532326417
  4.7545724579331488 13.6804751192455676  3.4280294521810268
  4.7555243744021505 13.7216218034305513 10.3085082375944737
  9.4921602230120232  5.5265217231028538  3.4515770591771613
  9.5300415682336190  5.5126032631776134 10.3246396188729523
 14.2009724255070413 13.6806609515442972  3.4370138749502077
 14.2119820410827824 13.6799688210439285 10.2969107851554060
 -0.0407958783149330 10.9612953855758963  3.4172758300780246
 -0.0173829049229800 10.9441552003900338 10.2997210246117010
  4.7986241939717376  2.6330768031757521  3.3668564934360359
  4.8005981880837512  2.5637272232866692 10.3362844775106755
  9.5128539768490992 10.9445079025080307  3.4224146620122751
  9.5109027377124420 10.9302026080017605 10.2889636100128072
 14.1728643422002527  2.6847761071814387  3.4011141088324091
 14.1994459459103357  2.6633295429097137 10.2748725915244616
  1.1740751896364678 14.3304216878035557  1.7070934210868178
  1.1474822084387073 14.3371116505578122  8.5883762156294630
  5.9430249994978412  6.1663783563390151  1.7626269384397568
  6.0199766374033121  6.1641957749529181  8.6420533062430547
 10.6476825227426968 14.3487811604188380  1.7117221623235359
 10.6498176979301356 14.3480719636869534  8.5785290000447532
 15.3772832914721000  6.1338671853011082  1.7264237726505638
 15.3572380544326297  6.1401456622510358  8.6025563577712809
  3.6014356381188195 10.2882354508014586  5.1668376201683399
  3.5685641799711312 10.2809159337290588 12.0289948579254311
  8.3348175252529835  2.0690681915403624  5.1161528088138803
  8.3172506842792195  2.0867791473580382 11.9986795420092438
 13.0474715260870386 10.2713038528896803  5.1464017560519491
 13.0419780957868436 10.2795165027447499 12.0098939523631767
 17.6900383065809308  2.0349774459632561  5.0904510641508418
 17.7484958382669369  2.0496619900587683 11.9762886462603024
  3.5781952232899723  6.3699671208367592  5.0625269168948366
  3.6068911434600888  6.2139741797890853 12.1466873829553936
  8.2981592599566980 14.3508158344651306  5.1418374872454029
  8.2929938805511991 14.3663385201528708 12.0067613507560242
 12.9817532610149620  6.1897059985733884  5.1553937638129144
 13.0081509286742634  6.1762729781223804 12.0294234099612751
 17.7596666349181085 14.3816260710952797  5.1463467648615087
 17.7410435838383016 14.3602875929564888 12.0104249017881184
  1.1370073347837992  2.0120707707729433  1.6009452535534294
  1.1430563657322346  1.8662455112128904  8.6766275950464458
  5.9687286404088260 10.2616083371406663  1.7206174614392442
  5.9476025420400118 10.2518085277546120  8.5908697816787392
 10.6845057616103016  2.0280447634718834  1.6985754753124069
 10.7234281469543706  2.0207745488460835  8.5649594497416164
 15.4068097682426597 10.2493870191272922  1.7148547639306879
 15.4070467992359372 10.2745217856544109  8.5764772597669445
  2.3725569865887066  8.2287167639182499  1.7239927827835122
  2.3206054816061736  8.3741760476246832  8.6504593733886388
  7.1213288220543749  0.0038323170993065  1.7138194125520529
  7.1104102263800524 -0.0086146544196682  8.5735513491859301
 11.8403333572603149  8.2293747619555866  1.7159849277066337
 11.8679313498695702  8.2338840395716932  8.5858314508856388
 16.5684872888067538  0.0104464299357147  1.7063481956439541
 16.5351133249533184 -0.0120373819625916  8.5689529479163529
  2.3931464467887413 16.2461801291401429  5.0971827443599151
  2.3636541024812137 16.4033601214021481 12.0231126967962627
  7.1499204485874497  8.2066899477749828  5.1749763163535070
  7.0937687544040440  8.1778119878020288 12.0270891287394814
 11.8360459406539160 16.3948307981400596  5.1377643466569261
 11.8497406433215016 16.3933687909735255 12.0047513279330325
 16.5789299262465768  8.2114893513268594  5.1373604458443820
 16.5674083237253562  8.1953143563456212 12.0077948058867126
  3.6604146379900366 16.1528809376903268  1.6908918786343317
  3.6003471917976908 16.2258542474046337  8.5435071967260541
  8.3748928293483527  7.9740279097658249  1.7422896792165692
  8.4184155122099469  7.9692114399824314  8.5926105372933677
 13.1083126414414401 16.1572707516858216  1.7129338647611692
 13.1076394734205337 16.1579249572272658  8.5622459189305786
 17.8484830962230632  7.9800371195073891  1.6993434557306251
 17.9260680809425708  7.9200758632000321  8.5824940545002946
  1.1387272316710189  8.4220259682995469  5.2097971173899076
  1.0692126782106151  8.4696407542290792 12.0628220250380114
  5.7724859404547306  0.2787351743584153  5.1621785389644828
  5.8497314967918639  0.2401048111980632 12.0509439279029014
 10.5862004755824710  8.4631385200214968  5.1765900233557387
 10.5838756756004084  8.4651921565472517 12.0263571770322404
 15.2885483688288311  0.2310995297014741  5.1616703445148966
 15.3195368527659248  0.2334944908575474 12.0164777252324448
  1.6023067595788139 13.1262890719715877  5.1659615536171879
  1.6019275099895705 13.1489644049124603 12.0049978401660429
  6.3278419727115267  4.9444248023084896  5.1763833323296016
  6.3852907004901462  4.9952859647219476 12.0666922670962435
 11.0836925017604280 13.1383928226122961  5.1575725527031189
 11.0833113559232359 13.1421758372650022 12.0166180475804651
 15.7676373086887427  4.9603798325279680  5.1216803715771055
 15.8104868235294287  4.9357494679545422 12.0201564462481088
  3.1412883189936793 11.4740484152250151  1.7518240138901531
  3.1421757630325091 11.5064685663615052  8.5976848967974462
  7.8844074393316719  3.2794432556112807  1.7202116643787535
  7.9446948502857788  3.2454928323821948  8.6115407805404605
 12.6191925499460371 11.4843791740360111  1.7244839110015828
 12.6163538667705488 11.4862469782630363  8.5833739135473390
 17.3163636862992227  3.2332241081701643  1.6904026466642075
 17.3706115475446268  3.2697155036471823  8.5836336995159712
  2.6754655297655088  5.1584694779816802  1.7831860586726518
  2.9365314657610648  5.2073263063159860  8.8638536360162750
  7.4446997768188146 13.3953230418371518  1.7381255187266746
  7.4339082297568888 13.3939255071007874  8.5943380191723708
 12.1630482102353632  5.1773030125835167  1.7563067440350122
 12.2062238797227991  5.1840783064953539  8.6024672341178086
 16.9245154257009602 13.4002438052575865  1.7344828264219900
 16.9207968834784239 13.3848823006452751  8.5841987814039449
  1.8127352904185661  3.0210965391706011  4.9131310224520552
  2.0672496897599397  3.0562965897962449 11.9818636152221831
  6.7899026060144019 11.2374270115041544  5.1610768189077296
  6.7722656038666287 11.2322066409082169 12.0078896182840236
 11.5103482896594667  3.0259547264088109  5.1363023394903928
 11.5389285387048641  3.0271133339039502 11.9899605939525333
 16.2656811430190480 11.2317629188888013  5.1602538472990709
 16.2561031946427015 11.2295215538163724 12.0057241031294435
  3.8956953944129213  1.2590839850654187  1.6992164071182285
  3.8599302618993043  1.3400879048319569  8.5225934781272148
  8.6069101430557975  9.5025137367983739  1.7623254350163082
  8.6358279242356204  9.4969880702830931  8.6017618298818164
 13.3375235081884824  1.2648713337972757  1.7171738751689123
 13.3589643837163674  1.2643403843723346  8.5565685525796020
 18.0746865137274035  9.5072183279529394  1.7217950314138455
 18.1865348025871256  9.4379616642132227  8.5764658822792672
  0.8885116264237216  6.8860158294164044  5.2732095449593821
  0.8329553540954282  6.9423438746588086 12.0680518768736817
  5.5253100206652199 15.1826296472969346  5.1831737962250068
  5.6325143983046519 15.1337083465324582 12.0435656271441687
 10.3389885270819821  6.9345427106080688  5.1985694333003512
 10.3891784177224782  6.9305397311936021 12.0385898725332936
 15.0730018647822366 15.1251050696004672  5.1801132520398117
 15.1037229777589133 15.1256398115213013 12.0216146609187504
  3.0373796202847743 13.7143515888047514  5.1942933941816296
  3.0380850245207678 13.7262732996426244 12.0080773468306994
  7.7613352588782876  5.5082836103561288  5.2106390514780285
  7.8426217195888137  5.5031087497108997 12.1232061446373756
 12.5207128091071542 13.7052078812080893  5.1732203907553096
 12.5230869115358168 13.7066338596636434 12.0328802699672313
 17.1977287260399905  5.5604209476373923  5.1081942561836042
 17.2598687712375494  5.4864369377677518 12.0616406625675197
  1.7031606028463619 10.8988974506576479  1.7803530642410024
  1.7042168129524051 10.9295351287246927  8.5937596635487754
  6.4382718681074760  2.7207612044568168  1.6956931784341556
  6.5184414387776792  2.6374154184766989  8.6388657134454618
 11.1830881303573317 10.9107281415941024  1.7316043220396313
 11.1792292657867804 10.9198547829592503  8.5909285653650720
 15.8640463467703547  2.7115435431902513  1.6534694254157203
 15.9452152401082152  2.6870895296758244  8.5653880017774622
  3.8875965194346245  4.2006954990744010  1.8355357757238908
  4.2271272991967335  4.3964793070255119  8.9528085234213055
  8.6545400989688996 12.4344979999844085  1.7624942010835214
  8.6524712924595750 12.4484145636617018  8.6107291864194799
 13.3803350980702440  4.2264275837045790  1.7707523608893008
 13.4231637541835216  4.2248385279256482  8.6256905827151389
 18.1494669477344566 12.4511868781590724  1.7441536909477013
 18.1235262758301943 12.4092058448777536  8.6060966526868690
  0.5300600846542500  3.8475989615050494  4.8449931450006058
  0.8585300501460698  4.0181038880851290 11.9592755096868366
  5.5877174368231985 12.2136533791760797  5.1661834146268939
  5.5551019721482504 12.1914577969656008 12.0173443105438675
 10.2917586794855325  3.9817907399150547  5.1327620445748030
 10.3239550733643650  3.9820315634042247 11.9905503270638079
 15.0473968287644571 12.1779432378529044  5.1725623927179720
 15.0471977227301021 12.1921745786892703 12.0004335713594958
  0.2449440359568114  7.2154908063197203  1.6223235528990907
  0.3100896341491291  7.1128184612717487  8.5426292339269541
  5.0109887939645787 15.3817679178649058  1.6428978431155554
  4.9349625250568625 15.4358678717705029  8.4454654891627463
  9.7250346407911596  7.2029736736267358  1.6609861522745284
  9.7645353817588223  7.1910671327724325  8.5275199302914899
 14.4635743223390332 15.3889528013331240  1.6641756413200670
 14.4550734427961380 15.3759843616289409  8.5206706827097509
  4.4193727084802017  1.0757528373771208  5.1906753531002456
  4.4892020390996779  1.0015374852580425 12.1064490015366495
  9.2382071130627299  9.2438048369999652  5.1438721612916947
  9.2179457037573922  9.2137037971017026 12.0148962544453006
 13.9410404457833241  1.0083981103274593  5.1683110048225505
 13.9634825402268135  0.9975667420586622 12.0304625538358039
 18.7626035511604599  9.2008567172660758  5.0951006641149679
 18.6825572366067618  9.2434976448326793 12.0254185342988649
  1.6200404703718441 11.5705845019190257  5.1016446157773672
  1.6208444795010404 11.5912460195410159 11.9702813327666835
  6.3444455197286116  3.3879750068130652  5.0199504617584045
  6.3592248762214343  3.4499292197118980 11.8550994400175149
 11.0977474915377954 11.5814234551796069  5.1235405908123450
 11.0911485486849557 11.5844688293812350 11.9852142853431509
 15.8108546956309954  3.4066340866038498  5.0266954157031023
 15.8130941644554799  3.3851685598526622 11.8883937614572091
  3.1266511810968232 13.0315980345292477  1.6997606302787931
  3.1313330172760350 13.0648563272579636  8.6078127570781966
  7.8796137245236331  4.8349411346377043  1.7720550832283524
  7.8956066797020350  4.8014818396266881  8.6324563953872442
 12.6040756613187863 13.0414945525605592  1.6893653990376263
 12.6035655706212548 13.0432599593984886  8.5524783457596101
 17.3404100065052127  4.7865868120091459  1.8423357208590285
 17.3397937259226929  4.8315923607646836  8.6448635456993497
  1.3321198709619493  4.3702048954827166  1.7511299871418373
  1.6906491588972159  4.2264484424319875  8.6588445818068145
  6.1020576260033019 12.6034404182568025  1.6916465853169265
  6.0942659431922923 12.5955653005361619  8.6002258690453779
 10.8277767751868002  4.3750858376962816  1.7321371677125184
 10.8676681432313860  4.3896888431301058  8.5544030374250219
 15.5908861413738222 12.5969249103135983  1.7275406626908862
 15.5743281043074457 12.6050711914905502  8.5362388783481986
  3.0768177850702152  3.9879990556909726  5.0778637702838472
  3.4123436891699122  3.8420865687253936 11.9422054856749806
  8.1343063711719505 12.0168247386066032  5.0837895451157777
  8.1106601592826131 12.0246846863436758 11.9245267660723915
 12.8492643132606599  3.8222309564805457  5.1184738163000514
 12.8767637009767135  3.8250203372094322 11.9593608408444148
 17.6037798837554220 12.0325522190725351  5.1174100212022227
 17.6007686420168312 12.0194339757805988 11.9938384210025504
  2.8010161062845991 15.7212702539078215  0.4801204987426541
  2.6584903181509656 15.8579859383342434  7.3674409467460569
  7.4898475441703178  7.5669717406388948  0.5393232558715247
  7.5527252298189591  7.5347734505121133  7.3790232292015556
 12.2578549188024208 15.7291889853312270  0.4920403133325801
 12.2572993181541783 15.7315251628009669  7.3415875022473216
 16.9745365502742409  7.5396506002297858  0.5027256705095182
 17.1091170595132240  7.4617622158388839  7.3396154043832551
  1.8786090478222315  8.9188637889360578  6.4740332081252010
  1.8470441045094874  8.9494919857633697 13.3086019345127671
  6.5757934579110406  0.7774616579493600  6.3979955617298065
  6.6947223366019379  0.7161844055673269 13.2523724941635646
 11.3648302222667006  8.9388692047686575  6.4247895452098662
 11.3646955886625189  8.9481721971928021 13.2715056359409047
 16.1028351618937435  0.7177791500900961  6.3908884244273816
 16.1376047642355971  0.7053435560587988 13.2428666032091744
  0.8202694553352301 13.6657754051664870  3.9422369040048943
  0.8017962078431748 13.6486503899641907 10.7756432304014282
  5.5205390608325358  5.5465442051669687  3.9977097414235550
  5.6358385209543718  5.7512119347461113 10.9451772780330447
 10.2979063153271717 13.6448711678073806  3.9218389648474283
 10.2995389848088639 13.6467256982987806 10.7784098561549602
 14.9547309841286769  5.5192344422455379  3.9370696283514510
 15.0417270474052636  5.5486983428338723 10.8268570949328833
  3.9478972041243554 11.0675857717052519  3.0087216250735827
  3.9297861399900280 11.0132886080132462  9.8320986960825696
  8.6632874907448034  2.7628939375738337  2.9504537181821968
  8.7623380022154969  2.7776220953721080  9.8294155052386714
 13.4162879591305355 11.0650656581847286  2.9851360931185233
 13.4166766899595107 11.0600102611601123  9.8389005374656531
 18.0855349482277177  2.5556188670686413  2.8417342384337370
 18.1925857297835023  2.7899875282293958  9.8056062160259589
  2.7365493648570274  6.0738755890266107  0.5363006366452533
  2.8985572043901042  5.8886368159044187  7.4123156543933044
  7.5041566311724788 14.3277403932076037  0.5030442401644829
  7.4319152731654130 14.3016764651868389  7.3329425078605137
 12.1904641630417814  6.0966855555716668  0.5074568091353321
 12.2615981122482545  6.1197496193415155  7.3685900730014646
 16.9359137721056747 14.3140400017961795  0.4840381469995403
 16.9843268784205677 14.3212248852643977  7.3504126401890195
  1.8831714203808319  2.3637830473415562  6.3727261615985062
  2.0846591421541665  2.1783546494247417 13.2557250605324768
  6.8465226734405231 10.3772908393476389  6.4473681695054834
  6.8462553024801061 10.3722999147531940 13.2921728423067336
 11.5273803887123947  2.1233084677939806  6.3934180191876369
 11.5651271003298106  2.1376630647468509 13.2574525424114817
 16.3298274185437080 10.3269587301111745  6.4203087113129529
 16.2624120115597677 10.3237882035450994 13.2588462846519537
  2.0522826047204412  8.7574380975224706  4.0031121518223296
  1.8961626150603712  8.9095285602968275 10.8233262812570246
  6.5434965628910557  0.7265132681303760  3.8964747523188170
  6.5701957339738053  0.7139070117839190 10.7569348481640432
 11.4127180679004869  8.8766059034545908  3.9319554476405010
 11.3813199944070114  8.9184978130824373 10.7735440839249641
 16.0762402844480370  0.6714898414749697  3.9006692527758506
 16.0957640533022968  0.6907822680797912 10.7508782322238226
  2.9219531115505410 15.6692789277184161  2.9662342935906230
  2.8906820866694614 15.7771849170979497  9.8414718496807243
  7.6561276303262238  7.4756010333503822  3.0241988008106131
  7.6817421475837362  7.4824199409649825  9.8651578827769324
 12.3660586191095092 15.6802544108311253  2.9863515880520493
 12.3570457526211364 15.6984773535942796  9.8350814941019689
 17.1484035244629673  7.4793631892756789  2.9906579671379103
 17.1684525539983284  7.4573306843885723  9.8473047083632910
  3.9252275599273201 10.9685504302181265  0.5140690257237941
  3.9330002802588671 11.0558631669017338  7.3406109345550190
  8.6720747037275778  2.8460633724949527  0.4580595501363544
  8.6864729143832093  2.8145363541411328  7.3225112479083689
 13.4186032778728688 10.9891323054263772  0.4913045691294475
 13.4117255865719383 10.9891929853606563  7.3473122747969537
 18.1103606263396024  2.9154906985498310  0.3873295017424249
 18.1800041246603499  2.8908413714969434  7.3111072127598140
  0.8026229719477259 13.5253279047819071  6.4312955719133402
  0.8047278071680278 13.5602548957032969 13.2671480581604939
  5.5310651331819916  5.2197277678842511  6.4805032061176959
  5.5830261194042556  5.2516928195136474 13.3757120455773659
 10.2754225034288638 13.5557816467981667  6.4130612516625076
 10.2733555931674871 13.5609735736749144 13.2691979021903563
 15.0320220504165221  5.3101693136791157  6.4362656377803766
 15.0291625085136236  5.2814885634925703 13.3106764297659268
  2.0279120261156480  1.9928674678215943  3.8279102190794685
  2.0504622066920719  2.0838873692400557 10.7728500571766492
  6.7020854673771026 10.2714915814363543  3.9539898487755534
  6.6965863483330699 10.2604724846208804 10.8014568536932938
 11.4954096483391606  2.0878941411504144  3.9012039946966843
 11.5338674529364074  2.0840163141003987 10.7596161427599935
 16.2407777187413664 10.2925247636558037  3.9253944297465870
 16.2483778805098105 10.3009611707685274 10.7596635489586490
  2.6089944542587844  6.0971349663349201  3.0138035695694465
  2.6625482887558718  6.2101627214171877  9.9569836895725370
  7.3794422999976703 14.2993023627581728  2.9994091514097061
  7.3901314496705011 14.3304728864981019  9.8306328964201430
 12.1041943627285953  6.0956065904902692  3.0015576003327706
 12.1593258755169362  6.0922369578898401  9.8561810449995377
 16.9033514023732216 14.3178381864324535  2.9827373394665577
 16.8801109875443736 14.2828884405357091  9.8439957556971400
  0.0445826854635302  0.0375817380460936  5.3803494501686426
 -0.0018962479462180  0.0090659614308680 12.2190064871282527
  4.7949454729560754  8.2541397601331941  5.5395223990221236
  4.7357559895628283  8.2533983271862219 12.4227166114945557
  9.4479795421130923  0.0010050114114955  5.3707221993456944
  9.4781810831525046  0.0145252592680295 12.2097376271671401
 14.2287391841835102  8.2161237813074166  5.4331808141982210
 14.2089840730798116  8.2140853147652315 12.2768060207769221
  0.0111518341717078 -0.0508782286449738  1.8501444699015537
 -0.0650981919936622 -0.0612051949600768  8.8921513441176856
  4.7389322048727429  8.2077670166084342  1.9992502384085638
  4.6972754299902268  8.1746755936989857  8.7796014435178655
  9.4790154322488416 -0.0152496259834848  1.9643535874543150
  9.4705524776648708 -0.0136112677579525  8.7856258232430005
 14.2138801852769472  8.1943074486861782  1.9840878398306050
 14.2620088543999035  8.2120923581737575  8.8407118260806321
  0.0113357702224909  0.0110949467333212  6.3513857872117692
 -0.0524502181923885 -0.0308254066137190 13.1902646851810879
  4.8096053658282862  8.2638997483123777  6.5121136593811491
  4.7609969459749353  8.3398349973186754 13.3905748369798197
  9.4681347615334417  0.0060831634114672  6.3437514929802958
  9.4573166670002689  0.0062045232800251 13.1821999426658234
 14.2031701768767071  8.2266157211938413  6.4049301404691255
 14.2046075328199422  8.2496911624513665 13.2485591395437208
 -0.0308652278205896  0.0211431646003302  2.8188389407311014
 -0.1335527428521303 -0.1206639455616869  9.8610999121720262
  4.7635492957105452  8.2951366407304263  2.9659972625973459
  4.7180848549520231  8.1744480439454392  9.7519196441726361
  9.4942669544802722  0.0031288091112596  2.9364461346034854
  9.4753632587044248  0.0094091823091335  9.7584882470583363
 14.1902415583793946  8.1886964510133211  2.9560078284166695
 14.2430065537308543  8.2210407522319588  9.8132120665382399
  2.4008945158969879  4.1204330122548338  6.8775661485680573
