# Supplementary material for: Iron in Hydroxyapatite: Interstitial or Substitution Sites?
Source: Nanomaterials (Basel). 2021 Nov 5;11(11):2978. doi: 10.3390/nano11112978 (PMC8625999; doi:10.3390/nano11112978)
Supplement: Supplementary file 1 [file nanomaterials-11-02978-s001.zip › supplement/structures/Fe_iD_3plus.POSCAR]

Ca  P  O  H Fe 
 1.0000000000000000
    18.9624794621795090    0.0000000000000000    0.0000000000000000
     0.0000000000000000   16.4219812762340105    0.0000000000000000
     0.0000000000000000    0.0000000000000000   13.7172869806254969
  80  48 208  16   1
Cartesian
 -0.0090204514801588 10.9647977555325618  0.0285157766152255
 -0.0339693857085484 10.9983689291724041  6.8692890262828161
  4.7227192849325794  2.7548348838024070  0.0056432338879446
  5.0179157877121137  2.5614232820320146  6.8719456696554682
  9.4875276892794123 10.9439105844049696  0.0034663412456864
  9.5023506594749989 10.9623250482106922  6.8611256788743473
 14.2249391032992900  2.7354192010810814  0.0289424324031246
 14.1890545071650607  2.7035887830558671  6.8815634392386853
 -0.2694947581164952  5.6696637918190076  6.8717332898854906
  0.0141953121253876  5.4572043794288554 13.7405368766940761
  4.7978865535206596 13.6018547831474272  6.8485175262799451
  4.7543240494521948 13.6525035657909068 13.6929505344837352
  9.5257295004039193  5.5140861290715550  6.8504289442097317
  9.4713299393228194  5.4699092406685157 13.6966804541939471
 14.1864187225198179 13.6635681725570883  6.8537284156361515
 14.2108860097698670 13.6801906820536345 13.7133295111617386
 -0.0395879683731922  5.5626888601810682  3.4205449615373045
 -0.1886861518884172  5.5117006491552143 10.3840092458210886
  4.7460184834477603 13.6705027512964072  3.4062491482707675
  4.7474918681019709 13.7205314608614763 10.3010085769671829
  9.5034144545728267  5.4836380757991341  3.4313080648800374
  9.5384969378258049  5.4626105823235234 10.2998139407610658
 14.2176480299460817 13.6666893966765652  3.4403816113026906
 14.2249789245061606 13.6794739003299650 10.3051803224488623
 -0.0277458999490611 10.9579352342151992  3.4176531834193220
 -0.0058082074592656 10.9666257385527164 10.3149668580992930
  4.9181124658067699  2.6743713947005405  3.3690978585084652
  4.7795308734012698  2.6505033218014953 10.3205475158050124
  9.4859632847237840 10.9507313882675170  3.4078799215045148
  9.4885004644758215 10.9607549549112253 10.2778952107507333
 14.1646232486259898  2.7329009838085043  3.4333199839509745
 14.1941459329006570  2.7109594988228158 10.2940569319963480
  1.1543143897889305 14.3575323446906342  1.7244877034974750
  1.1519933823027597 14.3402196009416638  8.6162567491827051
  5.9422949440385473  6.1533435479567125  1.6940377539771072
  6.0403821615525635  6.1894007026540470  8.5554668325228498
 10.6505610271250539 14.3533378442336002  1.7047837910883243
 10.6458507472266497 14.3458533535898773  8.5735665191694999
 15.3745280432062454  6.1563453084555757  1.7342647579081749
 15.3405681387374280  6.1444027388902960  8.6007416484867498
  3.5837227860531979 10.2985263884055840  5.1311255825972166
  3.5763482777903564 10.2783010078112227 12.0110696260898315
  8.3612834578383470  2.0617069570131443  5.1274563428212847
  8.3196020317325310  2.0574081629190681 11.9966562454506285
 13.0541330451221000 10.2845131160830334  5.1454308771034851
 13.0518404813551232 10.2746753817380529 12.0118243327724272
 17.6757785220253716  2.0068428151852205  5.1778244807687264
 17.7521707667867084  2.0604250934015012 12.0462810542031544
  3.6424116599886438  6.3267838663575375  5.0380653183886244
  3.5784265655394107  6.1972113479445188 12.1213990203446311
  8.2863987301942537 14.3480131800006205  5.1298702664568205
  8.2878379823854331 14.3623507107219748 11.9978300229293389
 13.0154932007220197  6.1851587959983574  5.1454555283267869
 13.0039697019528528  6.1751333331067029 12.0255910928619691
 17.7445345763072879 14.3975204213804790  5.1636727823461017
 17.7387149913603466 14.3630940399168896 12.0216374158941033
  1.1659857958979021  1.9990283773988564  1.6345391821686266
  1.0898704033367135  1.8826708109230303  8.7111260339319898
  5.9544593746135348 10.2613940611227434  1.7002726172242719
  5.9543854209436322 10.2481525617143028  8.5659796311366829
 10.6988357073398710  2.0348845298138918  1.7047951685760017
 10.6873671997611446  2.0158879178886799  8.5815004205764769
 15.4122178673852730 10.2571862869300858  1.7214916317424509
 15.4137898569326879 10.2830947226192606  8.5846842208781755
  2.3769069793773312  8.2331994940631095  1.7200239358320781
  2.3302422136688534  8.4800265042305156  8.6073633463149442
  7.1230676814210563 -0.0032634427154411  1.6831191583027845
  7.1159851953419331 -0.0264374888661707  8.5727587175444118
 11.8487545943894670  8.2233390047427761  1.7174810673361998
 11.8738609171973923  8.2405095298957800  8.5843637549752660
 16.5656998043258135  0.0138957049498851  1.7307623879515104
 16.5322367168189075 -0.0053132867453027  8.6058368667182368
  2.3836671033055978 16.1515232241608366  5.1330692367420907
  2.3595809618927372 16.3978192849032993 12.0224698687424940
  7.1717007524977090  8.2084155334060416  5.1306116994037918
  7.1328599058153266  8.2003564796346140 11.9965766030368890
 11.8370926695202261 16.3886831622984204  5.1361752908779952
 11.8516368912677201 16.3971783530974768 12.0022729318673278
 16.5857260788858234  8.2411637354372242  5.1508769012050237
 16.5689803132727711  8.2124336828040772 12.0446995834160067
  3.6318571439199943 16.1795042588552285  1.7148395939471182
  3.6227267100589549 16.1886252114765341  8.5789082496339972
  8.3887316468598510  7.9555224260586828  1.7126702862966448
  8.4153909967357308  7.9857277595939893  8.5805257491321214
 13.1174999627408653 16.1595576267089633  1.7232020473899394
 13.1015070075624642 16.1581107895259954  8.5811913321612430
 17.8593011907562378  7.9712309440451525  1.7411291754734839
 17.9120453273802909  7.9641351842304058  8.6284003210302842
  1.1069214648691053  8.4642288625905735  5.1684475346746792
  1.0964921011649067  8.4557298792956246 12.0374160950545832
  5.7944805203829119  0.2399038089157640  5.1284499767451033
  5.8325761416224307  0.2493376424481983 12.0155277050113902
 10.5982454425368466  8.4689922374314737  5.1544797723028370
 10.5875980103188319  8.4606923601708761 12.0149815856028788
 15.2962148992753910  0.2180988537822039  5.1718569884819781
 15.3111687105792651  0.2492523112906186 12.0330186960673053
  1.6014837879701553 13.1427200604255656  5.1811296409389840
  1.6022498721404272 13.1488999324822906 12.0315472076610401
  6.3536043973088452  4.9456554672255857  5.1631607954006231
  6.3362158036420260  4.9254168128956017 11.9716921412386696
 11.0811610107522274 13.1424052832664930  5.1442419296412067
 11.0864742974975279 13.1385938248945955 12.0076089735879847
 15.7945431707976294  4.9226994895886715  5.1487303485299041
 15.7972548053607209  4.9429078039515160 12.0554588942628467
  3.1338095170937961 11.4852381743556489  1.7228834777349746
  3.1415196612431178 11.5056569722405229  8.5787868897654374
  7.9011475162008837  3.2690764680893070  1.6950806903475273
  7.9130180283442089  3.2817946030645908  8.5967045366092520
 12.6177115803000408 11.4871420072936505  1.7265754724862610
 12.6170820259818957 11.4861275146424244  8.5909209803732871
 17.3625449087814125  3.2848096372990772  1.7908393153835875
 17.3508526439450357  3.2622234280116755  8.6005671936756976
  2.7034219132365997  5.1447311616113316  1.7746775941379720
  2.6941739120028947  5.3006918664439189  8.7079479223741281
  7.4404711438987494 13.3925905485466501  1.7159337290120860
  7.4374105997135525 13.3874251691411530  8.5839067592202269
 12.1691427511345083  5.1702584514633170  1.7332862939679266
 12.2054388330730639  5.1791215143639393  8.5827993504196360
 16.9316320442431163 13.4046620629722764  1.7416885686176182
 16.9146378701491109 13.3942895867064617  8.5995849372395572
  2.0413393578228174  2.9230586241031862  5.0702162023167503
  2.0291502760245286  3.0552005584833304 11.9951070108785682
  6.7873692187582542 11.2273958598686612  5.1344667714784533
  6.7709078903371367 11.2317458526572871 11.9930590630966538
 11.5059584756639701  3.0259528301608647  5.1667067790600507
 11.5295364226272454  3.0268137267284478 12.0141832652175236
 16.2610751567576841 11.2492368437132004  5.1631152854499138
 16.2590708226785345 11.2371179230889222 12.0240096220748232
  3.8542187630852958  1.2913315776388010  1.7667076640200179
  3.9176861818452111  1.2897747580749561  8.5901169712440915
  8.6150829717039965  9.4835910785430642  1.7232570385803798
  8.6291360652334177  9.5127250319887580  8.5808898287377939
 13.3530784300913083  1.2665608907173560  1.7324481523756980
 13.3474465736910410  1.2646324065560521  8.5934202351664020
 18.0899987158931133  9.4975702184025828  1.7552220902097757
 18.1326548134432883  9.4857907261606780  8.6163174291169842
  0.8191601502866926  6.9411757859239387  5.2015465425759126
  0.8777314568494726  6.9206507981540755 12.0207272168799211
  5.5912368730113799 15.1382024541649951  5.1443519120220875
  5.6071805257431793 15.1442420038736998 12.0160510694445470
 10.3501403612536897  6.9413559294788287  5.1694620273259053
 10.3530795455703277  6.9309265657746302 12.0331912546304114
 15.0801867482504566 15.1131454338036697  5.1889118425102634
 15.0981461125490863 15.1415379543023931 12.0469428447363835
  3.0452433605177398 13.7175505590900215  5.2114108243921393
  3.0364732137664823 13.7293622875470138 12.0358649642345767
  7.7781436006735643  5.5278149642021734  5.1808888174498149
  7.7668969541045447  5.5057217793807887 11.9730441660243230
 12.5153103987083778 13.7178065525627613  5.1589359549764495
 12.5225369996314146 13.7086780149496690 12.0194358720285468
 17.2588656560740006  5.4385471958860174  5.1211456296562723
 17.2414050049852285  5.5100926308968212 12.1044048462506257
  1.6994496456156132 10.9050356052595561  1.7485795336541743
  1.6995122217978385 10.9298555946276021  8.5735892741448545
  6.4595970725106433  2.6958274402119971  1.6746884399338993
  6.4456786125854029  2.7747397984938571  8.6417916240264763
 11.1828966093147670 10.9137659308039456  1.7392822299738677
 11.1830217616792158 10.9111718636135180  8.6021960706614990
 15.9322392154122436  2.7029687099774540  1.8041187397509517
 15.9279119775989777  2.6752872824585641  8.6050650938041269
  3.9253242685725764  4.1977032198152697  1.7903804233806027
  3.7407264272562055  4.1576184344801685  8.4355139799409944
  8.6512235613109638 12.4340751366924014  1.7340068681874892
  8.6606194698844750 12.4479556716587165  8.5956919402059704
 13.3709164345213818  4.1983593216046611  1.7529958951209157
 13.4312834878892282  4.2317503516896133  8.5977228217563706
 18.1538984791847682 12.4529579737408405  1.7581157645757044
 18.1256538660258499 12.4297516913750243  8.6242551230198519
  1.0104839830682990  4.0790436083327348  5.3493723437192262
  0.8084425568946687  4.0042764480613071 12.0019638434520921
  5.5760441344662812 12.1917687816287774  5.1284860054560815
  5.5544382853670733 12.1904072756033948 11.9945665802138972
 10.2809273112167361  3.9737885735820155  5.1735901591048217
 10.3211808626190500  3.9917820703436773 12.0222954139314435
 15.0357330076472682 12.1861407177244043  5.1782606177963570
 15.0505521853469606 12.1989915900559236 12.0305592624810611
  0.2553013422390538  7.2007664410173380  1.6685920027868086
  0.3150786624956285  7.1935796613011709  8.6199942538847001
  4.9826664346398681 15.4171253570700859  1.6109062440149122
  4.9478039161486507 15.3850920405146248  8.4522407830745827
  9.7403373617171365  7.1840851478344590  1.6813518552169093
  9.7641656134093111  7.2120149838343028  8.5909266691171258
 14.4695607771052437 15.3852968352928166  1.7064866217440280
 14.4511197658282757 15.3802016170613296  8.5443263758388195
  4.4227518223203619  1.0014635315881402  5.1177722045599507
  4.4724600659825198  1.0180651823572784 12.0463777628484099
  9.2507602744666926  9.2497192343442212  5.1062373283031066
  9.2352319000351137  9.2331839522531993 11.9593892845636081
 13.9493156718206190  0.9927711310026771  5.1160143827138063
 13.9556206962417928  1.0119327164992096 11.9861017293819803
 18.7377911467842004  9.2650428139976064  5.1180338867765283
 18.7051643046215723  9.2208109344041276 12.0335174092771613
  1.6093077069962505 11.5926321767897029  5.0890819731336734
  1.6241837721343304 11.5904875203625277 11.9967339916164253
  6.3939508648605230  3.3836401840080108  5.1124437478310787
  6.3520172377778596  3.3676851537885333 11.9701789353775894
 11.0997575143607854 11.5853866133872021  5.1077770816354358
 11.0979428050762543 11.5803672450735640 11.9795198527606583
 15.7789711826632857  3.3654930911627048  5.1519975837412382
 15.8216746864121145  3.3886709298093272 11.9732622345381401
  3.1143976268683624 13.0437586726083445  1.6817292085582065
  3.1328594968727401 13.0589874398644188  8.6018206135681474
  7.8714124521562399  4.8250749565735322  1.6849243863475838
  7.9343546102350526  4.8372773121074450  8.5248120882242908
 12.6022135458356015 13.0445645779854864  1.6866897931855127
 12.5985272398281527 13.0429262197599538  8.5580419372338135
 17.3480689519599878  4.8420293094606670  1.7218614000919632
 17.3067421242201114  4.8244131660403022  8.5739609387423137
  1.3638744390693149  4.3521393412990985  1.7507981437512492
  1.3492031687094266  4.4594745600468189  8.5304837658314288
  6.0973776860720363 12.6008691060417330  1.6785662669839150
  6.1024236018569216 12.5827352869320510  8.5735437641941452
 10.8227270669060207  4.3887615778844049  1.6692651708077157
 10.8698014221708821  4.3798093913303102  8.5286595753071666
 15.5963094105000035 12.6060136267198217  1.6914076580757029
 15.5735885676084216 12.6082208593292204  8.5236060745304965
  3.3968759946726124  3.7532776924122220  5.1904022933959908
  3.3680094121873361  3.8479421823833144 11.9353467568535105
  8.1278382694274018 12.0176932201659703  5.1083364747795699
  8.1116784444297316 12.0233592090292714 11.9638284010057045
 12.8431432248902695  3.8249994784820238  5.1682901460951429
 12.8725919554950341  3.8166142700638481 11.9974526695880410
 17.5943176065037967 12.0569910626033909  5.1169283742238836
 17.6046047516120296 12.0248401786752659 11.9965178193505562
  2.7307961485882024 15.7982162030694528  0.5164052031935346
  2.6729492087408775 15.8478694555411685  7.4006366632925484
  7.5587932232468562  7.5152496816578536  0.4767110449353542
  7.6185951947267325  7.5275240946137219  7.3274832100233516
 12.3018213236834306 15.7215660685874301  0.4803271897687919
 12.2662458159644352 15.7362657826665124  7.3465196431554336
 16.9912728346475639  7.5472678282297432  0.5337843156206221
 17.1352359787244275  7.4874905079731686  7.3623419360186766
  1.8866358653785722  8.9258116414110003  6.4229824209171200
  1.8977744258146565  8.9069401818502403 13.2791361376764865
  6.5482997589388265  0.7465092027232443  6.3941897921017476
  6.6520605503079260  0.7178474150161599 13.2380937471285431
 11.3544274060337500  8.9427546168104577  6.4183024809858544
 11.3353663216783662  8.9469756647387388 13.2799704867728199
 16.0529695296520494  0.7147053321692768  6.4340128952202704
 16.0648988254817056  0.7484831968352572 13.2935324520841718
  0.8309130950573514 13.7316188226030125  3.9730604143706674
  0.8034193960851375 13.6408681883929148 10.7959349796739073
  5.5514118736449101  5.4338331234917199  3.9252654848862440
  5.5271740323963519  5.3998390865598704 10.7281042943897447
 10.2882847532480604 13.6436765316012636  3.9103799385084330
 10.2920734566446033 13.6290450824482452 10.7697705505119909
 15.0086868231903612  5.4209689774245771  3.9157728676674770
 15.0423509129795701  5.4930434656123746 10.8220823426043058
  3.9414935748099773 11.0739969860114158  2.9796635215457381
  3.9242035860363620 10.9906265488079953  9.8081054708190738
  8.6685078613407409  2.8281950280977410  2.9627072724106576
  8.7046617246833335  2.8673980581378506  9.8540420773162030
 13.4233913039370680 11.0806073063519293  2.9862776343821467
 13.4235145600535741 11.0674321756216081  9.8455563677568776
 18.1736801377597139  2.8938564057314302  3.0597231098350601
 18.1640111694819453  2.8734432965903940  9.8642382025230173
  2.7354628147838449  6.0802943883245586  0.5405956382434370
  2.6979512379117612  6.0249960057169503  7.2937906765149521
  7.4781382131024223 14.3234321178737964  0.4772912968068969
  7.4427352639465330 14.3070826680815042  7.3320398938381137
 12.2392754814253770  6.1229903070816016  0.5141638381211050
 12.2466860183991972  6.1285520023078597  7.3566987021307320
 16.9810217182503074 14.3453072341813659  0.5110672652249311
 16.9962447967625465 14.3469664511343069  7.3804093864502409
  2.0791429568786186  2.2386212016514406  6.5034041925641697
  2.0785854599824303  2.1655910044987485 13.2581731166310437
  6.8061932721203604 10.3361934576092569  6.4001515956446564
  6.8012611312122475 10.3335273329968746 13.2546214442277783
 11.5251693636071071  2.0999618630801451  6.4079053534967416
 11.5505923598220495  2.1105751628351275 13.2615730891986150
 16.3290480606378132 10.3485001067802109  6.4259405677132202
 16.2954048295760145 10.3342915209192014 13.2812713128639253
  1.9831624708328506  8.8317027520881499  3.9460009561781373
  1.9025984805898348  8.9223699513886157 10.7954817764147606
  6.5915664483276810  0.7231607017614626  3.8905243262635851
  6.5827640653613368  0.7162090567906276 10.7372992006809564
 11.4402781355508196  8.8805804391498633  3.9225993602738614
 11.4364420259556212  8.8783561403089504 10.7882115617889625
 16.1577334361846994  0.6413831128328673  3.9525354266008046
 16.1464583458964874  0.6871737082381384 10.8010283016574480
  2.9201004773070864 15.6557283398947433  2.9881226836338168
  2.9114972003750959 15.7181641997719161  9.8689731336447242
  7.6204667914496484  7.4715259965139600  2.9697954472336203
  7.5990809071122030  7.5169032098669559  9.8131912078108297
 12.3375352575025001 15.6913664237959640  2.9752661225584593
 12.3381041318863645 15.6886661667205480  9.8409977876941710
 17.1508402030738587  7.4689338255714803  3.0270317952422627
 17.1382870416698943  7.4641495920031726  9.8704446220509894
  3.9267843794911648 10.9840807008976533  0.4888849567500735
  3.9247667716763890 11.0524404393588096  7.3186353171062990
  8.6979850356646988  2.7841963870016460  0.4632931944679160
  8.6429255802983143  2.7079653233157379  7.3621333487445932
 13.4130833001014285 10.9848354075802455  0.4943878682899979
 13.4087295148169137 10.9900045794816368  7.3526957227162653
 18.1480845829816602  2.7705415055409306  0.5490851402986547
 18.1728742323825685  2.7728359655558545  7.3740550595824654
  0.8097888929364835 13.5293991491224368  6.4547540552560019
  0.7988456460388597 13.5680769184814469 13.2858545441499345
  5.5242765655345307  5.3380422622405739  6.4176387942046782
  5.5405672316404893  5.3533734268857458 13.2377467337543848
 10.2780317406028612 13.5544504807399235  6.4044371160031091
 10.2821503911420447 13.5612940395778239 13.2622652196989854
 15.0520217775052814  5.4079474427778988  6.4115252908260718
 14.9969433596594346  5.3287734022794604 13.3174119024708943
  1.8962574274576820  1.9953496563831936  3.9167665015912951
  1.9997205078992257  2.1041108535864703 10.7692149498637502
  6.7566784457487161 10.2904123434437178  3.9012229571761465
  6.7365573587913978 10.2924621874735802 10.7610212624881409
 11.4961472887902385  2.1099304385334130  3.9144910040558334
 11.5090550485601462  2.1045052731592837 10.7674741942491217
 16.2335207778511936 10.3075658023652057  3.9308290763604479
 16.2300904653164828 10.3020970232883116 10.7854297660518590
  2.6483434953907530  6.0506446554374946  3.0309740947224499
  2.7707519890629602  6.1943555985375145  9.8919973762077014
  7.3860165916272074 14.3005140651958058  2.9724824305734114
  7.3867144108714156 14.3102873271106148  9.8293643065441234
 12.1087605277830885  6.0528898130058160  3.0055473060116134
 12.1598435512062544  6.0705021639302892  9.8478849602348344
 16.8868692152246958 14.2992947777663879  3.0043337073260341
 16.8402423744751424 14.2707012549853669  9.8739583694953303
  0.0491810867331088  0.0425214639459913  5.4629481144579497
 -0.0154354582822141  0.0155302706795250 12.2513830245619779
  4.7934626070621320  8.2546839832937593  5.4210960260369738
  4.7592713603438765  8.2181300116345160 12.2733169245558820
  9.4529439192362901 -0.0145157780282984  5.3741790593516487
  9.4770016169299574 -0.0066198015802469 12.2090056754599008
 14.2348507913141713  8.2328524806889511  5.4076250806270414
 14.2131463373217617  8.2136074602827858 12.2931801217925152
 -0.0199636983777826  0.0018393605078314  2.0043511453838900
 -0.0649047747031480 -0.0559336256695909  8.9673470564249573
  4.7456961212969020  8.1920679798616955  1.9651936252944895
  4.6936517001650051  8.1712680361396313  8.7072576881217056
  9.4794041630778150 -0.0062140045197562  1.9477993428838321
  9.4652903896141147 -0.0202670980491775  8.8386923220179092
 14.2174337539281588  8.2106493134866856  2.0123134905100595
 14.2605165072662317  8.2205799639810291  8.8384514985287392
  0.0213195156593284 -0.0183575763673360  6.4322266296549335
 -0.0320712415143842 -0.0425935213679476 13.2218542797171335
  4.8151310323435661  8.2778049345019937  6.3939243173892768
  4.7957513783332182  8.2800652620538866 13.2435321862382978
  9.4773486303041157 -0.0162887698580122  6.3467001585366649
  9.4713052880995185 -0.0056716776071379 13.1819041279862148
 14.2086446446974382  8.2242833362199921  6.3796209191309545
 14.1979289475533612  8.2252333564410485 13.2653049051567731
 -0.0381145837189808  0.0034549637580091  2.9757951757354539
 -0.1325970338872364 -0.1219856303802008  9.9359960173037969
  4.8062793469306193  8.2633574213997587  2.9324715989082124
  4.7178174839916061  8.1623082645937508  9.6803571429303155
  9.4928826934795332 -0.0133287268139660  2.9201080622988713
  9.4850606707013831 -0.0344320702074256  9.8112873748728262
 14.1926042833203816  8.2312823873894825  2.9841140154755119
 14.2481946881117061  8.2369294137733196  9.8109991451850025
  2.3867522987140948  4.1253234357081299  6.8773841087652210
